# Supplementary material for: One Day in Denmark: Nationwide point-prevalence survey of human bacterial isolates and comparison of classical and whole-genome sequence-based species identification methods
Source: PLoS One. 2022 Feb 11;17(2):e0261999. doi: 10.1371/journal.pone.0261999 (PMC8836320; doi:10.1371/journal.pone.0261999)
Supplement: S1 Fig — (XLSX) [file pone.0261999.s001.xlsx]

## Sheet: Sheet1
S1 Fig. Comparison of different publication metrics extracted from Web of Science, December 2019, and relation to the point-prevalence of bacterial isolates
