# Supplementary material for: One Day in Denmark: Nationwide point-prevalence survey of human bacterial isolates and comparison of classical and whole-genome sequence-based species identification methods
Source: PLoS One. 2022 Feb 11;17(2):e0261999. doi: 10.1371/journal.pone.0261999 (PMC8836320; doi:10.1371/journal.pone.0261999)
Supplement: S1 Table — (XLSX) [file pone.0261999.s002.xlsx]

## Sheet: Sheet1
S1 Table. Bacterial isolates collected in the “One Day in Denmark” collection and whole-genome sequence quality parameters
ID	DCM (1)	Species (DCM ID)	Genus	New MALDI-TOF results 03-03-2020	Source	Source grouped by anatomical site	Computerome QC_pipeline output Sample	Bases (MB)	Qual Bases (MB)	Qual bases %	Reads	Qual reads	Qual reads %	Most common adapter (count)	2. Most common adapter (count)	Other adapters (count)	N50	No ctgs	longest	total bps	ENA accession number (ERS)	ENA accession number (ERR)	mecA gene detected using ResFinder 4.0
1D-001	F11	Escherichia coli	Escherichia		Tracheal secretion	Respiratory system	DTU2018-629-PRJ1139-Escherichia-coli-1D-001_R1_001	230	167	72.61%	1558918	1300692	83.44%	47	32	42	340322	122	665560	5214835	ERS4415788	ERR4013380
1D-002	F11	Escherichia coli	Escherichia		Urine	Urine	DTU2018-630-PRJ1139-Escherichia-coli-1D-002_R1_001	344	274	79.60%	2327278	2052426	88.19%	71	48	110	191538	99	356851	5168590	ERS4415789	ERR4013381
1D-003	F11	Escherichia coli	Escherichia		Urine	Urine	DTU2018-631-PRJ1139-Escherichia-coli-1D-003_R1_001	341	265	77.73%	2297928	1998500	86.97%	64	47	82	153254	136	525671	5269139	ERS4415790	ERR4013382
1D-004	F11	Escherichia coli	Escherichia		Blood	Blood	DTU2018-632-PRJ1139-Escherichia-coli-1D-004_R1_001	179	154	86.22%	1272964	1165940	91.59%	98	66	100	106108	161	347646	5174137	ERS4415791	ERR4013383
1D-005	F10	Escherichia coli	Escherichia		Urine	Urine	DTU2018-633-PRJ1139-Escherichia-coli-1D-005_R1_001	451	369	81.83%	3041594	2732600	89.84%	75	47	123	213500	105	711016	5184528	ERS4415792	ERR4013384
1D-006	F10	Escherichia coli	Escherichia		Urine	Urine	DTU2018-634-PRJ1139-Escherichia-coli-1D-006_R1_001	398	311	78.13%	2693492	2353268	87.37%	89	78	143	353020	103	616589	5221587	ERS4415793	ERR4013385
1D-007	F10	Escherichia coli	Escherichia		Urine	Urine	DTU2018-635-PRJ1139-Escherichia-coli-1D-007_R1_001	529	423	79.93%	3615192	3192898	88.32%	161	132	232	372245	129	652202	5111097	ERS4415794	ERR4013386
1D-008	F10	Escherichia coli	Escherichia		Urine	Urine	DTU2018-636-PRJ1139-Escherichia-coli-1D-008_R1_001	405	315	77.75%	2742032	2381972	86.87%	76	62	110	229601	52	450904	5094578	ERS4415795	ERR4013387
1D-009	F10	Escherichia coli	Escherichia		Blood	Blood	DTU2018-637-PRJ1139-Escherichia-coli-1D-009_R1_001	347	273	78.93%	2338210	2055690	87.92%	55	29	94	133546	88	303288	4773274	ERS4415796	ERR4013388
1D-010	F10	Escherichia coli	Escherichia		Urine	Urine	DTU2018-638-PRJ1139-Escherichia-coli-1D-010_R1_001	743	616	82.81%	5131224	4606116	89.77%	282	199	468	381526	76	671801	5207066	ERS4415797	ERR4013389
1D-011	F10	Escherichia coli	Escherichia		Urine	Urine	DTU2018-639-PRJ1139-Escherichia-coli-1D-011_R1_001	529	428	81.06%	3594474	3205496	89.18%	108	43	184	186575	112	342364	5300773	ERS4415798	ERR4013390
1D-012	F10	Escherichia coli	Escherichia		Urine	Urine	DTU2018-640-PRJ1139-Escherichia-coli-1D-012_R1_001	745	631	84.64%	5213260	4730714	90.74%	390	191	485	186982	64	554834	4941606	ERS4415799	ERR4013391
1D-013	F10	Aerococcus urinae	Aerococcus		Urine	Urine	DTU2018-1233-PRJ1139-Unknown-unkn-1D-013_R1_001	278	241	86.69%	2008136	1843962	91.82%	486	96	177	172402	38	330594	2054329	ERS4415800	ERR4013392
1D-014	F10	Escherichia coli	Escherichia		Blood	Blood	DTU2018-641-PRJ1139-Escherichia-coli-1D-014_R1_001	242	185	76.37%	1631582	1406566	86.21%	57	14	56	133546	94	303242	4771524	ERS4415801	ERR4013393
1D-015	F10	Escherichia coli	Escherichia		Urine	Urine	DTU2018-642-PRJ1139-Escherichia-coli-1D-015_R1_001	994	880	88.59%	8019656	7262856	90.56%	2204	1012	1328	288501	46	545016	4976587	ERS4415802	ERR4013394
1D-016	F10	Enterococcus faecalis	Enterococcus		Urine	Urine	DTU2018-643-PRJ1139-Escherichia-coli-1D-016_R1_001	512	420	82.16%	3451162	3123214	90.50%	105	30	83	260762	20	930812	2720605	ERS4415803	ERR4013395
1D-017	F10	Escherichia coli	Escherichia		Urine	Urine	DTU2018-644-PRJ1139-Escherichia-coli-1D-017_R1_001	1605	1241	77.34%	10837716	9412710	86.85%	408	47	306	115215	84	288412	4639537	ERS4415804	ERR4013396
1D-018	F1	Escherichia coli	Escherichia		Urine	Urine	DTU2018-840-PRJ1139-Escherichia-coli-1D-018-rerun_R1_001	772	618	80.05%	5686112	4953446	87.11%	1834	251	714	227663	120	622064	5108706	ERS4415805	ERR4013397
1D-019	F1	Escherichia coli	Escherichia		Urine	Urine	DTU2018-646-PRJ1139-Escherichia-coli-1D-019_R1_001	383	307	80.34%	2592340	2301510	88.78%	114	47	101	180901	172	380185	5308247	ERS4415806	ERR4013398
1D-020	F1	Escherichia coli	Escherichia		Blood	Blood	DTU2018-647-PRJ1139-Escherichia-coli-1D-020_R1_001	335	266	79.30%	2286734	2013890	88.07%	110	30	89	203076	140	380185	5245654	ERS4415807	ERR4013399
1D-021	F1	Escherichia coli	Escherichia		Faeces	Stool or rectum	DTU2018-648-PRJ1139-Escherichia-coli-1D-021_R1_001	359	290	80.72%	2426226	2167046	89.32%	85	17	76	75720	207	254641	5044141	ERS4415808	ERR4013400
1D-022	F1	Escherichia coli	Escherichia		Urine	Urine	DTU2018-649-PRJ1139-Escherichia-coli-1D-022_R1_001	541	449	82.96%	3739940	3364968	89.97%	231	112	189	306023	81	918842	5222360	ERS4415809	ERR4013401
1D-023	F1	Escherichia coli	Escherichia		Urine	Urine	DTU2018-650-PRJ1139-Escherichia-coli-1D-023_R1_001	284	224	79.08%	1917922	1688366	88.03%	97	25	89	151755	107	593743	5073105	ERS4415810	ERR4013402
1D-024	F1	Escherichia coli	Escherichia		Urine	Urine	DTU2018-651-PRJ1139-Escherichia-coli-1D-024_R1_001	424	347	81.81%	2867228	2574982	89.81%	110	26	109	92753	116	279440	5064791	ERS4415811	ERR4013403
1D-025	F1	Escherichia coli	Escherichia		Urine	Urine	DTU2018-652-PRJ1139-Escherichia-coli-1D-025_R1_001	296	239	80.74%	2023222	1796204	88.78%	88	22	70	301405	106	512880	5085989	ERS4415812	ERR4013404
1D-026	F1	Escherichia coli	Escherichia		Urine	Urine	DTU2018-653-PRJ1139-Escherichia-coli-1D-026_R1_001	334	266	79.64%	2245224	1986460	88.47%	56	19	68	80807	160	230444	4784215	ERS4415813	ERR4013405
1D-027	F1	Escherichia coli	Escherichia		Urine	Urine	DTU2018-654-PRJ1139-Escherichia-coli-1D-027_R1_001	323	262	81.31%	2176132	1947410	89.49%	62	27	99	175633	82	519077	4817975	ERS4415814	ERR4013406
1D-028	F1	Escherichia coli	Escherichia		Pus	Undetermined	DTU2018-655-PRJ1139-Escherichia-coli-1D-028_R1_001	890	758	85.14%	6179290	5636188	91.21%	418	264	260	352449	67	618410	5176906	ERS4415815	ERR4013407
1D-029	F1	Escherichia coli	Escherichia		Urine	Urine	DTU2018-656-PRJ1139-Escherichia-coli-1D-029_R1_001	382	312	81.65%	2581536	2316216	89.72%	91	47	51	460568	111	764230	5238167	ERS4415816	ERR4013408
1D-030	F1	Escherichia coli	Escherichia		Urine	Urine	DTU2018-657-PRJ1139-Escherichia-coli-1D-030_R1_001	293	232	79.37%	1968226	1741452	88.48%	56	16	71	64408	178	234587	4950010	ERS4415817	ERR4013409
1D-031	F1	Escherichia coli	Escherichia		Urine	Urine	DTU2018-658-PRJ1139-Escherichia-coli-1D-031_R1_001	312	247	78.98%	2103812	1853428	88.10%	100	19	89	223243	112	457389	5218463	ERS4415818	ERR4013410
1D-032	F1	Escherichia coli	Escherichia		Urine	Urine	DTU2018-659-PRJ1139-Escherichia-coli-1D-032_R1_001	388	312	80.47%	2622074	2333460	88.99%	122	110	110	198669	136	446214	5207690	ERS4415819	ERR4013411
1D-033	F1	Escherichia coli	Escherichia		Urine	Urine	DTU2018-660-PRJ1139-Escherichia-coli-1D-033_R1_001	368	291	79.32%	2479656	2186748	88.19%	80	19	73	203753	100	696574	5217174	ERS4415820	ERR4013412
1D-034	F1	Escherichia coli	Escherichia		Urine	Urine	DTU2018-661-PRJ1139-Escherichia-coli-1D-034_R1_001	505	418	82.88%	3502682	3143694	89.75%	253	110	170	279978	64	595859	5206343	ERS4415821	ERR4013413
1D-035	F1	Escherichia coli	Escherichia		Urine	Urine	DTU2018-662-PRJ1139-Escherichia-coli-1D-035_R1_001	417	337	80.82%	2837816	2527354	89.06%	108	76	147	204585	102	492595	5286912	ERS4415822	ERR4013414
1D-036	F1	Escherichia coli	Escherichia		Urine	Urine	DTU2018-663-PRJ1139-Escherichia-coli-1D-036_R1_001	345	276	80.03%	2328572	2069090	88.86%	71	24	80	170700	110	692927	5364236	ERS4415823	ERR4013415
1D-037	F1	Escherichia coli	Escherichia		Urine	Urine	DTU2018-664-PRJ1139-Escherichia-coli-1D-037_R1_001	405	325	80.34%	2746488	2441310	88.89%	102	38	97	254172	101	399093	5302962	ERS4415824	ERR4013416
1D-038	F1	Escherichia coli	Escherichia		Urine	Urine	DTU2018-665-PRJ1139-Escherichia-coli-1D-038_R1_001	280	210	75.21%	1887102	1617096	85.69%	83	20	60	157850	134	404977	5242803	ERS4415825	ERR4013417
1D-039	F1	Escherichia coli	Escherichia		Urine	Urine	DTU2018-666-PRJ1139-Escherichia-coli-1D-039_R1_001	316	247	78.03%	2138058	1871240	87.52%	89	26	104	89104	106	429516	4527181	ERS4415826	ERR4013418
1D-040	F1	Escherichia coli	Escherichia		Urine	Urine	DTU2018-667-PRJ1139-Escherichia-coli-1D-040_R1_001	279	211	75.42%	1892142	1621206	85.68%	121	16	56	150996	131	517058	5319697	ERS4415827	ERR4013419
1D-041	F1	Escherichia coli	Escherichia		Urine	Urine	DTU2018-668-PRJ1139-Escherichia-coli-1D-041_R1_001	283	214	75.82%	1910076	1645920	86.17%	63	44	52	151566	180	684310	5327915	ERS4415828	ERR4013420
1D-042	F1	Escherichia coli	Escherichia		Urine	Urine	DTU2018-669-PRJ1139-Escherichia-coli-1D-042_R1_001	283	215	75.91%	1907426	1645080	86.25%	80	15	71	145044	136	368639	5176861	ERS4415829	ERR4013421
1D-043	F2	Escherichia coli	Escherichia		Urine	Urine	DTU2018-670-PRJ1139-Escherichia-coli-1D-043_R1_001	286	217	76.01%	1928836	1667694	86.46%	64	14	72	113958	122	289746	5139977	ERS4415830	ERR4013422
1D-044	F2	Escherichia coli	Escherichia		Urine	Urine	DTU2018-671-PRJ1139-Escherichia-coli-1D-044_R1_001	279	211	75.85%	1885178	1624248	86.16%	87	32	94	92398	118	297341	4653995	ERS4415831	ERR4013423
1D-045	F2	Escherichia coli	Escherichia		Urine	Urine	DTU2018-672-PRJ1139-Escherichia-coli-1D-045_R1_001	276	207	75.12%	1857958	1591302	85.65%	69	12	57	229468	80	513873	5129489	ERS4415832	ERR4013424
1D-046	F2	Escherichia coli	Escherichia		Urine	Urine	DTU2018-673-PRJ1139-Escherichia-coli-1D-046_R1_001	305	232	76.30%	2057558	1778442	86.43%	78	12	57	561970	61	763282	5150466	ERS4415833	ERR4013425
1D-047	F2	Escherichia coli	Escherichia		Urine	Urine	DTU2018-674-PRJ1139-Escherichia-coli-1D-047_R1_001	254	190	74.72%	1721050	1467488	85.27%	102	19	67	175959	110	633541	5308621	ERS4415834	ERR4013426
1D-048	F2	Escherichia coli	Escherichia		Urine	Urine	DTU2018-675-PRJ1139-Escherichia-coli-1D-048_R1_001	396	309	78.08%	2687946	2355580	87.63%	85	25	96	107086	191	291215	5241851	ERS4415835	ERR4013427
1D-049	F2	Escherichia coli	Escherichia		Urine	Urine	DTU2018-676-PRJ1139-Escherichia-coli-1D-049_R1_001	315	242	76.76%	2137926	1853102	86.68%	94	18	64	191871	108	453396	5146618	ERS4415836	ERR4013428
1D-050	F2	Escherichia coli	Escherichia		Urine	Urine	DTU2018-677-PRJ1139-Escherichia-coli-1D-050_R1_001	452	370	81.75%	3060780	2749776	89.84%	99	42	131	193191	62	718985	4893980	ERS4415837	ERR4013429
1D-051	F2	Escherichia coli	Escherichia		Urine	Urine	DTU2018-678-PRJ1139-Escherichia-coli-1D-051_R1_001	385	312	81.18%	2609834	2329246	89.25%	95	41	147	245663	83	497368	5037710	ERS4415838	ERR4013430
1D-052	F2	Escherichia coli	Escherichia		Urine	Urine	DTU2018-679-PRJ1139-Escherichia-coli-1D-052_R1_001	378	296	78.41%	2546652	2232608	87.67%	73	32	105	126192	98	347604	4745011	ERS4415839	ERR4013431
1D-053	F2	Escherichia coli	Escherichia		Urine	Urine	DTU2018-680-PRJ1139-Escherichia-coli-1D-053_R1_001	299	233	78.00%	2023074	1775204	87.75%	59	49	77	310694	64	667079	5186041	ERS4415840	ERR4013432
1D-054	F2	Escherichia coli	Escherichia		Urine	Urine	DTU2018-681-PRJ1139-Escherichia-coli-1D-054_R1_001	362	283	78.25%	2440032	2140986	87.74%	90	59	153	239457	78	739549	5315949	ERS4415841	ERR4013433
1D-055	F2	Escherichia coli	Escherichia		Urine	Urine	DTU2018-682-PRJ1139-Escherichia-coli-1D-055_R1_001	243	184	75.55%	1636584	1405318	85.87%	25	19	88	83653	130	340021	4789614	ERS4415842	ERR4013434
1D-056	F2	Escherichia coli	Escherichia		Urine	Urine	DTU2018-683-PRJ1139-Escherichia-coli-1D-056_R1_001	420	343	81.50%	2836374	2547132	89.80%	62	33	121	284103	81	585988	4991615	ERS4415843	ERR4013435
1D-057	F2	Escherichia coli	Escherichia		Urine	Urine	DTU2018-684-PRJ1139-Escherichia-coli-1D-057_R1_001	271	207	76.37%	1821792	1570646	86.21%	43	10	58	187852	65	553269	4696012	ERS4415844	ERR4013436
1D-058	F2	Escherichia coli	Escherichia		Urine	Urine	DTU2018-1234-PRJ1139-Unknown-unkn-1D-058_R1_001	240	203	84.52%	1766008	1604518	90.86%	450	46	105	112734	140	347937	4847205	ERS4415845	ERR4013437
1D-059	F2	Escherichia coli	Escherichia		Urine	Urine	DTU2018-685-PRJ1139-Escherichia-coli-1D-059_R1_001	401	318	79.36%	2706244	2390094	88.32%	95	52	127	119364	135	425330	5228851	ERS4415846	ERR4013438
1D-060	F2	Escherichia coli	Escherichia		Urine	Urine	DTU2018-686-PRJ1139-Escherichia-coli-1D-060_R1_001	387	305	78.87%	2611702	2294794	87.87%	89	38	154	95297	121	361096	5157365	ERS4415847	ERR4013439
1D-061	F2	Escherichia coli	Escherichia		Urine	Urine	DTU2018-687-PRJ1139-Escherichia-coli-1D-061_R1_001	426	338	79.30%	2871488	2537412	88.37%	54	26	131	155229	104	364692	4865000	ERS4415848	ERR4013440
1D-062	F2	Escherichia coli	Escherichia		Urine	Urine	DTU2018-688-PRJ1139-Escherichia-coli-1D-062_R1_001	362	283	78.20%	2443404	2137766	87.49%	69	24	82	367924	58	582167	5142335	ERS4415849	ERR4013441
1D-063	F2	Escherichia coli	Escherichia		Urine	Urine	DTU2018-689-PRJ1139-Escherichia-coli-1D-063_R1_001	726	608	83.69%	4996764	4522922	90.52%	335	319	170	202381	104	490001	5130548	ERS4415850	ERR4013442
1D-064	F2	Escherichia coli	Escherichia		Urine	Urine	DTU2018-690-PRJ1139-Escherichia-coli-1D-064_R1_001	446	361	80.95%	3017552	2685308	88.99%	154	106	136	244425	66	781793	5091181	ERS4415851	ERR4013443
1D-065	F2	Escherichia coli	Escherichia		Urine	Urine	DTU2018-691-PRJ1139-Escherichia-coli-1D-065_R1_001	346	267	77.41%	2333610	2022094	86.65%	77	22	75	336479	72	613638	4964515	ERS4415852	ERR4013444
1D-066	F2	Escherichia coli	Escherichia		Urine	Urine	DTU2018-692-PRJ1139-Escherichia-coli-1D-066_R1_001	593	491	82.78%	4121856	3690544	89.54%	311	239	146	288739	75	562175	5085997	ERS4415853	ERR4013445
1D-067	F2	Escherichia coli	Escherichia		Urine	Urine	DTU2018-693-PRJ1139-Escherichia-coli-1D-067_R1_001	332	258	77.69%	2229460	1942392	87.12%	80	19	71	127853	83	292879	4496016	ERS4415854	ERR4013446
1D-068	F2	Escherichia coli	Escherichia		Urine	Urine	DTU2018-694-PRJ1139-Escherichia-coli-1D-068_R1_001	396	314	79.44%	2673566	2357190	88.17%	89	70	103	359658	52	750117	4933280	ERS4415855	ERR4013447
1D-069	F2	Escherichia coli	Escherichia		Urine	Urine	DTU2018-695-PRJ1139-Escherichia-coli-1D-069_R1_001	470	385	81.90%	3179678	2856400	89.83%	121	83	109	132588	445	274593	5725089	ERS4415856	ERR4013448
1D-070	F2	Escherichia coli	Escherichia		Urine	Urine	DTU2018-1367-PRJ1139-Escherichia-coli-1D-070-reextract_R1_001	149	126	84.16%	1082756	985310	91.00%	215	24	57	171241	90	452935	5117962	ERS4415857	ERR4013449
1D-071	F2	Escherichia coli	Escherichia		Urine	Urine	DTU2018-697-PRJ1139-Escherichia-coli-1D-071_R1_001	470	381	81.11%	3200460	2853430	89.16%	133	36	103	53526	209	199763	4710390	ERS4415858	ERR4013450
1D-072	F2	Escherichia coli	Escherichia		Urine	Urine	DTU2018-698-PRJ1139-Escherichia-coli-1D-072_R1_001	369	288	78.21%	2487170	2171758	87.32%	97	18	86	73652	159	229907	4799454	ERS4415859	ERR4013451
1D-073	F2	Escherichia coli	Escherichia		Urine	Urine	DTU2018-699-PRJ1139-Escherichia-coli-1D-073_R1_001	409	326	79.75%	2770162	2447466	88.35%	106	35	95	323032	67	825077	5094022	ERS4415860	ERR4013452
1D-074	F2	Escherichia coli	Escherichia		Urine	Urine	DTU2018-700-PRJ1139-Escherichia-coli-1D-074_R1_001	352	281	79.84%	2380144	2103980	88.40%	88	13	70	160595	116	723890	5136109	ERS4415861	ERR4013453
1D-075	F2	Escherichia coli	Escherichia		Urine	Urine	DTU2018-701-PRJ1139-Escherichia-coli-1D-075_R1_001	463	374	80.90%	3124726	2785050	89.13%	100	23	122	182722	99	619098	5072905	ERS4415862	ERR4013454
1D-076	F2	Escherichia coli	Escherichia		Urine	Urine	DTU2018-702-PRJ1139-Escherichia-coli-1D-076_R1_001	450	369	82.05%	3050904	2736082	89.68%	131	63	124	274956	85	625797	5102497	ERS4415863	ERR4013455
1D-077	F2	Escherichia coli	Escherichia		Urine	Urine	DTU2018-703-PRJ1139-Escherichia-coli-1D-077_R1_001	488	388	79.54%	3297978	2903194	88.03%	115	36	102	379432	37	662418	4976602	ERS4415864	ERR4013456
1D-078	F2	Escherichia coli	Escherichia		Urine	Urine	DTU2018-704-PRJ1139-Escherichia-coli-1D-078_R1_001	211	133	63.01%	1421968	1118524	78.66%	51	7	28	133359	77	483586	4988776	ERS4415865	ERR4013457
1D-079	F2	Escherichia coli	Escherichia		Urine	Urine	DTU2018-705-PRJ1139-Escherichia-coli-1D-079_R1_001	387	309	79.81%	2605566	2311200	88.70%	89	33	100	223503	131	450024	5159048	ERS4415866	ERR4013458
1D-080	F3	Escherichia coli	Escherichia		Blood	Blood	DTU2018-706-PRJ1139-Escherichia-coli-1D-080_R1_001	398	317	79.68%	2685570	2373884	88.39%	108	42	100	139899	170	355750	5287967	ERS4415867	ERR4013459
1D-081	F3	Escherichia coli	Escherichia		Urine	Urine	DTU2018-707-PRJ1139-Escherichia-coli-1D-081_R1_001	489	398	81.36%	3319890	2965786	89.33%	164	84	134	63473	176	192245	5072132	ERS4415868	ERR4013460
1D-082	F3	Escherichia coli	Escherichia		Urine	Urine	DTU2018-708-PRJ1139-Escherichia-coli-1D-082_R1_001	387	308	79.71%	2612220	2305012	88.24%	99	18	62	204636	65	691408	4989785	ERS4415869	ERR4013461
1D-083	F3	Escherichia coli	Escherichia		Urine	Urine	DTU2018-709-PRJ1139-Escherichia-coli-1D-083_R1_001	567	470	82.82%	3851740	3475752	90.24%	178	56	178	139899	137	489942	5292104	ERS4415870	ERR4013462
1D-084	F3	Escherichia coli	Escherichia		Urine	Urine	DTU2018-710-PRJ1139-Escherichia-coli-1D-084_R1_001	460	371	80.60%	3113996	2766402	88.84%	117	46	128	275393	68	590451	5079618	ERS4415871	ERR4013463
1D-085	F3	Escherichia coli	Escherichia		Urine	Urine	DTU2018-711-PRJ1139-Escherichia-coli-1D-085_R1_001	479	387	80.74%	3242210	2887850	89.07%	104	38	107	139343	94	436520	4942802	ERS4415872	ERR4013464
1D-086	F3	Escherichia coli	Escherichia		Urine	Urine	DTU2018-712-PRJ1139-Escherichia-coli-1D-086_R1_001	386	306	79.39%	2604256	2294482	88.11%	91	26	93	228392	108	622605	5226979	ERS4415873	ERR4013465
1D-087	F4	Escherichia coli	Escherichia		Urine	Urine	DTU2018-713-PRJ1139-Escherichia-coli-1D-087_R1_001	488	404	82.76%	3325878	3007550	90.43%	125	31	147	234199	59	752915	4708728	ERS4415874	ERR4013466
1D-088	F4	Escherichia coli	Escherichia		Urine	Urine	DTU2018-714-PRJ1139-Escherichia-coli-1D-088_R1_001	511	430	84.11%	3482996	3175832	91.18%	135	62	142	301253	91	1036920	5079666	ERS4415875	ERR4013467
1D-089	F4	Escherichia coli	Escherichia		Urine	Urine	DTU2018-715-PRJ1139-Escherichia-coli-1D-089_R1_001	403	320	79.38%	2739552	2409208	87.94%	143	29	92	191871	74	386295	5108721	ERS4415876	ERR4013468
1D-090	F4	Escherichia coli	Escherichia		Urine	Urine	DTU2018-716-PRJ1139-Escherichia-coli-1D-090_R1_001	164	118	72.18%	1123888	933814	83.09%	51	13	37	175856	64	697154	4791813	ERS4415877	ERR4013469
1D-091	F4	Escherichia coli	Escherichia		Urine	Urine	DTU2018-717-PRJ1139-Escherichia-coli-1D-091_R1_001	462	375	81.32%	3123214	2794492	89.47%	106	87	118	245205	256	763008	5293791	ERS4415878	ERR4013470
1D-092	F4	Escherichia coli	Escherichia		Urine	Urine	DTU2018-718-PRJ1139-Escherichia-coli-1D-092_R1_001	324	259	80.01%	2180002	1938254	88.91%	82	28	83	167881	114	368470	5264262	ERS4415879	ERR4013471
1D-093	F4	Escherichia coli	Escherichia		Urine	Urine	DTU2018-719-PRJ1139-Escherichia-coli-1D-093_R1_001	433	357	82.42%	2929020	2645538	90.32%	91	35	81	372305	51	911607	4938411	ERS4415880	ERR4013472
1D-094	F4	Escherichia coli	Escherichia		Urine	Urine	DTU2018-720-PRJ1139-Escherichia-coli-1D-094_R1_001	431	352	81.71%	2911468	2612224	89.72%	93	15	80	103349	92	357031	4695028	ERS4415881	ERR4013473
1D-095	F4	Escherichia coli	Escherichia		Urine	Urine	DTU2018-721-PRJ1139-Escherichia-coli-1D-095_R1_001	511	424	83.00%	3472180	3139722	90.43%	154	45	109	104009	142	258497	5056795	ERS4415882	ERR4013474
1D-096	F4	Escherichia coli	Escherichia		Urine	Urine	DTU2018-722-PRJ1139-Escherichia-coli-1D-096_R1_001	390	312	80.01%	2637336	2339872	88.72%	88	32	117	75555	152	229936	4773659	ERS4415883	ERR4013475
1D-097	F4	Escherichia coli	Escherichia		Blood	Blood	DTU2018-723-PRJ1139-Escherichia-coli-1D-097_R1_001	431	351	81.54%	2917074	2616020	89.68%	96	56	83	314035	90	625579	5109471	ERS4415884	ERR4013476
1D-098	F4	Escherichia coli	Escherichia		Urine	Urine	DTU2018-724-PRJ1139-Escherichia-coli-1D-098_R1_001	529	440	83.18%	3606512	3261602	90.44%	172	59	129	367931	48	837424	5047211	ERS4415885	ERR4013477
1D-099	F4	Escherichia coli	Escherichia		Urine	Urine	DTU2018-725-PRJ1139-Escherichia-coli-1D-099_R1_001	364	281	77.26%	2555436	2215608	86.70%	444	99	191	167842	171	396579	5106929	ERS4415886	ERR4013478
1D-100	F4	Escherichia coli	Escherichia		Urine	Urine	DTU2018-726-PRJ1139-Escherichia-coli-1D-100_R1_001	296	220	74.33%	2007264	1713234	85.35%	119	16	71	193753	107	511399	5183090	ERS4415887	ERR4013479
1D-101	F4	Escherichia coli	Escherichia		Urine	Urine	DTU2018-727-PRJ1139-Escherichia-coli-1D-101_R1_001	410	321	78.36%	2908166	2543998	87.48%	616	66	154	110678	179	379748	5276544	ERS4415888	ERR4013480
1D-102	F4	Escherichia coli	Escherichia		Urine	Urine	DTU2018-728-PRJ1139-Escherichia-coli-1D-102_R1_001	449	360	80.19%	3253582	2873024	88.30%	789	239	488	191954	161	348648	5302431	ERS4415889	ERR4013481
1D-103	F4	Escherichia coli	Escherichia		Urine	Urine	DTU2018-729-PRJ1139-Escherichia-coli-1D-103_R1_001	548	427	78.00%	3913788	3401416	86.91%	917	143	401	181114	84	551892	4956368	ERS4415890	ERR4013482
1D-104	F4	Escherichia coli	Escherichia		Urine	Urine	DTU2018-730-PRJ1139-Escherichia-coli-1D-104_R1_001	446	350	78.40%	3133272	2747062	87.67%	514	41	116	122815	137	386765	4960649	ERS4415891	ERR4013483
1D-105	F4	Escherichia coli	Escherichia		Urine	Urine	DTU2018-731-PRJ1139-Escherichia-coli-1D-105_R1_001	262	208	79.64%	1846616	1634320	88.50%	259	79	141	377617	31	905611	4709226	ERS4415892	ERR4013484
1D-106	F4	Escherichia coli	Escherichia		Urine	Urine	DTU2018-834-PRJ1139-Escherichia-coli-1D-106_R1_001	485	385	79.40%	3458090	3050944	88.23%	684	196	500	274304	56	868529	4945871	ERS4415893	ERR4013485
1D-107	F4	Escherichia coli	Escherichia		Urine	Urine	DTU2018-835-PRJ1139-Escherichia-coli-1D-107_R1_001	366	285	77.95%	2542914	2227984	87.62%	314	77	162	551435	41	878702	4814809	ERS4415894	ERR4013486
1D-108	F4	Escherichia coli	Escherichia		Urine	Urine	DTU2018-836-PRJ1139-Escherichia-coli-1D-108_R1_001	510	398	78.07%	3545994	3102466	87.49%	432	31	128	232391	135	623055	5185060	ERS4415895	ERR4013487
1D-109	F4	Escherichia coli	Escherichia		Urine	Urine	DTU2018-837-PRJ1139-Escherichia-coli-1D-109_R1_001	539	432	80.31%	3826112	3400218	88.87%	589	78	206	156443	112	415388	5027247	ERS4415896	ERR4013488
1D-110	F4	Escherichia coli	Escherichia		Urine	Urine	DTU2018-838-PRJ1139-Escherichia-coli-1D-110_R1_001	456	357	78.25%	3195290	2800946	87.66%	487	170	379	229174	82	415184	5033271	ERS4415897	ERR4013489
1D-111	F4	Escherichia coli	Escherichia		Urine	Urine	DTU2018-839-PRJ1139-Escherichia-coli-1D-111_R1_001	336	260	77.57%	2361646	2057126	87.11%	429	88	222	105288	237	290607	5285172	ERS4415898	ERR4013490
1D-112	F4	Escherichia coli	Escherichia		Urine	Urine	DTU2018-844-PRJ1139-Escherichia-coli-1D-112_R1_001	115	86	75.16%	786084	668752	85.07%	81	25	75	79009	201	351952	5347128	ERS4415899	ERR4013491
1D-113	F4	Escherichia coli	Escherichia		Urine	Urine	DTU2018-845-PRJ1139-Escherichia-coli-1D-113_R1_001	499	415	83.22%	3469072	3126708	90.13%	353	142	336	196810	64	461660	4755484	ERS4415900	ERR4013492
1D-114	F4	Escherichia coli	Escherichia		Urine	Urine	DTU2018-846-PRJ1139-Escherichia-coli-1D-114_R1_001	500	419	83.89%	3548916	3200354	90.18%	524	209	161	221099	47	466832	4945159	ERS4415901	ERR4013493
1D-115	F4	Escherichia coli	Escherichia		Urine	Urine	DTU2018-847-PRJ1139-Escherichia-coli-1D-115_R1_001	1532	1301	84.94%	11072180	10037428	90.65%	2065	703	1039	354248	57	629640	5060120	ERS4415902	ERR4013494
1D-116	F4	Escherichia coli	Escherichia		Urine	Urine	DTU2018-848-PRJ1139-Escherichia-coli-1D-116_R1_001	626	528	84.29%	4654310	4186056	89.94%	1288	499	1181	243307	86	666875	5049644	ERS4415903	ERR4013495
1D-117	F4	Escherichia coli	Escherichia		Urine	Urine	DTU2018-849-PRJ1139-Escherichia-coli-1D-117_R1_001	550	460	83.65%	3977380	3576038	89.91%	800	300	611	252680	71	534951	4878901	ERS4415904	ERR4013496
1D-118	F4	Escherichia coli	Escherichia		Urine	Urine	DTU2018-850-PRJ1139-Escherichia-coli-1D-118_R1_001	450	366	81.36%	3062794	2729016	89.10%	180	75	152	197254	60	440724	4987699	ERS4415905	ERR4013497
1D-119	F4	Escherichia coli	Escherichia		Urine	Urine	DTU2018-851-PRJ1139-Escherichia-coli-1D-119_R1_001	1333	1126	84.50%	9575314	8678494	90.63%	2068	198	517	310396	66	573816	5324435	ERS4415906	ERR4013498
1D-120	F4	Escherichia coli	Escherichia		Urine	Urine	DTU2018-852-PRJ1139-Escherichia-coli-1D-120_R1_001	352	293	83.34%	2413054	2180826	90.38%	209	73	128	257569	63	483059	4903272	ERS4415907	ERR4013499
1D-121	F4	Escherichia coli	Escherichia		Abscess aspirate flank	Abdomen	DTU2018-853-PRJ1139-Escherichia-coli-1D-121_R1_001	84	69	82.48%	582304	522544	89.74%	60	11	19	42585	236	178465	4927580	ERS4415908	ERR4013500
1D-122	F4	Escherichia coli	Escherichia		Urine	Urine	DTU2018-854-PRJ1139-Escherichia-coli-1D-122_R1_001	706	601	85.18%	5178760	4690258	90.57%	1283	46	262	414979	47	836137	4930437	ERS4415909	ERR4013501
1D-123	F4	Escherichia coli	Escherichia		Urine	Urine	DTU2018-855-PRJ1139-Escherichia-coli-1D-123_R1_001	701	599	85.48%	5093458	4611738	90.54%	1243	386	636	235727	125	625983	5386373	ERS4415910	ERR4013502
1D-124	F4	Escherichia coli	Escherichia		Urine	Urine	DTU2018-856-PRJ1139-Escherichia-coli-1D-124_R1_001	213	165	77.44%	1457478	1263200	86.67%	137	53	106	79437	155	283204	5077426	ERS4415911	ERR4013503
1D-125	F4	Escherichia coli	Escherichia		Urine	Urine	DTU2018-857-PRJ1139-Escherichia-coli-1D-125_R1_001	624	525	84.21%	4345708	3943580	90.75%	518	182	289	153732	90	385102	5079570	ERS4415912	ERR4013504
1D-126	F5	Escherichia coli	Escherichia		Urine	Urine	DTU2018-858-PRJ1139-Escherichia-coli-1D-126_R1_001	321	269	83.81%	2229732	2020666	90.62%	260	15	54	180415	124	363704	5134025	ERS4415913	ERR4013505
1D-127	F5	Escherichia coli	Escherichia		Urine	Urine	DTU2018-859-PRJ1139-Escherichia-coli-1D-127_R1_001	422	358	84.91%	3239002	2895470	89.39%	1245	276	482	218442	61	527714	4962658	ERS4415914	ERR4013506
1D-128	F5	Escherichia coli	Escherichia		Urine	Urine	DTU2018-860-PRJ1139-Escherichia-coli-1D-128_R1_001	590	504	85.35%	4831280	4274532	88.48%	3421	1038	1343	557161	46	765294	5104153	ERS4415915	ERR4013507
1D-129	F5	Escherichia coli	Escherichia		Urine	Urine	DTU2018-861-PRJ1139-Escherichia-coli-1D-129_R1_001	356	299	84.12%	2482940	2252800	90.73%	281	69	134	229031	71	691420	5010948	ERS4415916	ERR4013508
1D-130	F5	Escherichia coli	Escherichia		Urine	Urine	DTU2018-862-PRJ1139-Escherichia-coli-1D-130_R1_001	475	400	84.26%	3309624	3000074	90.65%	448	48	166	104027	158	297580	4864516	ERS4415917	ERR4013509
1D-131	F5	Escherichia coli	Escherichia		Urine	Urine	DTU2018-863-PRJ1139-Escherichia-coli-1D-131_R1_001	468	395	84.35%	3282888	2980016	90.77%	486	45	132	412242	63	766402	5027728	ERS4415918	ERR4013510
1D-132	F5	Escherichia coli	Escherichia		Urine	Urine	DTU2018-864-PRJ1139-Escherichia-coli-1D-132_R1_001	310	260	83.93%	2131328	1936992	90.88%	205	49	108	177974	97	369379	4917225	ERS4415919	ERR4013511
1D-133	F5	Escherichia coli	Escherichia		Urine	Urine	DTU2018-865-PRJ1139-Escherichia-coli-1D-133_R1_001	171	142	82.70%	1181410	1061572	89.86%	114	19	44	123252	107	258682	5034765	ERS4415920	ERR4013512
1D-134	F5	Escherichia coli	Escherichia		Urine	Urine	DTU2018-866-PRJ1139-Escherichia-coli-1D-134_R1_001	540	457	84.67%	3771214	3433298	91.04%	531	88	107	188803	66	496898	5095191	ERS4415921	ERR4013513
1D-135	F5	Escherichia coli	Escherichia		Urine	Urine	DTU2018-867-PRJ1139-Escherichia-coli-1D-135_R1_001	380	324	85.26%	2666278	2438274	91.45%	384	125	162	162508	110	350268	4838087	ERS4415922	ERR4013514
1D-136	F5	Escherichia coli	Escherichia		Urine	Urine	DTU2018-868-PRJ1139-Escherichia-coli-1D-136_R1_001	177	139	78.49%	1209424	1058314	87.51%	109	29	83	129307	123	291239	5113455	ERS4415923	ERR4013515
1D-137	F5	Escherichia coli	Escherichia		Urine	Urine	DTU2018-869-PRJ1139-Escherichia-coli-1D-137_R1_001	639	542	84.73%	4458050	4062696	91.13%	593	173	288	388658	97	777092	5121639	ERS4415924	ERR4013516
1D-138	F5	Escherichia coli	Escherichia		Urine	Urine	DTU2018-870-PRJ1139-Escherichia-coli-1D-138_R1_001	505	426	84.47%	3537810	3214166	90.85%	522	21	106	191227	93	363231	5221938	ERS4415925	ERR4013517
1D-139	F5	Escherichia coli	Escherichia		Blood	Blood	DTU2018-871-PRJ1139-Escherichia-coli-1D-139_R1_001	554	475	85.85%	3930156	3602358	91.66%	694	116	213	208308	96	349274	5076179	ERS4415926	ERR4013518
1D-140	F5	Escherichia coli	Escherichia		Faeces	Stool or rectum	DTU2018-872-PRJ1139-Escherichia-coli-1D-140_R1_001	663	562	84.73%	4713804	4285976	90.92%	884	295	530	78310	230	181289	5334643	ERS4415927	ERR4013519
1D-141	F5	Escherichia coli	Escherichia		Faeces	Stool or rectum	DTU2018-873-PRJ1139-Escherichia-coli-1D-141_R1_001	142	118	83.50%	984732	892024	90.59%	86	33	54	86168	191	245980	5237543	ERS4415928	ERR4013520
1D-142	F5	Escherichia coli	Escherichia		Urine	Urine	DTU2018-874-PRJ1139-Escherichia-coli-1D-142_R1_001	501	424	84.69%	3551320	3227520	90.88%	616	85	261	202538	96	620234	5108735	ERS4415929	ERR4013521
1D-143	F5	Escherichia coli	Escherichia		Urine	Urine	DTU2018-875-PRJ1139-Escherichia-coli-1D-143_R1_001	816	668	81.87%	5875512	5216770	88.79%	1498	132	286	188239	66	556756	4779513	ERS4415930	ERR4013522
1D-144	F5	Escherichia coli	Escherichia		Urine	Urine	DTU2018-876-PRJ1139-Escherichia-coli-1D-144_R1_001	459	374	81.63%	3221038	2868622	89.06%	465	110	249	112832	144	464500	5207888	ERS4415931	ERR4013523
1D-145	F5	Escherichia coli	Escherichia		Urine	Urine	DTU2018-877-PRJ1139-Escherichia-coli-1D-145_R1_001	381	306	80.35%	2652014	2338590	88.18%	366	45	128	273810	54	927522	5154780	ERS4415932	ERR4013524
1D-146	F5	Escherichia coli	Escherichia		Urine	Urine	DTU2018-878-PRJ1139-Escherichia-coli-1D-146_R1_001	360	296	82.14%	2569508	2290538	89.14%	508	55	95	272687	62	660045	5079232	ERS4415933	ERR4013525
1D-147	F6	Escherichia coli	Escherichia		Tissue	Undetermined	DTU2018-879-PRJ1139-Escherichia-coli-1D-147_R1_001	476	392	82.56%	3380176	3026354	89.53%	632	143	258	192645	97	492179	5144938	ERS4415934	ERR4013526
1D-148	F6	Escherichia coli	Escherichia		Urine	Urine	DTU2018-880-PRJ1139-Escherichia-coli-1D-148_R1_001	122	92	75.42%	841448	717736	85.30%	130	21	57	91475	126	194575	5160626	ERS4415935	ERR4013527
1D-149	F6	Escherichia coli	Escherichia		Urine	Urine	DTU2018-881-PRJ1139-Escherichia-coli-1D-149_R1_001	384	315	81.99%	2708320	2418512	89.30%	505	99	152	119611	207	411544	5342004	ERS4415936	ERR4013528
1D-150	F6	Escherichia coli	Escherichia		Urine	Urine	DTU2018-882-PRJ1139-Escherichia-coli-1D-150_R1_001	306	249	81.48%	2161516	1920690	88.86%	380	19	63	161084	111	533670	5190478	ERS4415937	ERR4013529
1D-151	F6	Escherichia coli	Escherichia		Urine	Urine	DTU2018-883-PRJ1139-Escherichia-coli-1D-151_R1_001	688	574	83.42%	5006440	4488842	89.66%	1220	97	256	133486	142	381130	5326431	ERS4415938	ERR4013530
1D-152	F6	Escherichia coli	Escherichia		Urine	Urine	DTU2018-884-PRJ1139-Escherichia-coli-1D-152_R1_001	758	624	82.36%	5466300	4873958	89.16%	1329	261	583	275500	54	847878	4774801	ERS4415939	ERR4013531
1D-153	F6	Escherichia coli	Escherichia		Urine	Urine	DTU2018-885-PRJ1139-Escherichia-coli-1D-153_R1_001	544	445	81.79%	3892114	3461958	88.95%	829	158	325	197301	116	659093	5108200	ERS4415940	ERR4013532
1D-154	F6	Escherichia coli	Escherichia		Urine	Urine	DTU2018-886-PRJ1139-Escherichia-coli-1D-154_R1_001	511	419	82.02%	3626054	3231584	89.12%	716	56	216	231981	164	372645	5245106	ERS4415941	ERR4013533
1D-155	F6	Escherichia coli	Escherichia		Urine	Urine	DTU2018-887-PRJ1139-Escherichia-coli-1D-155_R1_001	323	270	83.70%	2269854	2054048	90.49%	262	93	104	230231	102	569594	5174880	ERS4415942	ERR4013534
1D-156	F7	Escherichia coli	Escherichia		Urine	Urine	DTU2018-888-PRJ1139-Escherichia-coli-1D-156_R1_001	429	361	84.26%	3012324	2736200	90.83%	329	127	340	140554	150	538267	5319081	ERS4415943	ERR4013535
1D-157	F8	Escherichia coli	Escherichia		Urine	Urine	DTU2018-889-PRJ1139-Escherichia-coli-1D-157_R1_001	464	383	82.54%	3210046	2885026	89.87%	278	112	184	121464	159	423212	5404723	ERS4415944	ERR4013536
1D-158	F8	Escherichia coli	Escherichia		Urine	Urine	DTU2018-890-PRJ1139-Escherichia-coli-1D-158_R1_001	580	487	83.90%	4147662	3761230	90.68%	607	231	230	233662	165	427541	5236636	ERS4415945	ERR4013537
1D-159	F8	Escherichia coli	Escherichia		Urine	Urine	DTU2018-891-PRJ1139-Escherichia-coli-1D-159_R1_001	452	380	84.06%	3181174	2889742	90.84%	341	126	359	109390	144	446356	5177397	ERS4415946	ERR4013538
1D-160	F8	Escherichia coli	Escherichia		Urine	Urine	DTU2018-892-PRJ1139-Escherichia-coli-1D-160_R1_001	137	106	77.55%	945874	820634	86.76%	74	31	83	164646	84	510197	5146279	ERS4415947	ERR4013539
1D-161	F8	Escherichia coli	Escherichia		Urine	Urine	DTU2018-893-PRJ1139-Escherichia-coli-1D-161_R1_001	567	476	83.89%	3952822	3586294	90.73%	378	153	373	109952	119	364577	5274672	ERS4415948	ERR4013540
1D-162	F8	Escherichia coli	Escherichia		Urine	Urine	DTU2018-894-PRJ1139-Escherichia-coli-1D-162_R1_001	457	381	83.39%	3170852	2865730	90.38%	283	96	92	204227	103	591846	5211005	ERS4415949	ERR4013541
1D-163	F9	Escherichia coli	Escherichia		Urine	Urine	DTU2018-895-PRJ1139-Escherichia-coli-1D-163_R1_001	833	714	85.63%	6210610	5648372	90.95%	1368	540	545	203307	83	625654	5137317	ERS4415950	ERR4013542
1D-164	F9	Escherichia coli	Escherichia		Faeces	Stool or rectum	DTU2018-1368-PRJ1139-Escherichia-coli-1D-164-reextract_R1_001	275	231	84.05%	1976136	1797668	90.97%	362	36	116	226469	40	676641	4471461	ERS4415951	ERR4013543
1D-165	F9	Escherichia coli	Escherichia		Swab	Undetermined	DTU2018-897-PRJ1139-Escherichia-coli-1D-165_R1_001	455	379	83.28%	3197054	2890222	90.40%	385	141	267	111947	240	263777	5518390	ERS4415952	ERR4013544
1D-166	F9	Escherichia coli	Escherichia		Urine	Urine	DTU2018-898-PRJ1139-Escherichia-coli-1D-166_R1_001	569	480	84.32%	4030192	3661888	90.86%	473	196	250	189968	98	695755	5049275	ERS4415953	ERR4013545
1D-167	F9	Escherichia coli	Escherichia		Urine	Urine	DTU2018-899-PRJ1139-Escherichia-coli-1D-167_R1_001	478	402	83.99%	3385272	3060760	90.41%	580	54	126	203075	66	628256	5140864	ERS4415954	ERR4013546
1D-168	F9	Escherichia coli	Escherichia		Urine	Urine	DTU2018-900-PRJ1139-Escherichia-coli-1D-168_R1_001	1011	844	83.49%	6951608	6281454	90.36%	724	237	433	563777	43	764008	5092192	ERS4415955	ERR4013547
1D-169	F9	Escherichia coli	Escherichia		Urine	Urine	DTU2018-901-PRJ1139-Escherichia-coli-1D-169_R1_001	777	642	82.71%	5374492	4818510	89.66%	659	117	212	217155	89	714995	5168842	ERS4415956	ERR4013548
1D-170	F9	Escherichia coli	Escherichia		Blood	Blood	DTU2018-902-PRJ1139-Escherichia-coli-1D-170_R1_001	199	166	83.71%	1381868	1249444	90.42%	154	14	38	119979	96	337500	5020776	ERS4415957	ERR4013549
1D-171	F1	Escherichia coli	Escherichia		Urine	Urine	DTU2018-903-PRJ1139-Klebsiella-oxytoca-1D-171_R1_001	640	546	85.35%	4551712	4150164	91.18%	881	254	309	269549	58	561664	5065907	ERS4415958	ERR4013550
1D-172	F2	Klebsiella oxytoca	Klebsiella	Raoultella planticola	Ascites	Abdomen	DTU2018-904-PRJ1139-Klebsiella-oxytoca-1D-172_R1_001	286	217	76.00%	1939324	1665334	85.87%	201	38	123	302684	50	633417	5444674	ERS4415959	ERR4013551
1D-173	F4	Klebsiella oxytoca	Klebsiella		Urine	Urine	DTU2018-905-PRJ1139-Klebsiella-oxytoca-1D-173_R1_001	305	251	82.27%	2117892	1899892	89.71%	252	73	114	409561	49	725633	5881947	ERS4415960	ERR4013552
1D-174	F4	Klebsiella oxytoca	Klebsiella		Urine	Urine	DTU2018-906-PRJ1139-Klebsiella-oxytoca-1D-174_R1_001	519	424	81.69%	3572408	3184802	89.15%	406	18	105	200765	65	966368	5789872	ERS4415961	ERR4013553
1D-175	F5	Klebsiella oxytoca	Klebsiella		Urine	Urine	DTU2018-907-PRJ1139-Klebsiella-oxytoca-1D-175_R1_001	498	420	84.26%	3615324	3264462	90.30%	978	135	190	198631	69	694980	5938564	ERS4415962	ERR4013554
1D-176	F5	Klebsiella oxytoca	Klebsiella		Swab ear	Ear	DTU2018-908-PRJ1139-Klebsiella-oxytoca-1D-176_R1_001	776	654	84.24%	5721516	5148754	89.99%	1997	541	819	345174	50	1172893	6293666	ERS4415963	ERR4013555
1D-177	F6	Klebsiella oxytoca	Klebsiella		Sputum	Respiratory system	DTU2018-909-PRJ1139-Klebsiella-oxytoca-1D-177_R1_001	574	475	82.76%	4061986	3642698	89.68%	834	175	260	299171	60	744948	5907528	ERS4415964	ERR4013556
1D-178	F6	Klebsiella oxytoca	Klebsiella		Urine	Urine	DTU2018-910-PRJ1139-Klebsiella-oxytoca-1D-178_R1_001	814	686	84.29%	5901100	5326596	90.26%	1639	193	364	388843	41	1133840	5834727	ERS4415965	ERR4013557
1D-179	F6	Klebsiella oxytoca	Klebsiella		Urine	Urine	DTU2018-911-PRJ1139-Klebsiella-oxytoca-1D-179_R1_001	606	504	83.13%	4283646	3847584	89.82%	813	65	203	296006	65	925269	5903530	ERS4415966	ERR4013558
1D-180	F7	Klebsiella oxytoca	Klebsiella		Central venous catheter	Blood	DTU2018-912-PRJ1139-Klebsiella-oxytoca-1D-180_R1_001	558	460	82.42%	3838192	3438006	89.57%	431	123	233	244445	63	853264	5867039	ERS4415967	ERR4013559
1D-181	F7	Klebsiella oxytoca	Klebsiella		Blood	Blood	DTU2018-913-PRJ1139-Klebsiella-oxytoca-1D-181_R1_001	645	528	81.90%	4470534	3990574	89.26%	601	75	214	106394	107	356975	5562340	ERS4415968	ERR4013560
1D-182	F7	Klebsiella oxytoca	Klebsiella	Klebsiella oxytoca	Tracheal secretion	Respiratory system	DTU2018-914-PRJ1139-Klebsiella-oxytoca-1D-182_R1_001	380	279	73.44%	2656208	2270712	85.49%	457	55	76	132789	92	603430	6139232	ERS4533792	ERR4076769
1D-183	F10	Klebsiella pneumoniae	Klebsiella		Urine	Urine	DTU2018-915-PRJ1139-Klebsiella-pneumoniae-1D-183_R1_001	804	670	83.31%	5669546	5112636	90.18%	1038	262	400	337512	72	927142	5300836	ERS4415969	ERR4013561
1D-184	F1	Klebsiella pneumoniae	Klebsiella		Blood	Blood	DTU2018-916-PRJ1139-Klebsiella-pneumoniae-1D-184_R1_001	301	230	76.23%	2045392	1759080	86.00%	170	49	102	419468	34	828216	5126119	ERS4415970	ERR4013562
1D-185	F1	Klebsiella pneumoniae	Klebsiella		Blood	Blood	DTU2018-917-PRJ1139-Klebsiella-pneumoniae-1D-185_R1_001	604	499	82.65%	4202286	3774668	89.82%	607	139	231	298360	39	479344	5126281	ERS4415971	ERR4013563
1D-186	F1	Klebsiella pneumoniae	Klebsiella		Urine	Urine	DTU2018-918-PRJ1139-Klebsiella-pneumoniae-1D-186_R1_001	961	788	82.06%	6672268	5954496	89.24%	925	35	193	379486	43	593621	5404689	ERS4415972	ERR4013564
1D-187	F2	Klebsiella pneumoniae	Klebsiella		Urine	Urine	DTU2018-919-PRJ1139-Klebsiella-pneumoniae-1D-187_R1_001	1355	1137	83.96%	9695886	8744030	90.18%	2095	261	543	472486	43	1672206	5484377	ERS4415973	ERR4013565
1D-188	F2	Klebsiella pneumoniae	Klebsiella		Urine	Urine	DTU2018-920-PRJ1139-Klebsiella-pneumoniae-1D-188_R1_001	346	288	83.34%	2483692	2231466	89.84%	635	169	313	198242	89	409232	5553075	ERS4415974	ERR4013566
1D-189	F2	Klebsiella pneumoniae	Klebsiella		Urine	Urine	DTU2018-921-PRJ1139-Klebsiella-pneumoniae-1D-189_R1_001	994	819	82.41%	6989686	6253812	89.47%	1238	301	474	315597	59	816635	5450130	ERS4415975	ERR4013567
1D-190	F3	Klebsiella pneumoniae	Klebsiella		Urine	Urine	DTU2018-922-PRJ1139-Klebsiella-pneumoniae-1D-190_R1_001	1402	1171	83.58%	10007926	9013330	90.06%	2166	306	590	352582	64	1293291	5518621	ERS4415976	ERR4013568
1D-191	F3	Klebsiella pneumoniae	Klebsiella		Urine	Urine	DTU2018-1323-PRJ1139-Klebsiella-pneumoniae-1D-191-rerun_R1_001	335	268	79.99%	2311772	2032114	87.90%	407	14	87	375077	46	832865	5490232	ERS4415977	ERR4013569
1D-192	F3	Klebsiella pneumoniae	Klebsiella		Urine	Urine	DTU2018-924-PRJ1139-Klebsiella-pneumoniae-1D-192_R1_001	564	470	83.28%	3954570	3563610	90.11%	655	217	355	367092	59	589498	5604407	ERS4415978	ERR4013570
1D-193	F4	Klebsiella pneumoniae	Klebsiella		Urine	Urine	DTU2018-925-PRJ1139-Klebsiella-pneumoniae-1D-193_R1_001	699	572	81.90%	4845898	4327960	89.31%	663	94	262	152262	88	438099	5578087	ERS4415979	ERR4013571
1D-194	F4	Klebsiella pneumoniae	Klebsiella	Klebsiella variicola	Urine	Urine	DTU2018-926-PRJ1139-Klebsiella-pneumoniae-1D-194_R1_001	700	577	82.37%	4829094	4338032	89.83%	538	29	157	441795	45	658758	5744915	ERS4415980	ERR4013572
1D-195	F4	Klebsiella pneumoniae	Klebsiella		Urine	Urine	DTU2018-927-PRJ1139-Klebsiella-pneumoniae-1D-195_R1_001	632	526	83.30%	4398418	3974370	90.36%	585	163	295	418577	36	714881	5096188	ERS4415981	ERR4013573
1D-196	F4	Klebsiella pneumoniae	Klebsiella	Klebsiella pneumoniae	Urine	Urine	DTU2018-928-PRJ1139-Klebsiella-pneumoniae-1D-196_R1_001	260	204	78.38%	1767020	1548822	87.65%	143	34	112	391260	58	589406	5411731	ERS4533758	ERR4076735
1D-197	F4	Klebsiella pneumoniae	Klebsiella		Urine	Urine	DTU2018-929-PRJ1139-Klebsiella-pneumoniae-1D-197_R1_001	573	479	83.60%	4069970	3671110	90.20%	874	218	323	252780	59	715760	5522931	ERS4415982	ERR4013574
1D-198	F4	Klebsiella pneumoniae	Klebsiella		Urine	Urine	DTU2018-930-PRJ1139-Klebsiella-pneumoniae-1D-198_R1_001	658	541	82.24%	4545370	4074172	89.63%	572	32	164	367404	48	882059	5403269	ERS4415983	ERR4013575
1D-199	F4	Klebsiella pneumoniae	Klebsiella		Urine	Urine	DTU2018-931-PRJ1139-Klebsiella-pneumoniae-1D-199_R1_001	866	725	83.71%	6056480	5480426	90.49%	838	95	279	357491	45	597672	5463051	ERS4415984	ERR4013576
1D-200	F4	Klebsiella pneumoniae	Klebsiella		Urine	Urine	DTU2018-932-PRJ1139-Klebsiella-pneumoniae-1D-200_R1_001	586	493	84.17%	4305786	3882898	90.18%	1404	387	676	302179	84	777298	5489026	ERS4415985	ERR4013577
1D-201	F5	Klebsiella pneumoniae	Klebsiella		Drain pleural	Respiratory system	DTU2018-933-PRJ1139-Klebsiella-pneumoniae-1D-201_R1_001	550	460	83.63%	3987482	3587516	89.97%	1127	291	413	371431	35	1164025	5290310	ERS4415986	ERR4013578
1D-202	F5	Klebsiella pneumoniae	Klebsiella	Klebsiella oxytoca	Urine	Urine	DTU2018-934-PRJ1139-Klebsiella-pneumoniae-1D-202_R1_001	514	433	84.38%	3681460	3328026	90.40%	871	134	235	268120	77	1226310	5923828	ERS4415987	ERR4013579
1D-203	F6	Klebsiella pneumoniae	Klebsiella	Klesiella pneumoniae	Urine	Urine	DTU2018-935-PRJ1139-Klebsiella-pneumoniae-1D-203_R1_001	492	400	81.23%	3391346	3014592	88.89%	360	113	163	378058	24	1557897	5221230	ERS4533760	ERR4076737
1D-204	F6	Klebsiella pneumoniae	Klebsiella		Urine	Urine	DTU2018-936-PRJ1139-Klebsiella-pneumoniae-1D-204_R1_001	539	445	82.64%	3739194	3347908	89.54%	393	194	362	265952	60	777272	5413116	ERS4415988	ERR4013580
1D-205	F7	Klebsiella pneumoniae	Klebsiella		Unknown	Undetermined	DTU2018-937-PRJ1139-Klebsiella-pneumoniae-1D-205_R1_001	933	769	82.39%	6657512	5933568	89.13%	1238	421	574	288072	51	537586	5395944	ERS4415989	ERR4013581
1D-206	F9	Klebsiella pneumoniae	Klebsiella		Urine	Urine	DTU2018-938-PRJ1139-Klebsiella-pneumoniae-1D-206_R1_001	441	359	81.42%	3033648	2700346	89.01%	276	101	120	375077	79	912232	5595986	ERS4415990	ERR4013582
1D-207	F1	Proteus mirabilis	Proteus		Urine	Urine	DTU2018-939-PRJ1139-Proteus-mirabilis-1D-207_R1_001	690	605	87.76%	4856392	4494970	92.56%	541	260	416	266417	43	626918	4115093	ERS4415991	ERR4013583
1D-208	F1	Proteus mirabilis	Proteus		Urine	Urine	DTU2018-940-PRJ1139-Proteus-mirabilis-1D-208_R1_001	404	348	86.16%	2776358	2557604	92.12%	216	88	186	245819	47	539202	3895744	ERS4415992	ERR4013584
1D-209	F2	Proteus mirabilis	Proteus		Urine	Urine	DTU2018-941-PRJ1139-Proteus-mirabilis-1D-209_R1_001	593	518	87.27%	4131078	3820278	92.48%	440	157	283	228820	52	434205	3945272	ERS4415993	ERR4013585
1D-210	F2	Proteus mirabilis	Proteus		Urine	Urine	DTU2018-942-PRJ1139-Proteus-mirabilis-1D-210_R1_001	312	261	83.88%	2154226	1939874	90.05%	255	99	70	236747	56	507998	4035534	ERS4415994	ERR4013586
1D-211	F2	Proteus mirabilis	Proteus		Urine	Urine	DTU2018-943-PRJ1139-Proteus-mirabilis-1D-211_R1_001	762	675	88.64%	5697398	5264838	92.41%	1338	428	632	225832	47	762803	3932869	ERS4415995	ERR4013587
1D-212	F4	Proteus mirabilis	Proteus		Urine	Urine	DTU2018-944-PRJ1139-Proteus-mirabilis-1D-212_R1_001	490	423	86.45%	3385480	3109348	91.84%	364	160	281	212845	34	544818	3777788	ERS4415996	ERR4013588
1D-213	F4	Proteus mirabilis	Proteus		Urine	Urine	DTU2018-945-PRJ1139-Proteus-mirabilis-1D-213_R1_001	596	518	86.90%	4139770	3817920	92.23%	395	149	297	282258	44	787051	3938866	ERS4415997	ERR4013589
1D-214	F4	Proteus mirabilis	Proteus		Urine	Urine	DTU2018-946-PRJ1139-Proteus-mirabilis-1D-214_R1_001	543	472	86.90%	3748676	3457148	92.22%	311	123	177	417847	31	812703	3827130	ERS4415998	ERR4013590
1D-215	F5	Proteus mirabilis	Proteus		Urine	Urine	DTU2018-947-PRJ1139-Proteus-mirabilis-1D-215_R1_001	1185	1052	88.83%	9110896	8365654	91.82%	3571	539	482	64917	100	182647	3782861	ERS4415999	ERR4013591
1D-216	F6	Proteus mirabilis	Proteus		Swab eye	Eye	DTU2018-948-PRJ1139-Proteus-mirabilis-1D-216_R1_001	481	422	87.89%	3320654	3087664	92.98%	333	113	151	233138	61	568643	4091669	ERS4416000	ERR4013592
1D-217	F4	Proteus vulgaris / Enterococcus sp	Undetermined	Morganella morganii	Urine	Urine	DTU2018-949-PRJ1139-Proteus-vulgaris-1D-217_R1_001	533	450	84.48%	3679846	3344184	90.88%	350	72	167	677410	23	1338765	3895003	ERS4416001	ERR4013593
1D-218	F2	Citrobacter freundii	Citrobacter	Citrobacter braakii	Urine	Urine	DTU2018-950-PRJ1139-Citrobacter-freundii-1D-218_R1_001	322	271	84.10%	2209254	2004698	90.74%	219	9	40	259525	40	999569	5062923	ERS4416002	ERR4013594
1D-219	F2	Enterobacter cloacae	Enterobacter		Ascites	Abdomen	DTU2018-951-PRJ1139-Citrobacter-freundii-1D-219_R1_001	325	277	85.41%	2272934	2077340	91.39%	293	68	132	475000	98	873585	4939364	ERS4416003	ERR4013595
1D-220	F5	Citrobacter freundii	Citrobacter	Citrobacter braakii	Urine	Urine	DTU2018-952-PRJ1139-Citrobacter-freundii-1D-220_R1_001	548	468	85.40%	3864618	3517004	91.01%	617	193	268	246505	71	558296	5191583	ERS4416004	ERR4013596
1D-221	F7	Citrobacter freundii	Citrobacter		Urine	Urine	DTU2018-953-PRJ1139-Citrobacter-freundii-1D-221_R1_001	425	364	85.75%	2990746	2730884	91.31%	460	184	158	401496	34	677568	4957757	ERS4416005	ERR4013597
1D-222_B	F2	Citrobacter koseri	Citrobacter		Urine	Urine	DTU2019-2574-PRJ1139-Citrobacter-freundi-1D-222-B_R1_001	700	632	90.34%	4759196	4460110	93.72%	316	22	95	676342	23	1339511	4776445	ERS4416006	ERR4013598
1D-223	F2	Citrobacter koseri	Citrobacter		Urine	Urine	DTU2018-955-PRJ1139-Citrobacter-koseri-1D-223_R1_001	828	717	86.53%	5925526	5422854	91.52%	1125	169	282	774089	19	1928623	4855875	ERS4416007	ERR4013599
1D-224	F5	Citrobacter koseri	Citrobacter		Urine	Urine	DTU2018-956-PRJ1139-Citrobacter-koseri-1D-224_R1_001	612	521	85.17%	4253668	3877718	91.16%	582	180	288	731642	23	1891005	4814027	ERS4416008	ERR4013600
1D-225	F5	Citrobacter koseri	Citrobacter		Urine	Urine	DTU2018-957-PRJ1139-Citrobacter-koseri-1D-225_R1_001	640	547	85.48%	4513592	4117888	91.23%	661	178	270	2475234	18	2475234	4594124	ERS4416009	ERR4013601
1D-226	F6	Citrobacter koseri	Citrobacter		Pus kidney	Abdomen	DTU2018-958-PRJ1139-Citrobacter-koseri-1D-226_R1_001	512	434	84.80%	3546506	3226144	90.97%	423	62	154	681799	23	1158685	4779382	ERS4416010	ERR4013602
1D-227	F4	Enterobacter aerogenes	Enterobacter		Blood	Blood	DTU2018-959-PRJ1139-Enterobacter-aerogenes-1D-227_R1_001	511	430	84.22%	3530034	3204920	90.79%	430	33	97	414076	36	726282	5175783	ERS4416011	ERR4013603
1D-228	F6	Enterobacter aerogenes	Enterobacter		Urine	Urine	DTU2018-960-PRJ1139-Enterobacter-aerogenes-1D-228_R1_001	472	400	84.69%	3266606	2970074	90.92%	420	123	191	303244	40	613165	5031176	ERS4416012	ERR4013604
1D-229	F2	Enterobacter asburiae	Enterobacter	Enterobacter cloacae	Urine	Urine	DTU2018-961-PRJ1139-Enterobacter-asburiae-1D-229_R1_001	728	614	84.29%	5066694	4595948	90.71%	724	125	212	212458	59	683832	4883269	ERS4416013	ERR4013605
1D-230	F1	Enterobacter cloacae	Enterobacter		Tracheal secretion	Respiratory system	DTU2018-962-PRJ1139-Enterobacter-cloacae-1D-230_R1_001	377	315	83.63%	2591518	2344818	90.48%	269	14	62	127614	92	299326	4749251	ERS4416014	ERR4013606
1D-231	F1	Enterobacter cloacae	Enterobacter		Urine	Urine	DTU2018-963-PRJ1139-Enterobacter-cloacae-1D-231_R1_001	371	317	85.57%	2587034	2368566	91.56%	342	121	119	168616	71	451625	5170653	ERS4416015	ERR4013607
1D-232	F2	Enterobacter cloacae	Enterobacter		Urine	Urine	DTU2018-964-PRJ1139-Enterobacter-cloacae-1D-232_R1_001	804	681	84.67%	5638552	5116394	90.74%	898	323	374	185250	42	647854	4670389	ERS4416016	ERR4013608
1D-233	F2	Citrobacter freundii	Citrobacter		Ascites	Abdomen	DTU2018-965-PRJ1139-Enterobacter-cloacae-1D-233_R1_001	556	478	85.99%	3891060	3563944	91.59%	533	185	213	779216	28	1033467	4803447	ERS4416017	ERR4013609
1D-234 (2)	F3	Citrobacter freundii	Citrobacter	Citrobacter freundii	Unknown	Undetermined	DTU2018-966-PRJ1139-Enterobacter-cloacae-1D-234_R1_001	282	231	82.26%	1935158	1732176	89.51%	232	14	54	349201	60	629587	5131561	ERS4416018	ERR4013610
1D-235	F4	Enterobacter cloacae	Enterobacter		Urine	Urine	DTU2018-967-PRJ1139-Enterobacter-cloacae-1D-235_R1_001	634	545	85.92%	4429716	4063296	91.73%	586	102	168	701755	23	1004165	4779908	ERS4416019	ERR4013611
1D-236	F4	Enterobacter cloacae	Enterobacter	Enterobacter bugandensis	Urine	Urine	DTU2018-968-PRJ1139-Enterobacter-cloacae-1D-236_R1_001	307	257	83.67%	2105884	1906144	90.52%	218	59	110	336792	47	1066591	4888951	ERS4416020	ERR4013612
1D-237	F8	Enterobacter cloacae	Enterobacter		Urine	Urine	DTU2018-969-PRJ1139-Enterobacter-cloacae-1D-237_R1_001	562	468	83.36%	3858240	3486012	90.35%	431	108	163	266827	55	1220616	4578192	ERS4416021	ERR4013613
1D-238	F2	Salmonella enterica	Salmonella		Swab rectum	Stool or rectum	DTU2018-970-PRJ1139-Salmonella-enterica-1D-238_R1_001	450	382	84.88%	3106238	2832634	91.19%	402	54	95	280701	73	739239	4917176	ERS4416022	ERR4013614
1D-239	F3	enterobacteria	Undetermined	Erwinia persicina	Sputum	Respiratory system	DTU2018-971-PRJ1139-Unknown-unkn-1D-239_R1_001	442	357	80.74%	3066756	2707570	88.29%	442	36	111	472343	28	1601563	4819944	ERS4416023	ERR4013615
1D-240	F10	Pseudomonas aeruginosa	Pseudomonas		Tracheal secretion	Respiratory system	DTU2018-972-PRJ1139-Pseudomonas-aeruginosa-1D-240_R1_001	486	368	75.83%	3339526	2844024	85.16%	612	123	343	166760	97	431468	6532594	ERS4416024	ERR4013616
1D-241	F1	Pseudomonas aeruginosa	Pseudomonas		Urine	Urine	DTU2018-973-PRJ1139-Pseudomonas-aeruginosa-1D-241_R1_001	514	392	76.32%	3542786	3031082	85.56%	546	93	281	155037	92	409681	6474676	ERS4416025	ERR4013617
1D-242	F1	Pseudomonas aeruginosa	Pseudomonas		Secretion	Undetermined	DTU2018-974-PRJ1139-Pseudomonas-aeruginosa-1D-242_R1_001	517	397	76.95%	3549504	3054114	86.04%	527	97	175	132990	106	340220	6628617	ERS4416026	ERR4013618
1D-243	F1	Pseudomonas aeruginosa	Pseudomonas		Swab	Undetermined	DTU2018-975-PRJ1139-Pseudomonas-aeruginosa-1D-243_R1_001	343	272	79.17%	2455244	2136720	87.03%	739	129	288	111846	106	390756	6385652	ERS4416027	ERR4013619
1D-244	F1	Pseudomonas aeruginosa	Pseudomonas		Urine	Urine	DTU2018-976-PRJ1139-Pseudomonas-aeruginosa-1D-244_R1_001	533	409	76.83%	3681422	3161686	85.88%	644	117	430	175410	66	550427	6135552	ERS4416028	ERR4013620
1D-245	F2	Pseudomonas aeruginosa	Pseudomonas		Swab wound crus	Skin or soft tissue	DTU2018-977-PRJ1139-Pseudomonas-aeruginosa-1D-245_R1_001	506	392	77.48%	3502552	3023496	86.32%	549	103	326	129440	122	276348	6626501	ERS4416029	ERR4013621
1D-246	F2	Pseudomonas aeruginosa	Pseudomonas		Urine	Urine	DTU2018-978-PRJ1139-Pseudomonas-aeruginosa-1D-246_R1_001	368	267	72.58%	2513452	2091736	83.22%	411	75	115	118097	104	345514	6340118	ERS4416030	ERR4013622
1D-247	F2	Pseudomonas aeruginosa	Pseudomonas		Sputum	Respiratory system	DTU2018-979-PRJ1139-Pseudomonas-aeruginosa-1D-247_R1_001	429	340	79.30%	2996186	2619866	87.44%	547	89	184	114899	120	435241	6327377	ERS4416031	ERR4013623
1D-248	F3	Pseudomonas aeruginosa	Pseudomonas		Urine	Urine	DTU2018-980-PRJ1139-Pseudomonas-aeruginosa-1D-248_R1_001	206	149	72.05%	1397668	1161584	83.11%	126	51	73	77956	141	282508	6474377	ERS4416032	ERR4013624
1D-249	F4	Pseudomonas aeruginosa	Pseudomonas		Tracheal secretion	Respiratory system	DTU2018-981-PRJ1139-Pseudomonas-aeruginosa-1D-249_R1_001	666	515	77.37%	4611334	3971642	86.13%	901	145	449	234500	79	568739	6403201	ERS4416033	ERR4013625
1D-250	F4	Pseudomonas aeruginosa	Pseudomonas		Tracheal secretion	Respiratory system	DTU2018-982-PRJ1139-Pseudomonas-aeruginosa-1D-250_R1_001	486	383	78.93%	3469804	3005154	86.61%	1115	100	359	99857	148	364538	6821782	ERS4416034	ERR4013626
1D-251	F4	Pseudomonas aeruginosa	Pseudomonas		Urine	Urine	DTU2018-983-PRJ1139-Pseudomonas-aeruginosa-1D-251_R1_001	564	440	78.05%	3847692	3357200	87.25%	299	116	324	163721	93	707259	6193420	ERS4416035	ERR4013627
1D-252	F4	Pseudomonas aeruginosa	Pseudomonas		Urine	Urine	DTU2018-984-PRJ1139-Pseudomonas-aeruginosa-1D-252_R1_001	166	128	77.18%	1138166	984866	86.53%	83	46	140	72173	159	232854	6435126	ERS4416036	ERR4013628
1D-253	F5	Pseudomonas aeruginosa	Pseudomonas		Urine	Urine	DTU2018-985-PRJ1139-Pseudomonas-aeruginosa-1D-253_R1_001	535	423	79.17%	3692510	3252048	88.07%	415	145	385	188922	126	414432	6718148	ERS4416037	ERR4013629
1D-254	F5	Pseudomonas aeruginosa	Pseudomonas		Urine	Urine	DTU2018-986-PRJ1139-Pseudomonas-aeruginosa-1D-254_R1_001	5428	4259	78.47%	37037002	32469190	87.67%	3150	1208	2747	377515	56	662649	6327591	ERS4416038	ERR4013630
1D-255	F5	Pseudomonas aeruginosa	Pseudomonas		Urine	Urine	DTU2018-987-PRJ1139-Pseudomonas-aeruginosa-1D-255_R1_001	275	218	79.42%	1880608	1660052	88.27%	169	54	189	106413	138	422841	6933922	ERS4416039	ERR4013631
1D-256	F6	Pseudomonas aeruginosa	Pseudomonas		Sputum	Respiratory system	DTU2018-988-PRJ1139-Pseudomonas-aeruginosa-1D-256_R1_001	797	635	79.80%	5542786	4877780	88.00%	788	263	893	243184	70	431162	6769603	ERS4416040	ERR4013632
1D-257	F6	Pseudomonas aeruginosa	Pseudomonas		Urine	Urine	DTU2018-989-PRJ1139-Pseudomonas-aeruginosa-1D-257_R1_001	517	410	79.42%	3560526	3133932	88.02%	360	127	443	132463	116	478009	6692520	ERS4416041	ERR4013633
1D-258	F7	Pseudomonas aeruginosa	Pseudomonas		Swab cicatrice	Skin or soft tissue	DTU2018-990-PRJ1139-Pseudomonas-aeruginosa-1D-258_R1_001	162	121	75.01%	1097588	938344	85.49%	72	34	77	56369	229	212542	6766778	ERS4416042	ERR4013634
1D-259	F1	Pseudomonas sp	Pseudomonas		Urine	Urine	DTU2018-991-PRJ1139-Pseudomonas-sp-1D-259_R1_001	671	548	81.72%	4964922	4376668	88.15%	1661	592	726	238144	92	565421	6419312	ERS4416043	ERR4013635
1D-260	F1	Providencia rettgeri	Providencia		Urine	Urine	DTU2018-992-PRJ1139-Providencia-rettgeri-1D-260_R1_001	411	357	86.80%	2834576	2621214	92.47%	262	101	225	535681	24	1111316	4492010	ERS4416044	ERR4013636
1D-261	F7	Stenotrophomonas maltophilia	Stenotrophomonas		Tracheal secretion	Respiratory system	DTU2018-993-PRJ1139-Stenotrophomonas-maltophilia-1D-261_R1_001	930	736	79.13%	6456284	5636528	87.30%	916	304	834	79108	110	221266	4684913	ERS4416045	ERR4013637
1D-262	F7	Stenotrophomonas maltophilia	Stenotrophomonas		Tracheal secretion	Respiratory system	DTU2018-994-PRJ1139-Stenotrophomonas-maltophilia-1D-262_R1_001	396	310	78.38%	2702470	2350248	86.97%	203	65	208	73604	119	210893	4517961	ERS4416046	ERR4013638
1D-263	F1	Serratia marcescens	Serratia		Secretion	Undetermined	DTU2018-995-PRJ1139-Serratia-marcescens-1D-263_R1_001	945	800	84.73%	7693896	6706420	87.17%	5915	535	951	585222	35	1354271	5104243	ERS4416047	ERR4013639
1D-264	F2	Serratia marcescens	Serratia		Sputum	Respiratory system	DTU2018-996-PRJ1139-Serratia-marcescens-1D-264_R1_001	1341	1150	85.73%	10999486	9679856	88.00%	8316	2358	2922	264464	95	748894	5582982	ERS4416048	ERR4013640
1D-265	F2	Yersinia enterocolitica	Yersinia		Swab rectum	Stool or rectum	DTU2018-997-PRJ1139-Yersinia-enterocolitica-1D-265_R1_001	852	732	85.97%	6069858	5526484	91.05%	1292	240	352	121701	73	245199	4636672	ERS4416049	ERR4013641
1D-266	F11	Staphylococcus aureus	Staphylococcus		Pus	Undetermined	DTU2018-998-PRJ1139-Staphylococcus-aureus-1D-266_R1_001	134	119	88.66%	921174	862674	93.65%	63	5	18	116189	51	232965	2809977	ERS4416050	ERR4013642	No
1D-267	F10	Escherichia coli	Escherichia		Swab wound decubitus	Skin or soft tissue	DTU2018-1370-PRJ1139-Staphylococcus-aureus-1D-267-reextract_R1_001	145	121	84.04%	1061786	961774	90.58%	276	45	81	105253	143	306865	5040601	ERS4416051	ERR4013643
1D-268	F10	Staphylococcus aureus	Staphylococcus		Swab trauma wound	Skin or soft tissue	DTU2018-1000-PRJ1139-Staphylococcus-aureus-1D-268_R1_001	560	500	89.35%	3935968	3690318	93.76%	616	203	219	125616	43	504236	2746951	ERS4416052	ERR4013644	No
1D-269	F10	Staphylococcus aureus	Staphylococcus		Swab insertion site	Skin or soft tissue	DTU2018-1001-PRJ1139-Staphylococcus-aureus-1D-269_R1_001	570	512	89.70%	4017586	3771538	93.88%	553	218	172	465815	20	611604	2751972	ERS4416053	ERR4013645	No
1D-270	F10	Staphylococcus aureus	Staphylococcus		Swab wound	Skin or soft tissue	DTU2018-1002-PRJ1139-Staphylococcus-aureus-1D-270_R1_001	208	182	87.46%	1431980	1324592	92.50%	167	9	19	237897	21	534254	2782320	ERS4416054	ERR4013646	No
1D-271	F10	Staphylococcus aureus	Staphylococcus		Swab wound	Skin or soft tissue	DTU2018-1003-PRJ1139-Staphylococcus-aureus-1D-271_R1_001	405	365	90.10%	2836886	2672550	94.21%	333	78	79	125600	49	394397	2851823	ERS4416055	ERR4013647	No
1D-272	F1	Staphylococcus aureus	Staphylococcus		Swab wound	Skin or soft tissue	DTU2018-1004-PRJ1139-Staphylococcus-aureus-1D-272_R1_001	380	337	88.82%	2624980	2452876	93.44%	297	108	106	746707	20	945503	2754072	ERS4416056	ERR4013648	No
1D-273	F1	Staphylococcus aureus	Staphylococcus		Swab	Undetermined	DTU2018-1005-PRJ1139-Staphylococcus-aureus-1D-273_R1_001	870	777	89.32%	6118490	5721282	93.51%	1015	270	275	1046208	14	1093498	2742076	ERS4416057	ERR4013649	No
1D-274	F1	Staphylococcus aureus	Staphylococcus		Swab	Undetermined	DTU2018-1006-PRJ1139-Staphylococcus-aureus-1D-274_R1_001	446	400	89.75%	3124582	2933050	93.87%	431	76	83	539934	19	992722	2709295	ERS4416058	ERR4013650	No
1D-275	F1	Staphylococcus aureus	Staphylococcus		Swab	Undetermined	DTU2018-1395-PRJ1139-Staphylococcus-aureus-1D-275-rerun2_R1_001	475	421	88.78%	2140740	2067000	96.56%	774	347	319	671954	14	1132628	2695805	ERS4416059	ERR4013651	No
1D-276	F1	Staphylococcus aureus	Staphylococcus		Swab	Undetermined	DTU2018-1008-PRJ1139-Staphylococcus-aureus-1D-276_R1_001	453	405	89.54%	3157120	2967660	94.00%	359	132	126	249985	28	520249	2707650	ERS4416060	ERR4013652	No
1D-277	F1	Staphylococcus aureus	Staphylococcus		Swab	Undetermined	DTU2018-1009-PRJ1139-Staphylococcus-aureus-1D-277_R1_001	447	398	89.07%	3111672	2912670	93.60%	360	86	75	462903	15	582547	2722006	ERS4416061	ERR4013653	No
1D-278	F1	Staphylococcus aureus	Staphylococcus		Swab	Undetermined	DTU2018-1010-PRJ1139-Staphylococcus-aureus-1D-278_R1_001	293	233	79.45%	2014908	1832518	90.95%	169	18	23	164036	36	440654	2721504	ERS4416062	ERR4013654	No
1D-279	F1	Staphylococcus aureus	Staphylococcus		Swab	Undetermined	DTU2018-1011-PRJ1139-Staphylococcus-aureus-1D-279_R1_001	340	304	89.44%	2353858	2216536	94.17%	226	88	79	174359	31	305506	2767229	ERS4416063	ERR4013655	No
1D-280	F1	Staphylococcus aureus	Staphylococcus		Swab impetigo	Skin or soft tissue	DTU2018-1012-PRJ1139-Staphylococcus-aureus-1D-280_R1_001	518	462	89.18%	3659546	3425520	93.61%	558	184	231	249838	25	471874	2759613	ERS4416064	ERR4013656	No
1D-281	F1	Staphylococcus aureus	Staphylococcus		Swab wound	Skin or soft tissue	DTU2018-1013-PRJ1139-Staphylococcus-aureus-1D-281_R1_001	565	503	89.15%	3909020	3668334	93.84%	405	162	126	1045504	13	1095608	2785468	ERS4416065	ERR4013657	No
1D-282	F1	Staphylococcus aureus	Staphylococcus		Swab	Undetermined	DTU2018-1014-PRJ1139-Staphylococcus-aureus-1D-282_R1_001	356	317	89.11%	2460748	2304482	93.65%	252	12	48	138324	47	433696	2848498	ERS4416066	ERR4013658	No
1D-283	F1	Staphylococcus aureus	Staphylococcus		Swab eczema	Skin or soft tissue	DTU2018-1015-PRJ1139-Staphylococcus-aureus-1D-283_R1_001	552	496	89.82%	3843682	3621434	94.22%	364	67	109	460116	32	729803	2749608	ERS4416067	ERR4013659	No
1D-284	F1	Staphylococcus aureus	Staphylococcus		Abscess	Undetermined	DTU2018-1016-PRJ1139-Staphylococcus-aureus-1D-284_R1_001	341	302	88.60%	2336012	2187770	93.65%	206	74	97	572304	17	997988	2784099	ERS4416068	ERR4013660	Yes
1D-285	F1	Staphylococcus aureus	Staphylococcus		Swab	Undetermined	DTU2018-1017-PRJ1139-Staphylococcus-aureus-1D-285_R1_001	934	827	88.54%	6493148	6052836	93.22%	1393	206	268	557039	27	1327904	2751575	ERS4416069	ERR4013661	No
1D-286	F1	Staphylococcus aureus	Staphylococcus		Swab wound	Skin or soft tissue	DTU2018-1018-PRJ1139-Staphylococcus-aureus-1D-286_R1_001	275	243	88.37%	1878620	1755492	93.45%	142	21	49	148805	38	343778	2721633	ERS4416070	ERR4013662	No
1D-287	F1	Staphylococcus aureus	Staphylococcus		Swab wound	Skin or soft tissue	DTU2018-1019-PRJ1139-Staphylococcus-aureus-1D-287_R1_001	439	389	88.63%	3058042	2874666	94.00%	354	49	92	199280	28	420143	2766573	ERS4416071	ERR4013663	No
1D-288	F1	Staphylococcus aureus	Staphylococcus		Swab wound	Skin or soft tissue	DTU2018-1020-PRJ1139-Staphylococcus-aureus-1D-288_R1_001	535	483	90.16%	4088922	3800134	92.94%	1389	609	434	448966	22	507778	2713059	ERS4416072	ERR4013664	No
1D-289	F2	Staphylococcus aureus	Staphylococcus		Swab skin	Skin or soft tissue	DTU2018-1021-PRJ1139-Staphylococcus-aureus-1D-289_R1_001	291	260	89.43%	2050090	1923680	93.83%	288	66	84	481885	157	503230	2831763	ERS4416073	ERR4013665	No
1D-290	F2	Staphylococcus aureus	Staphylococcus		Swab skin	Skin or soft tissue	DTU2018-1022-PRJ1139-Staphylococcus-aureus-1D-290_R1_001	325	289	89.18%	2235442	2103536	94.10%	180	12	34	199828	24	504779	2736123	ERS4416074	ERR4013666	No
1D-291	F2	Staphylococcus aureus	Staphylococcus		Swab wound	Skin or soft tissue	DTU2018-1023-PRJ1139-Staphylococcus-aureus-1D-291_R1_001	323	291	90.24%	2338762	2203364	94.21%	457	146	130	309560	20	394307	2746362	ERS4416075	ERR4013667	No
1D-292	F2	Staphylococcus aureus	Staphylococcus		Swab skin	Skin or soft tissue	DTU2018-1024-PRJ1139-Staphylococcus-aureus-1D-292_R1_001	533	476	89.33%	3754988	3526198	93.91%	509	209	207	389442	14	1054441	2739835	ERS4416076	ERR4013668	No
1D-293	F2	Staphylococcus aureus	Staphylococcus		Swab wound	Skin or soft tissue	DTU2018-1025-PRJ1139-Staphylococcus-aureus-1D-293_R1_001	290	262	90.23%	2310010	2117040	91.65%	663	172	127	233881	26	707163	2741116	ERS4416077	ERR4013669	No
1D-294	F2	Staphylococcus aureus	Staphylococcus		Swab wound	Skin or soft tissue	DTU2018-1026-PRJ1139-Staphylococcus-aureus-1D-294_R1_001	199	181	90.75%	1450130	1360672	93.83%	205	108	79	167349	127	371119	2898273	ERS4416078	ERR4013670	No
1D-295	F2	Staphylococcus aureus	Staphylococcus		Swab wound	Skin or soft tissue	DTU2018-1027-PRJ1139-Staphylococcus-aureus-1D-295_R1_001	206	185	89.96%	1513816	1408936	93.07%	233	93	72	454542	18	998529	2696445	ERS4416079	ERR4013671	No
1D-296	F2	Staphylococcus aureus	Staphylococcus		Swab skin	Skin or soft tissue	DTU2018-1028-PRJ1139-Staphylococcus-aureus-1D-296_R1_001	377	341	90.62%	2700388	2534202	93.85%	298	42	76	471511	24	528337	2718286	ERS4416080	ERR4013672	No
1D-297	F2	Staphylococcus aureus	Staphylococcus		Swab eczema	Skin or soft tissue	DTU2018-1029-PRJ1139-Staphylococcus-aureus-1D-297_R1_001	311	283	90.96%	2350338	2192090	93.27%	482	250	179	318554	22	865127	2777352	ERS4416081	ERR4013673	No
1D-298	F2	Staphylococcus aureus	Staphylococcus		Swab wound	Skin or soft tissue	DTU2018-1030-PRJ1139-Staphylococcus-aureus-1D-298_R1_001	306	277	90.55%	2199122	2059874	93.67%	241	115	120	134900	40	303776	2740945	ERS4416082	ERR4013674	No
1D-299	F2	Staphylococcus aureus	Staphylococcus		Swab wound	Skin or soft tissue	DTU2019-2233-PRJ1139-Staphylococcus-aureus-1D-299_R1_001	415	352	84.97%	2801440	2546000	90.88%	135	21	37	271455	23	473057	2716463	ERS4416083	ERR4013675	No
1D-300	F2	Staphylococcus aureus	Staphylococcus		Swab skin	Skin or soft tissue	DTU2018-1032-PRJ1139-Staphylococcus-aureus-1D-300_R1_001	292	265	90.89%	2116748	1988866	93.96%	273	110	167	190942	41	251355	2799381	ERS4416084	ERR4013676	No
1D-301	F2	Staphylococcus aureus	Staphylococcus		Swab wound	Skin or soft tissue	DTU2018-1033-PRJ1139-Staphylococcus-aureus-1D-301_R1_001	281	254	90.65%	2040036	1911144	93.68%	286	112	116	143198	45	327385	2829919	ERS4416085	ERR4013677	No
1D-302	F2	Staphylococcus aureus	Staphylococcus		Swab perineum	Reproductive system	DTU2018-1034-PRJ1139-Staphylococcus-aureus-1D-302_R1_001	230	209	90.89%	1693458	1585464	93.62%	259	72	84	512595	24	1029688	2766104	ERS4416086	ERR4013678	Yes
1D-303	F2	Staphylococcus aureus	Staphylococcus		Urine	Urine	DTU2018-1035-PRJ1139-Staphylococcus-aureus-1D-303_R1_001	529	479	90.56%	4137662	3818964	92.30%	1132	263	179	534054	13	1052303	2679765	ERS4416087	ERR4013679	No
1D-304	F2	Staphylococcus aureus	Staphylococcus	Staphylococcus argenteus	Pus	Undetermined	DTU2018-1036-PRJ1139-Staphylococcus-aureus-1D-304_R1_001	333	302	90.58%	2549034	2365336	92.79%	565	159	114	478874	15	1085687	2724076	ERS4416088	ERR4013680	No
1D-305	F2	Staphylococcus aureus	Staphylococcus		Abscess	Undetermined	DTU2018-1389-PRJ1139-Staphylococcus-aureus-1D-305-rerun_S47_L001_R1_001	193	167	0.8634	1050026	1001142	0.9534	578	266	168	137559	42	280477	2733238	ERS4416089	ERR4013681	No
1D-306	F2	Staphylococcus aureus	Staphylococcus		Swab wound	Skin or soft tissue	DTU2018-1038-PRJ1139-Staphylococcus-aureus-1D-306_R1_001	253	230	90.89%	1824450	1714876	93.99%	259	120	106	289864	127	370595	2870153	ERS4416090	ERR4013682	No
1D-307	F2	Staphylococcus aureus	Staphylococcus		Swab wound	Skin or soft tissue	DTU2018-1039-PRJ1139-Staphylococcus-aureus-1D-307_R1_001	274	248	90.50%	2018124	1886646	93.49%	350	98	93	404688	19	561521	2703035	ERS4416091	ERR4013683	No
1D-308	F2	Staphylococcus aureus	Staphylococcus		Swab eczema	Skin or soft tissue	DTU2018-1040-PRJ1139-Staphylococcus-aureus-1D-308_R1_001	270	244	90.27%	1889250	1776670	94.04%	147	18	33	460246	21	531687	2690143	ERS4416092	ERR4013684	No
1D-309	F2	Staphylococcus aureus	Staphylococcus		Swab wound	Skin or soft tissue	DTU2018-1041-PRJ1139-Staphylococcus-aureus-1D-309_R1_001	292	267	91.16%	2131788	2003900	94.00%	293	140	106	136519	40	299312	2751254	ERS4416093	ERR4013685	No
1D-310	F3	Staphylococcus aureus	Staphylococcus		Blood	Blood	DTU2018-1397-PRJ1139-Staphylococcus-aureus-1D-310-reextract_R1_001	417	345	82.79%	1788434	1679694	93.92%	288	148	137	169300	37	345728	2769543	ERS4416094	ERR4013686	No
1D-311	F3	Staphylococcus aureus	Staphylococcus		Swab	Undetermined	DTU2018-1043-PRJ1139-Staphylococcus-aureus-1D-311_R1_001	293	266	90.97%	2169876	2028440	93.48%	346	167	125	433421	211	567475	2845376	ERS4416095	ERR4013687	No
1D-312	F3	Staphylococcus aureus	Staphylococcus		Swab	Undetermined	DTU2018-1044-PRJ1139-Staphylococcus-aureus-1D-312_R1_001	236	214	90.75%	1691752	1590790	94.03%	172	102	97	115162	57	255908	2826961	ERS4416096	ERR4013688	No
1D-313	F3	Staphylococcus aureus	Staphylococcus		Swab	Undetermined	DTU2018-1045-PRJ1139-Staphylococcus-aureus-1D-313_R1_001	203	183	90.36%	1433270	1346494	93.95%	123	46	57	155094	42	489149	2750195	ERS4416097	ERR4013689	No
1D-314	F3	Staphylococcus aureus	Staphylococcus		Swab	Undetermined	DTU2018-1046-PRJ1139-Staphylococcus-aureus-1D-314_R1_001	359	326	90.67%	2592300	2432642	93.84%	326	105	93	369896	18	778233	2818248	ERS4416098	ERR4013690	No
1D-315	F3	Staphylococcus aureus	Staphylococcus		Unknown	Undetermined	DTU2018-1047-PRJ1139-Staphylococcus-aureus-1D-315_R1_001	188	171	90.86%	1380386	1294014	93.74%	171	40	46	555053	25	969280	2700029	ERS4416099	ERR4013691	No
1D-316	F3	Streptococcus group G	Streptococcus		Swab	Undetermined	DTU2018-1565-PRJ1139-Staphylococcus-aureus-1D-316-reextract2_R1_001	1511	1230	81.37%	10295808	9106636	88.45%	796	76	362	74515	61	256593	2216419	ERS4416100	ERR4013692
1D-317	F4	Staphylococcus aureus	Staphylococcus		Swab skin crus	Skin or soft tissue	DTU2018-1049-PRJ1139-Staphylococcus-aureus-1D-317_R1_001	184	164	89.53%	1281544	1200350	93.66%	90	26	48	248395	32	393958	2781272	ERS4416101	ERR4013693	No
1D-318	F4	Staphylococcus aureus	Staphylococcus		Swab skin ear	Ear	DTU2018-1050-PRJ1139-Staphylococcus-aureus-1D-318_R1_001	402	363	90.30%	2888610	2707316	93.72%	298	200	258	81341	61	290660	2737779	ERS4416102	ERR4013694	No
1D-319	F4	Staphylococcus aureus	Staphylococcus		Blood	Blood	DTU2018-1051-PRJ1139-Staphylococcus-aureus-1D-319_R1_001	216	193	89.32%	1542776	1439104	93.28%	169	55	114	396291	21	563873	2741385	ERS4416103	ERR4013695	No
1D-320	F4	Staphylococcus aureus	Staphylococcus		Blood	Blood	DTU2018-1052-PRJ1139-Staphylococcus-aureus-1D-320_R1_001	204	183	89.92%	1448918	1359422	93.82%	146	30	50	535696	22	967964	2697820	ERS4416104	ERR4013696	No
1D-321	F4	Staphylococcus aureus	Staphylococcus		Urine	Urine	DTU2018-1053-PRJ1139-Staphylococcus-aureus-1D-321_R1_001	203	183	90.25%	1441688	1355742	94.04%	119	77	100	193825	34	396406	2748144	ERS4416105	ERR4013697	No
1D-322	F4	Staphylococcus aureus	Staphylococcus		Sputum	Respiratory system	DTU2018-1054-PRJ1139-Staphylococcus-aureus-1D-322_R1_001	480	431	89.83%	3392176	3177968	93.69%	264	130	261	246390	23	531399	2725945	ERS4416106	ERR4013698	No
1D-323	F4	Staphylococcus aureus	Staphylococcus		Urine	Urine	DTU2018-1055-PRJ1139-Staphylococcus-aureus-1D-323_R1_001	181	163	89.85%	1272068	1194366	93.89%	63	42	77	204434	20	554653	2715543	ERS4416107	ERR4013699	No
1D-324	F5	Staphylococcus aureus	Staphylococcus		Swab skin	Skin or soft tissue	DTU2018-1056-PRJ1139-Staphylococcus-aureus-1D-324_R1_001	223	200	89.76%	1569568	1471108	93.73%	118	61	103	132128	48	489060	2739904	ERS4416108	ERR4013700	No
1D-325	F5	Staphylococcus aureus	Staphylococcus		Swab toe	Skin or soft tissue	DTU2018-1057-PRJ1139-Staphylococcus-aureus-1D-325_R1_001	207	186	89.80%	1467134	1374436	93.68%	130	72	101	128395	51	371659	2854999	ERS4416109	ERR4013701	No
1D-326	F5	Staphylococcus aureus	Staphylococcus		Swab eye	Eye	DTU2018-1058-PRJ1139-Staphylococcus-aureus-1D-326_R1_001	234	211	89.99%	1670544	1564356	93.64%	159	51	112	422998	26	986821	2679940	ERS4416110	ERR4013702	No
1D-327	F5	Staphylococcus aureus	Staphylococcus		Tissue	Undetermined	DTU2018-1059-PRJ1139-Staphylococcus-aureus-1D-327_R1_001	500	450	89.98%	3550570	3328340	93.74%	296	110	162	252358	26	588485	2756983	ERS4416111	ERR4013703	No
1D-328	F5	Staphylococcus aureus	Staphylococcus		Swab leg	Skin or soft tissue	DTU2018-1060-PRJ1139-Staphylococcus-aureus-1D-328_R1_001	349	315	90.27%	2505308	2348994	93.76%	233	85	158	182169	37	353509	2719321	ERS4416112	ERR4013704	No
1D-329	F5	Staphylococcus aureus	Staphylococcus		Swab ear	Ear	DTU2018-1061-PRJ1139-Staphylococcus-aureus-1D-329_R1_001	244	219	89.73%	1757712	1639936	93.30%	239	48	69	255036	24	608664	2730172	ERS4416113	ERR4013705	No
1D-330	F5	Staphylococcus aureus	Staphylococcus		Swab ear	Ear	DTU2018-1062-PRJ1139-Staphylococcus-aureus-1D-330_R1_001	223	202	90.36%	1604632	1502986	93.67%	193	93	109	198208	27	510429	2730054	ERS4416114	ERR4013706	No
1D-331	F5	Staphylococcus aureus	Staphylococcus		Swab eye	Eye	DTU2018-1063-PRJ1139-Staphylococcus-aureus-1D-331_R1_001	208	186	89.45%	1500664	1396854	93.08%	194	61	59	121669	54	259443	2752848	ERS4416115	ERR4013707	Yes
1D-332	F5	Staphylococcus aureus	Staphylococcus		Drain pleural	Respiratory system	DTU2018-1064-PRJ1139-Staphylococcus-aureus-1D-332_R1_001	285	256	89.80%	2004598	1875350	93.55%	174	19	38	398647	30	611539	2711826	ERS4416116	ERR4013708	No
1D-333	F5	Staphylococcus aureus	Staphylococcus		Swab toe	Skin or soft tissue	DTU2018-1065-PRJ1139-Staphylococcus-aureus-1D-333_R1_001	225	203	90.45%	1643832	1537914	93.56%	260	115	84	170942	31	255925	2728028	ERS4416117	ERR4013709	No
1D-334	F5	Staphylococcus aureus	Staphylococcus		Pleural fluid	Respiratory system	DTU2018-1066-PRJ1139-Staphylococcus-aureus-1D-334_R1_001	348	312	89.57%	2445170	2288558	93.60%	213	68	106	318594	22	611620	2727712	ERS4416118	ERR4013710	No
1D-335	F5	Staphylococcus aureus	Staphylococcus		Swab ear	Ear	DTU2018-1067-PRJ1139-Staphylococcus-aureus-1D-335_R1_001	548	492	89.69%	3830962	3590812	93.73%	283	132	139	351588	23	643315	2743641	ERS4416119	ERR4013711	No
1D-336	F6	Staphylococcus aureus	Staphylococcus		Urine	Urine	DTU2018-1068-PRJ1139-Staphylococcus-aureus-1D-336_R1_001	245	220	89.91%	1741138	1630190	93.63%	192	66	93	246956	36	453534	2723113	ERS4416120	ERR4013712	No
1D-337	F6	Staphylococcus aureus	Staphylococcus		Swab wound	Skin or soft tissue	DTU2018-1069-PRJ1139-Staphylococcus-aureus-1D-337_R1_001	226	203	89.82%	1597106	1494514	93.58%	127	66	59	150369	46	533123	2809585	ERS4416121	ERR4013713	No
1D-338	F6	Staphylococcus aureus	Staphylococcus		Swab foot	Skin or soft tissue	DTU2018-1070-PRJ1139-Staphylococcus-aureus-1D-338_R1_001	294	264	89.89%	2091378	1956634	93.56%	208	60	61	239107	28	1407597	2825359	ERS4416122	ERR4013714	No
1D-339	F6	Staphylococcus aureus	Staphylococcus		Swab crus	Skin or soft tissue	DTU2018-1071-PRJ1139-Staphylococcus-aureus-1D-339_R1_001	303	273	90.42%	2230738	2084080	93.43%	343	70	100	460004	24	527949	2746795	ERS4416123	ERR4013715	No
1D-340	F6	Staphylococcus aureus	Staphylococcus		Swab wound	Skin or soft tissue	DTU2018-1072-PRJ1139-Staphylococcus-aureus-1D-340_R1_001	231	209	90.22%	1673844	1564842	93.49%	246	84	62	113012	58	317495	2753602	ERS4416124	ERR4013716	No
1D-341	F6	Staphylococcus aureus	Staphylococcus		Swab wound	Skin or soft tissue	DTU2018-1073-PRJ1139-Staphylococcus-aureus-1D-341_R1_001	218	197	90.15%	1590206	1483704	93.30%	191	57	50	274559	25	702536	2713986	ERS4416125	ERR4013717	No
1D-342	F6	Staphylococcus aureus	Staphylococcus		Swab nose	Respiratory system	DTU2018-1074-PRJ1139-Staphylococcus-aureus-1D-342_R1_001	349	317	90.73%	2559460	2395888	93.61%	381	192	173	698361	21	714335	2707948	ERS4416126	ERR4013718	No
1D-343	F6	Staphylococcus aureus	Staphylococcus		Swab wound	Skin or soft tissue	DTU2018-1075-PRJ1139-Staphylococcus-aureus-1D-343_R1_001	264	237	89.80%	1911468	1780954	93.17%	246	77	96	127528	47	278424	2790936	ERS4416127	ERR4013719	No
1D-344	F6	Staphylococcus aureus	Staphylococcus		Swab wound	Skin or soft tissue	DTU2018-1076-PRJ1139-Staphylococcus-aureus-1D-344_R1_001	140	117	83.75%	995250	911724	91.61%	121	16	31	210258	35	969978	2784654	ERS4416128	ERR4013720	No
1D-345	F6	Staphylococcus aureus	Staphylococcus		Swab crus	Skin or soft tissue	DTU2018-1077-PRJ1139-Staphylococcus-aureus-1D-345_R1_001	242	218	90.13%	1703368	1600332	93.95%	133	59	85	266646	21	795479	2714777	ERS4416129	ERR4013721	No
1D-346	F6	Staphylococcus aureus	Staphylococcus		Swab mouth corner	Skin or soft tissue	DTU2018-1078-PRJ1139-Staphylococcus-aureus-1D-346_R1_001	337	302	89.63%	2369702	2217230	93.57%	231	76	101	435985	22	482678	2713724	ERS4416130	ERR4013722	No
1D-347	F6	Staphylococcus aureus	Staphylococcus		Swab wound	Skin or soft tissue	DTU2018-1079-PRJ1139-Staphylococcus-aureus-1D-347_R1_001	237	215	90.46%	1683902	1582232	93.96%	162	70	73	226196	25	567333	2778659	ERS4416131	ERR4013723	No
1D-348	F6	Staphylococcus aureus	Staphylococcus		Swab inguina	Abdomen	DTU2018-1080-PRJ1139-Staphylococcus-aureus-1D-348_R1_001	263	236	89.81%	1850860	1735408	93.76%	156	65	83	258724	23	529509	2711763	ERS4416132	ERR4013724	No
1D-349	F7	Staphylococcus aureus	Staphylococcus		Swab throat	Respiratory system	DTU2018-1566-PRJ1139-Staphylococcus-aureus-1D-349-reextract_R1_001	1700	1458	85.76%	11894322	10866774	91.36%	1740	116	340	174182	34	557292	2721605	ERS4416133	ERR4013725	No
1D-350	F7	Staphylococcus aureus	Staphylococcus		Swab burn wound	Skin or soft tissue	DTU2018-1082-PRJ1139-Staphylococcus-aureus-1D-350_R1_001	183	165	89.93%	1297098	1214976	93.67%	113	33	47	236108	34	428318	2770448	ERS4416134	ERR4013726	No
1D-351	F7	Staphylococcus aureus	Staphylococcus		Swab nose	Respiratory system	DTU2018-1083-PRJ1139-Staphylococcus-aureus-1D-351_R1_001	303	274	90.25%	2180286	2042810	93.69%	275	51	69	284029	43	458638	2756359	ERS4416135	ERR4013727	No
1D-352	F8	Staphylococcus aureus	Staphylococcus		Swab	Undetermined	DTU2018-1084-PRJ1139-Staphylococcus-aureus-1D-352_R1_001	254	229	90.44%	1805074	1695240	93.92%	188	49	64	458024	18	1247492	2723526	ERS4416136	ERR4013728	No
1D-353	F9	Staphylococcus aureus	Staphylococcus		Swab	Undetermined	DTU2018-1085-PRJ1139-Staphylococcus-aureus-1D-353_R1_001	307	277	90.49%	2179006	2051294	94.14%	229	59	60	421348	29	606966	2764134	ERS4416137	ERR4013729	No
1D-354	F9	Staphylococcus aureus	Staphylococcus		Swab	Undetermined	DTU2018-1086-PRJ1139-Staphylococcus-aureus-1D-354_R1_001	210	191	91.10%	1547242	1451932	93.84%	228	109	121	477612	32	987041	2741200	ERS4416138	ERR4013730	No
1D-355	F1	Staphylococcus epidermidis	Staphylococcus		Urine	Urine	DTU2018-1087-PRJ1139-Staphylococcus-epidermidis-1D-355_R1_001	156	141	90.18%	1114132	1045300	93.82%	112	35	35	98968	55	221101	2508460	ERS4416139	ERR4013731
1D-356	F1	Staphylococcus epidermidis	Staphylococcus		Tissue	Undetermined	DTU2018-1088-PRJ1139-Staphylococcus-epidermidis-1D-356_R1_001	261	236	90.37%	1817502	1712332	94.21%	110	7	43	160720	36	400160	2489579	ERS4416140	ERR4013732
1D-357 (2)	F1	Enterococcus faecium	Enterococcus	Enterococcus faecium	Blood	Blood	DTU2018-1089-PRJ1139-Staphylococcus-epidermidis-1D-357_R1_001	194	174	89.82%	1393528	1304584	93.62%	140	75	64	47290	173	111476	2982335	ERS4416141	ERR4013733
1D-358	F2	Staphylococcus epidermidis	Staphylococcus		Blood	Blood	DTU2018-1090-PRJ1139-Staphylococcus-epidermidis-1D-358_R1_001	287	261	90.99%	2035634	1924050	94.52%	198	86	88	363791	27	972337	2442172	ERS4416142	ERR4013734
1D-359	F4	Staphylococcus epidermidis	Staphylococcus		Blood	Blood	DTU2018-1091-PRJ1139-Staphylococcus-epidermidis-1D-359_R1_001	239	218	91.02%	1709268	1611112	94.26%	178	105	71	172298	34	433855	2503639	ERS4416143	ERR4013735
1D-360	F5	Staphylococcus epidermidis	Staphylococcus		Swab abdomen	Skin or soft tissue	DTU2018-1092-PRJ1139-Staphylococcus-epidermidis-1D-360_R1_001	145	131	90.36%	1035002	972892	94.00%	138	50	67	137221	45	304273	2548054	ERS4416144	ERR4013736
1D-361	F5	Staphylococcus epidermidis	Staphylococcus		Pleural fluid	Respiratory system	DTU2018-1093-PRJ1139-Staphylococcus-epidermidis-1D-361_R1_001	231	209	90.37%	1633346	1536096	94.05%	177	62	71	138448	50	401821	2694580	ERS4416145	ERR4013737
1D-362	F7	Staphylococcus epidermidis	Staphylococcus		Tissue	Undetermined	DTU2018-1094-PRJ1139-Staphylococcus-epidermidis-1D-362_R1_001	154	139	90.44%	1083542	1020000	94.14%	96	23	40	98967	61	189893	2500992	ERS4416146	ERR4013738
1D-363	F7	Staphylococcus epidermidis	Staphylococcus		Blood	Blood	DTU2018-1095-PRJ1139-Staphylococcus-epidermidis-1D-363_R1_001	342	311	90.85%	2418184	2280270	94.30%	225	73	66	147472	35	311711	2387644	ERS4416147	ERR4013739
1D-364	F1	Staphylococcus hominis	Staphylococcus		Blood	Blood	DTU2018-1096-PRJ1139-Staphylococcus-hominis-1D-364_R1_001	257	233	90.50%	1846846	1733024	93.84%	289	66	75	145611	38	593096	2251053	ERS4416148	ERR4013740
1D-365	F2	Staphylococcus hominis	Staphylococcus	Staphylococcus saprophyticus	Blood	Blood	DTU2018-1097-PRJ1139-Staphylococcus-hominis-1D-365_R1_001	133	120	90.15%	951448	891680	93.72%	113	20	28	311405	22	914476	2541435	ERS4416149	ERR4013741
1D-366	F3	Staphylococcus lugdunensis	Staphylococcus		Swab	Undetermined	DTU2018-1098-PRJ1139-Staphylococcus-lugdunensis-1D-366_R1_001	267	243	90.93%	1991136	1863056	93.57%	366	182	149	243620	23	559688	2531529	ERS4416150	ERR4013742
1D-367	F4	Staphylococcus lugdunensis	Staphylococcus		Swab skin ear	Ear	DTU2018-1099-PRJ1139-Staphylococcus-lugdunensis-1D-367_R1_001	152	136	89.48%	1080526	1008890	93.37%	119	29	39	627688	14	1051403	2535024	ERS4416151	ERR4013743
1D-368	F5	Staphylococcus lugdunensis	Staphylococcus		Swab skin	Skin or soft tissue	DTU2018-1100-PRJ1139-Staphylococcus-lugdunensis-1D-368_R1_001	188	170	90.20%	1343230	1260086	93.81%	124	21	47	285250	48	790357	2576205	ERS4416152	ERR4013744
1D-369	F6	Staphylococcus lugdunensis	Staphylococcus	Corynebacterium striatum	Swab toe	Skin or soft tissue	DTU2018-1101-PRJ1139-Staphylococcus-lugdunensis-1D-369_R1_001	203	162	79.91%	1433638	1291518	90.09%	162	35	110	83606	74	277659	2791684	ERS4416153	ERR4013745
1D-370	F11	Streptococcus agalactiae	Streptococcus		Swab wound	Skin or soft tissue	DTU2018-1102-PRJ1139-Streptococcus-agalactiae-1D-370_R1_001	363	325	89.53%	2594538	2422974	93.39%	306	120	175	179035	22	498684	1961899	ERS4416154	ERR4013746
1D-371	F1	Streptococcus agalactiae	Streptococcus		Swab	Undetermined	DTU2018-1103-PRJ1139-Streptococcus-agalactiae-1D-371_R1_001	174	156	89.37%	1220154	1142008	93.60%	89	32	60	225623	17	680399	2045644	ERS4416155	ERR4013747
1D-372	F1	Streptococcus agalactiae	Streptococcus		Tissue	Undetermined	DTU2018-1104-PRJ1139-Streptococcus-agalactiae-1D-372_R1_001	241	215	89.50%	1713350	1601536	93.47%	152	73	99	89623	57	257391	2104434	ERS4416156	ERR4013748
1D-373	F1	Staphylococcus aureus	Staphylococcus		Swab wound	Skin or soft tissue	DTU2018-1105-PRJ1139-Streptococcus-agalactiae-1D-373_R1_001	249	225	90.23%	1793512	1677856	93.55%	205	97	94	356023	21	1045007	2737316	ERS4416157	ERR4013749	No
1D-374	F2	Streptococcus agalactiae	Streptococcus		Swab outter genitalia	Reproductive system	DTU2018-1106-PRJ1139-Streptococcus-agalactiae-1D-374_R1_001	227	204	89.95%	1620194	1517678	93.67%	184	45	61	262361	24	368987	2140759	ERS4416158	ERR4013750
1D-375	F2	Streptococcus agalactiae	Streptococcus		Swab wound	Skin or soft tissue	DTU2018-1107-PRJ1139-Streptococcus-agalactiae-1D-375_R1_001	498	446	89.74%	3549592	3321712	93.58%	417	61	129	138780	25	445049	2130061	ERS4416159	ERR4013751
1D-376	F2	Streptococcus agalactiae	Streptococcus		Urine	Urine	DTU2018-1108-PRJ1139-Streptococcus-agalactiae-1D-376_R1_001	201	180	89.76%	1420630	1330612	93.66%	132	29	45	117487	28	305121	2138810	ERS4416160	ERR4013752
1D-377	F2	Streptococcus agalactiae	Streptococcus		Urine	Urine	DTU2018-1567-PRJ1139-Streptococcus-agalactiae-1D-377-reextract_R1_001	1624	1360	83.78%	11065030	10022702	90.58%	1003	215	383	138863	25	445668	2059904	ERS4416161	ERR4013753
1D-378_B	F2	Streptococcus agalactiae	Streptococcus		Urine	Urine	DTU2019-2575-PRJ1139-Streptococcus-agalactiae-1D-378-B_R1_001	780	711	91.21%	5344070	5027256	94.07%	474	237	214	321364	26	732620	2079864	ERS4416162	ERR4013754
1D-379	F2	Streptococcus agalactiae	Streptococcus		Swab vagina	Reproductive system	DTU2018-1111-PRJ1139-Streptococcus-agalactiae-1D-379_R1_001	141	125	88.68%	999150	929656	93.04%	148	25	46	177565	27	346994	2076187	ERS4416163	ERR4013755
1D-380	F2	Streptococcus agalactiae	Streptococcus		Swab vagina	Reproductive system	DTU2018-1112-PRJ1139-Streptococcus-agalactiae-1D-380_R1_001	183	164	89.31%	1305886	1219398	93.38%	179	13	31	171307	30	360695	1989606	ERS4416164	ERR4013756
1D-381	F2	Streptococcus agalactiae	Streptococcus		Swab vagina	Reproductive system	DTU2018-1113-PRJ1139-Streptococcus-agalactiae-1D-381_R1_001	216	193	89.55%	1531394	1435736	93.75%	208	46	74	103367	51	227909	2111320	ERS4416165	ERR4013757
1D-382	F2	Streptococcus agalactiae	Streptococcus		Swab vagina	Reproductive system	DTU2018-1114-PRJ1139-Streptococcus-agalactiae-1D-382_R1_001	279	248	88.90%	1978058	1843324	93.19%	275	89	122	291978	47	538265	2182833	ERS4416166	ERR4013758
1D-383	F2	Streptococcus agalactiae	Streptococcus		Swab skin	Skin or soft tissue	DTU2018-1115-PRJ1139-Streptococcus-agalactiae-1D-383_R1_001	171	153	89.11%	1201834	1124538	93.57%	162	59	51	117883	38	280308	1987789	ERS4416167	ERR4013759
1D-384	F3	Streptococcus agalactiae	Streptococcus		Swab	Undetermined	DTU2018-1569-PRJ1139-Streptococcus-agalactiae-1D-384-reextract_R1_001	2661	2183	82.05%	18100664	16128594	89.10%	1664	84	478	341490	18	842011	2080522	ERS4416168	ERR4013760
1D-385	F3	Streptococcus agalactiae	Streptococcus		Urine	Urine	DTU2018-1117-PRJ1139-Streptococcus-agalactiae-1D-385_R1_001	336	299	89.06%	2415006	2246472	93.02%	431	126	143	82803	183	266044	2195909	ERS4416169	ERR4013761
1D-386	F3	Streptococcus agalactiae	Streptococcus		Swab	Undetermined	DTU2018-1118-PRJ1139-Streptococcus-agalactiae-1D-386_R1_001	208	185	89.25%	1480520	1385258	93.57%	236	45	59	187464	23	627386	2069396	ERS4416170	ERR4013762
1D-387	F5	Streptococcus agalactiae	Streptococcus		Urine	Urine	DTU2018-1119-PRJ1139-Streptococcus-agalactiae-1D-387_R1_001	297	265	89.25%	2107620	1967270	93.34%	371	40	75	767426	20	778992	2187925	ERS4416171	ERR4013763
1D-388	F5	Streptococcus agalactiae	Streptococcus		Urine	Urine	DTU2018-1120-PRJ1139-Streptococcus-agalactiae-1D-388_R1_001	157	140	89.49%	1123302	1049128	93.40%	169	31	49	97711	42	170361	2152190	ERS4416172	ERR4013764
1D-389	F5	Streptococcus agalactiae	Streptococcus		Urine	Urine	DTU2018-1121-PRJ1139-Streptococcus-agalactiae-1D-389_R1_001	229	207	90.20%	1670016	1561186	93.48%	212	94	86	98349	40	230939	2177475	ERS4416173	ERR4013765
1D-390	F6	Streptococcus agalactiae	Streptococcus		Urine	Urine	DTU2018-1122-PRJ1139-Streptococcus-agalactiae-1D-390_R1_001	250	225	89.95%	1817662	1695850	93.30%	261	122	103	195144	27	484236	2067171	ERS4416174	ERR4013766
1D-391	F7	Streptococcus agalactiae	Streptococcus		Urine	Urine	DTU2018-1123-PRJ1139-Streptococcus-agalactiae-1D-391_R1_001	268	241	89.86%	2016502	1869434	92.71%	373	155	179	177386	35	534909	2085434	ERS4416175	ERR4013767
1D-392	F8	Streptococcus agalactiae	Streptococcus		Urine	Urine	DTU2018-1124-PRJ1139-Streptococcus-agalactiae-1D-392_R1_001	214	191	89.48%	1556116	1450002	93.18%	166	71	114	156618	37	442933	2099448	ERS4416176	ERR4013768
1D-393	F8	Streptococcus agalactiae	Streptococcus		Urine	Urine	DTU2018-1125-PRJ1139-Streptococcus-agalactiae-1D-393_R1_001	236	211	89.31%	1701240	1585542	93.20%	189	19	49	149658	26	306706	2070512	ERS4416177	ERR4013769
1D-394	F3	Streptococcus anginosus	Streptococcus	Streptococcus constellatus	Swab	Undetermined	DTU2018-1126-PRJ1139-Streptococcus-anginosus-1D-394_R1_001	93	82	88.84%	668278	621940	93.07%	106	39	56	124831	27	306033	2077787	ERS4533759	ERR4076736
1D-395	F1	Streptococcus dysgalactiae	Streptococcus		Swab	Undetermined	DTU2018-1390-PRJ1139-Streptococcus-dysgalactiae-1D-395-rerun_S48_L001_R1_001	205	175	0.8543	1130978	1071466	0.9474	670	423	202	77634	69	228194	2216177	ERS4416178	ERR4013770
1D-396	F5	Streptococcus dysgalactiae	Streptococcus		Urine	Urine	DTU2018-1128-PRJ1139-Streptococcus-dysgalactiae-1D-396_R1_001	216	192	88.66%	1570338	1458446	92.87%	178	32	103	74038	67	212063	2090728	ERS4416179	ERR4013771
1D-397	F2	Streptococcus dysgalactiae	Streptococcus		Swab throat	Respiratory system	DTU2018-1129-PRJ1139-Streptococcus-dysgalactiae-1D-397_R1_001	157	137	87.66%	1123314	1038478	92.45%	109	21	49	67807	74	150697	2107311	ERS4416180	ERR4013772
1D-398	F2	Streptococcus dysgalactiae	Streptococcus		Swab throat	Respiratory system	DTU2018-1130-PRJ1139-Streptococcus-dysgalactiae-1D-398_R1_001	140	123	88.24%	1008628	935604	92.76%	98	14	33	57765	79	107135	1988395	ERS4416181	ERR4013773
1D-399	F10	Streptococcus dysgalactiae	Streptococcus	Enterococcus faecalis	Blood	Blood	DTU2018-1131-PRJ1139-Streptococcus-dysgalactiae-1D-399_R1_001	184	164	89.08%	1391878	1284382	92.28%	274	87	94	170052	39	921684	3002294	ERS4416182	ERR4013774
1D-400	F10	Streptococcus dysgalactiae	Streptococcus		Swab mucosa	Undetermined	DTU2018-1132-PRJ1139-Streptococcus-dysgalactiae-1D-400_R1_001	409	364	88.89%	2992530	2782400	92.98%	390	104	169	76315	58	151791	2151136	ERS4416183	ERR4013775
1D-401	F2	Streptococcus dysgalactiae	Streptococcus		Swab vagina	Reproductive system	DTU2018-1133-PRJ1139-Streptococcus-dysgalactiae-1D-401_R1_001	181	162	89.28%	1322162	1231344	93.13%	169	67	76	74262	83	216030	2159907	ERS4416184	ERR4013776
1D-402	F3	Streptococcus group C	Streptococcus		Swab	Undetermined	DTU2018-1403-PRJ1139-Streptococcus-sp-1D-402-reextract_R1_001	466	403	86.48%	2021964	1934884	95.69%	495	234	330	77416	82	182863	2109323	ERS4416185	ERR4013777
1D-403	F6	Streptococcus group C	Streptococcus		Swab mouth corner	Skin or soft tissue	DTU2018-1135-PRJ1139-Streptococcus-sp-1D-403_R1_001	311	279	89.44%	2292512	2133318	93.06%	355	144	150	73298	58	182696	2093457	ERS4416186	ERR4013778
1D-404	F3	Streptococcus group G	Streptococcus		Swab	Undetermined	DTU2018-1136-PRJ1139-Streptococcus-sp-1D-404_R1_001	250	222	88.67%	1806766	1679056	92.93%	233	86	123	106585	51	274683	2210663	ERS4416187	ERR4013779
1D-405	F3	Streptococcus group G	Streptococcus		Swab	Undetermined	DTU2018-1570-PRJ1139-Streptococcus-sp-1D-405-reextract2_R1_001	1580	1300	82.29%	11033322	9772956	88.58%	1369	651	435	46815	83	114715	2204515	ERS4416188	ERR4013780
1D-406	F8	Streptococcus group G	Streptococcus		Swab	Undetermined	DTU2018-1138-PRJ1139-Streptococcus-sp-1D-406_R1_001	199	178	89.29%	1488932	1379502	92.65%	269	114	145	59183	72	246095	2077444	ERS4416189	ERR4013781
1D-407	F5	Streptococcus oralis	Streptococcus		Vascular prothesis	Blood	DTU2018-1139-PRJ1139-Streptococcus-oralis-1D-407_R1_001	355	314	88.58%	2657776	2453866	92.33%	513	135	267	298504	20	529335	2119560	ERS4416190	ERR4013782
1D-408	F11	Streptococcus pneumoniae	Streptococcus		Blood	Blood	DTU2018-1140-PRJ1139-Streptococcus-pneumoniae-1D-408_R1_001	226	201	88.86%	1659094	1538702	92.74%	253	52	116	85555	29	394226	1976448	ERS4416191	ERR4013783
1D-409	F1	Streptococcus pneumoniae	Streptococcus		Sputum	Respiratory system	DTU2018-1141-PRJ1139-Streptococcus-pneumoniae-1D-409_R1_001	148	131	88.08%	1077466	997098	92.54%	133	31	67	112540	115	254626	2132520	ERS4416192	ERR4013784
1D-410	F2	Streptococcus pneumoniae	Streptococcus		Blood	Blood	DTU2018-1142-PRJ1139-Streptococcus-pneumoniae-1D-410_R1_001	312	278	89.23%	2456384	2247856	91.51%	673	87	117	96235	34	408937	2017281	ERS4416193	ERR4013785
1D-411	F5	Streptococcus pneumoniae	Streptococcus		Sputum	Respiratory system	DTU2018-1571-PRJ1139-Streptococcus-pneumoniae-1D-411-reextract2_R1_001	666	497	74.69%	4634992	3843928	82.93%	979	541	135	105698	46	165746	2163603	ERS4416194	ERR4013786
1D-412	F7	Streptococcus pneumoniae	Streptococcus		Blood	Blood	DTU2018-1144-PRJ1139-Streptococcus-pneumoniae-1D-412_R1_001	184	163	88.69%	1326814	1232206	92.87%	133	33	65	118238	39	387502	2115814	ERS4416195	ERR4013787
1D-413	F8	Streptococcus pneumoniae	Streptococcus		Sputum	Respiratory system	DTU2018-1145-PRJ1139-Streptococcus-pneumoniae-1D-413_R1_001	138	121	88.01%	999286	924778	92.54%	112	37	93	79768	49	217555	2000524	ERS4416196	ERR4013788
1D-414	F9	Streptococcus pneumoniae	Streptococcus		Blood	Blood	DTU2018-1146-PRJ1139-Streptococcus-pneumoniae-1D-414_R1_001	244	215	87.89%	1757592	1626902	92.56%	188	102	154	115608	35	263434	1987388	ERS4416197	ERR4013789
1D-415	F1	Streptococcus pyogenes	Streptococcus		Swab	Undetermined	DTU2018-1147-PRJ1139-Streptococcus-pyogenes-1D-415_R1_001	114	100	87.98%	824948	763222	92.52%	104	42	68	109367	34	294467	1822999	ERS4416198	ERR4013790
1D-416	F1	Streptococcus pyogenes	Streptococcus		Swab	Undetermined	DTU2018-1148-PRJ1139-Streptococcus-pyogenes-1D-416_R1_001	183	162	88.36%	1333470	1235554	92.66%	168	62	160	163049	17	674351	1731793	ERS4416199	ERR4013791
1D-417	F1	Streptococcus pyogenes	Streptococcus		Swab	Undetermined	DTU2018-1149-PRJ1139-Streptococcus-pyogenes-1D-417_R1_001	120	104	87.16%	852192	786744	92.32%	72	24	23	148482	22	405495	1750730	ERS4416200	ERR4013792
1D-418	F1	Streptococcus pyogenes	Streptococcus		Swab	Undetermined	DTU2018-1150-PRJ1139-Streptococcus-pyogenes-1D-418_R1_001	158	140	88.44%	1138036	1056348	92.82%	147	64	140	163049	20	660981	1758882	ERS4416201	ERR4013793
1D-419	F2	Streptococcus pyogenes	Streptococcus	Corynebacterium striatum	Swab wound	Skin or soft tissue	DTU2018-1151-PRJ1139-Streptococcus-pyogenes-1D-419_R1_001	143	113	79.48%	1032462	922350	89.34%	148	54	105	118731	59	427252	2721242	ERS4416202	ERR4013794
1D-420	F2	Streptococcus pyogenes	Streptococcus		Swab impetigo	Skin or soft tissue	DTU2018-1152-PRJ1139-Streptococcus-pyogenes-1D-420_R1_001	219	193	88.30%	1577614	1464526	92.83%	151	53	103	162917	29	309261	1856994	ERS4416203	ERR4013795
1D-421	F2	Streptococcus pyogenes	Streptococcus		Swab skin	Skin or soft tissue	DTU2018-1153-PRJ1139-Streptococcus-pyogenes-1D-421_R1_001	230	203	88.34%	1654878	1533844	92.69%	157	51	102	109303	92	282024	1993125	ERS4416204	ERR4013796
1D-422	F2	Streptococcus pyogenes	Streptococcus		Swab throat	Respiratory system	DTU2018-1154-PRJ1139-Streptococcus-pyogenes-1D-422_R1_001	297	263	88.65%	2146446	1994324	92.91%	205	64	126	205017	36	265869	1850474	ERS4416205	ERR4013797
1D-423_B	F3	Streptococcus pyogenes	Streptococcus		Swab	Undetermined	DTU2019-2576-PRJ1139-Streptococcus-pyogenes-1D-423-B_R1_001	795	727	91.51%	5431552	5133666	94.52%	314	25	143	163028	17	671323	1730012	ERS4416206	ERR4013798
1D-424	F5	Staphylococcus aureus	Staphylococcus		Swab leg	Skin or soft tissue	DTU2018-1156-PRJ1139-Streptococcus-pyogenes-1D-424_R1_001	231	209	90.35%	1656412	1554298	93.84%	150	42	106	486139	28	537204	2823980	ERS4416207	ERR4013799	No
1D-425 (2)	F5	Staphylococcus aureus	Staphylococcus	Staohylococcus aureus	Swab toe	Skin or soft tissue	DTU2018-1157-PRJ1139-Streptococcus-pyogenes-1D-425_R1_001	264	239	90.56%	1932874	1807326	93.50%	232	112	121	150246	35	410746	2767711	ERS4416208	ERR4013800	No
1D-426	F7	Streptococcus pyogenes	Streptococcus		Swab throat	Respiratory system	DTU2018-1407-PRJ1139-Streptococcus-pyogenes-1D-426-reextract_R1_001	466	409	87.69%	1963264	1892722	96.41%	288	100	220	277555	108	395803	1914543	ERS4416209	ERR4013801
1D-427	F1	Streptococcus sanguinis	Streptococcus	Streptococcus gordonii	Peritoneal dialysis fluid	Abdomen	DTU2018-1159-PRJ1139-Streptococcus-sanguinis-1D-427_R1_001	270	232	85.97%	1963646	1789662	91.14%	425	96	164	537513	97	625655	2259533	ERS4416210	ERR4013802
1D-428	F7	Streptococcus sp	Streptococcus	Streptococcus mitis	Pus glans	Reproductive system	DTU2018-1160-PRJ1139-Streptococcus-sp-1D-428_R1_001	174	151	86.86%	1244562	1142642	91.81%	263	57	68	100561	65	272202	2116102	ERS4416211	ERR4013803
1D-429	F11	Enterococcus faecalis	Enterococcus		Urine	Urine	DTU2018-1161-PRJ1139-Enterococcus-faecalis-1D-429_R1_001	150	129	85.74%	1073808	981076	91.36%	114	12	39	405620	29	550587	2957201	ERS4416212	ERR4013804
1D-430	F10	Enterococcus faecalis	Enterococcus		Urine	Urine	DTU2018-1162-PRJ1139-Enterococcus-faecalis-1D-430_R1_001	181	160	88.83%	1309740	1217802	92.98%	205	71	107	405273	18	1049251	2872119	ERS4416213	ERR4013805
1D-431	F1	Enterococcus faecalis	Enterococcus		Urine	Urine	DTU2018-1163-PRJ1139-Enterococcus-faecalis-1D-431_R1_001	191	169	88.63%	1395442	1292984	92.66%	209	66	68	381542	232	1387272	3130445	ERS4416214	ERR4013806
1D-432	F1	Enterococcus faecalis	Enterococcus		Urine	Urine	DTU2018-1164-PRJ1139-Enterococcus-faecalis-1D-432_R1_001	192	170	88.47%	1373128	1274648	92.83%	163	27	68	307406	29	869117	2934055	ERS4416215	ERR4013807
1D-433	F2	Enterococcus faecalis	Enterococcus		Urine	Urine	DTU2018-1165-PRJ1139-Enterococcus-faecalis-1D-433_R1_001	247	218	88.26%	1783018	1649682	92.52%	206	38	81	144024	48	341309	3000441	ERS4416216	ERR4013808
1D-434	F2	Enterococcus faecalis	Enterococcus		Urine	Urine	DTU2018-1166-PRJ1139-Enterococcus-faecalis-1D-434_R1_001	149	132	88.23%	1081388	1000816	92.55%	141	19	39	156372	46	302847	2968480	ERS4416217	ERR4013809
1D-435	F4	Enterococcus faecalis	Enterococcus		Blood	Blood	DTU2018-1167-PRJ1139-Enterococcus-faecalis-1D-435_R1_001	314	280	89.22%	2246292	2098534	93.42%	258	94	141	203585	36	514553	3069747	ERS4416218	ERR4013810
1D-436	F4	Enterococcus faecalis	Enterococcus		Kidney stone	Abdomen	DTU2018-1168-PRJ1139-Enterococcus-faecalis-1D-436_R1_001	225	200	88.50%	1602872	1489892	92.95%	139	29	86	63215	255	206382	3628540	ERS4416219	ERR4013811
1D-437	F5	Enterococcus faecalis	Enterococcus		Urine	Urine	DTU2018-1169-PRJ1139-Enterococcus-faecalis-1D-437_R1_001	177	157	88.48%	1245104	1156812	92.91%	93	32	71	70999	89	193717	2918335	ERS4416220	ERR4013812
1D-438	F6	Enterococcus faecalis	Enterococcus		Tissue	Undetermined	DTU2018-1170-PRJ1139-Enterococcus-faecalis-1D-438_R1_001	173	153	88.34%	1226006	1138580	92.87%	118	54	46	233584	36	403253	2963283	ERS4416221	ERR4013813
1D-439	F6	Enterococcus faecalis	Enterococcus		Urine	Urine	DTU2018-1171-PRJ1139-Enterococcus-faecalis-1D-439_R1_001	225	200	88.90%	1623274	1509032	92.96%	205	77	100	270997	29	509188	2929124	ERS4416222	ERR4013814
1D-440	F6	Enterococcus faecalis	Enterococcus		Urine	Urine	DTU2018-1172-PRJ1139-Enterococcus-faecalis-1D-440_R1_001	121	107	88.53%	868490	806414	92.85%	100	29	45	188629	36	672616	2876549	ERS4416223	ERR4013815
1D-441	F6	Enterococcus faecalis	Enterococcus		Urine	Urine	DTU2018-1173-PRJ1139-Enterococcus-faecalis-1D-441_R1_001	196	172	87.82%	1404930	1299068	92.46%	155	17	53	215083	30	602932	2911060	ERS4416224	ERR4013816
1D-442	F7	Enterococcus faecalis	Enterococcus		Urine	Urine	DTU2018-1174-PRJ1139-Enterococcus-faecalis-1D-442_R1_001	309	275	88.94%	2289916	2121804	92.66%	436	140	189	166503	36	504684	2940556	ERS4416225	ERR4013817
1D-443	F9	Enterococcus faecalis	Enterococcus		Urine	Urine	DTU2018-1175-PRJ1139-Enterococcus-faecalis-1D-443_R1_001	191	170	88.95%	1402158	1301566	92.83%	196	74	75	179719	46	433706	2981671	ERS4416226	ERR4013818
1D-444	F1	Enterococcus faecium	Enterococcus		Blood	Blood	DTU2018-1176-PRJ1139-Enterococcus-faecium-1D-444_R1_001	277	247	89.07%	1982056	1845986	93.13%	196	51	100	46041	186	114423	2995995	ERS4416227	ERR4013819
1D-445	F3	Enterococcus faecium	Enterococcus		Blood	Blood	DTU2018-1177-PRJ1139-Enterococcus-faecium-1D-445_R1_001	300	268	89.48%	2184738	2034594	93.13%	280	63	94	32792	206	145521	3032144	ERS4416228	ERR4013820
1D-446	F5	Enterococcus faecium	Enterococcus		Urine	Urine	DTU2018-1178-PRJ1139-Enterococcus-faecium-1D-446_R1_001	273	243	88.89%	1955540	1819048	93.02%	221	30	70	52760	171	137922	2978954	ERS4416229	ERR4013821
1D-447	F5	Enterococcus faecium	Enterococcus		Blood	Blood	DTU2018-1179-PRJ1139-Enterococcus-faecium-1D-447_R1_001	343	305	89.01%	2522806	2338902	92.71%	387	131	157	35153	176	109928	2961196	ERS4416230	ERR4013822
1D-448	F7	Enterococcus faecium	Enterococcus		Urine	Urine	DTU2018-1180-PRJ1139-Enterococcus-faecium-1D-448_R1_001	305	271	88.78%	2163944	2013386	93.04%	184	46	98	39271	188	160905	2894238	ERS4416231	ERR4013823
1D-449	F9	Enterococcus faecium	Enterococcus		Urine	Urine	DTU2018-1181-PRJ1139-Enterococcus-faecium-1D-449_R1_001	104	93	89.26%	746360	696858	93.37%	79	27	48	36790	146	107206	3003403	ERS4416232	ERR4013824
1D-450	F1	Enterococcus sp	Enterococcus		Urine	Urine	DTU2018-1182-PRJ1139-Enterococcus-sp-1D-450_R1_001	200	179	89.46%	1447684	1350478	93.29%	202	97	83	198558	51	608800	3055397	ERS4416233	ERR4013825
1D-451	F1	Enterococcus sp	Enterococcus		Urine	Urine	DTU2018-1409-PRJ1139-Enterococcus-sp-1D-451-reextract_R1_001	540	457	84.71%	2281928	2178138	95.45%	409	223	247	94809	197	692220	3288819	ERS4416234	ERR4013826
1D-452	F1	Enterococcus sp	Enterococcus		Urine	Urine	DTU2018-1184-PRJ1139-Enterococcus-sp-1D-452_R1_001	227	202	89.38%	1645124	1533960	93.24%	210	88	105	307972	22	886848	2915505	ERS4416235	ERR4013827
1D-453	F2	Enterococcus sp	Enterococcus		Swab cervix	Reproductive system	DTU2018-1185-PRJ1139-Enterococcus-sp-1D-453_R1_001	137	121	88.95%	978824	912238	93.20%	91	10	44	195947	44	635927	2986981	ERS4416236	ERR4013828
1D-454	F3	Enterococcus sp	Enterococcus		Urine	Urine	DTU2018-1186-PRJ1139-Enterococcus-sp-1D-454_R1_001	267	239	89.49%	1951552	1816722	93.09%	314	134	171	33576	203	111610	2946923	ERS4416237	ERR4013829
1D-455	F4	Enterococcus sp	Enterococcus		Urine	Urine	DTU2018-1187-PRJ1139-Enterococcus-sp-1D-455_R1_001	303	272	89.55%	2233250	2079570	93.12%	326	91	131	271785	53	893949	3100496	ERS4416238	ERR4013830
1D-456	F4	Enterococcus sp	Enterococcus		Urine	Urine	DTU2018-1188-PRJ1139-Enterococcus-sp-1D-456_R1_001	284	255	89.54%	2047204	1912096	93.40%	249	37	110	204061	55	756741	2845801	ERS4416239	ERR4013831
1D-457	F4	Enterococcus sp	Enterococcus		Abscess aspirate flank	Abdomen	DTU2018-1189-PRJ1139-Enterococcus-sp-1D-457_R1_001	295	264	89.31%	2116408	1975558	93.34%	216	38	87	39269	189	137762	2952078	ERS4416240	ERR4013832
1D-458	F9	Corynebacterium tuberculostearicum	Corynebacterium	No organism ID possible	Swab	Undetermined	DTU2018-1190-PRJ1139-Corynebacterium-tuberculostearicum-1D-458_R1_001	164	130	79.67%	1162856	1042616	89.66%	142	20	63	61241	95	179269	2507263	ERS4533761	ERR4076738
1D-459	F6	Aerococcus sanguinicola	Aerococcus		Urine	Urine	DTU2018-1573-PRJ1139-Aerococcus-sanguinicola-1D-459-reextract2_R1_001	1358	1067	78.56%	9273822	8015314	86.43%	856	414	684	322488	32	481812	2254375	ERS4416241	ERR4013833
1D-460	F3	Escherichia coli	Escherichia		Urine	Urine	DTU2018-1192-PRJ1139-Aerococcus-urinae-1D-460_R1_001	234	198	84.54%	1656256	1516334	91.55%	122	27	68	204640	72	691975	4950779	ERS4416242	ERR4013834
1D-461_B	F3	Aerococcus urinae	Aerococcus		Urine	Urine	DTU2019-2577-PRJ1139-Aerococcus-urinae-1D-461-B_R1_001	627	569	90.76%	4318572	4050330	93.79%	381	27	137	120252	33	312272	2000522	ERS4416243	ERR4013835
1D-462_B	F3	Aerococcus urinae	Aerococcus		Urine	Urine	DTU2019-2578-PRJ1139-Aerococcus-urinae-1D-462-B_R1_001	859	781	90.96%	5836226	5500892	94.25%	338	78	175	193947	30	683833	2003821	ERS4416244	ERR4013836
1D-463	F3	Aerococcus urinae	Aerococcus	Aerococcus urinae	Urine	Urine	DTU2018-1195-PRJ1139-Aerococcus-urinae-1D-463_R1_001	191	163	85.17%	1407020	1279728	90.95%	297	91	126	92118	83	178658	2200740	ERS4533762	ERR4076739
1D-464	F1	Moraxella catarrhalis	Moraxella		Sputum	Respiratory system	DTU2018-1196-PRJ1139-Moraxella-catarrhalis-1D-464_R1_001	305	266	87.25%	2198518	2027232	92.21%	288	112	127	333035	17	391057	1841636	ERS4416245	ERR4013837
1D-465	F2	Moraxella catarrhalis	Moraxella		Sputum	Respiratory system	DTU2018-1197-PRJ1139-Moraxella-catarrhalis-1D-465_R1_001	175	150	85.84%	1240762	1138420	91.75%	104	8	39	309471	45	388808	1878889	ERS4416246	ERR4013838
1D-466	F2	Moraxella catarrhalis	Moraxella		Sputum	Respiratory system	DTU2018-1198-PRJ1139-Moraxella-catarrhalis-1D-466_R1_001	239	209	87.78%	1734436	1602900	92.42%	276	83	140	347882	20	404225	1911240	ERS4416247	ERR4013839
1D-467	F3	Moraxella catarrhalis	Moraxella		Sputum	Respiratory system	DTU2018-1199-PRJ1139-Moraxella-catarrhalis-1D-467_R1_001	173	151	87.24%	1230950	1137888	92.44%	113	23	48	347582	13	464004	1842159	ERS4416248	ERR4013840
1D-468	F3	Moraxella catarrhalis	Moraxella		Sputum	Respiratory system	DTU2018-1200-PRJ1139-Moraxella-catarrhalis-1D-468_R1_001	254	222	87.53%	1862580	1714922	92.07%	294	70	95	347725	12	424722	1814893	ERS4416249	ERR4013841
1D-469	F3	Moraxella catarrhalis	Moraxella		Sputum	Respiratory system	DTU2018-1201-PRJ1139-Moraxella-catarrhalis-1D-469_R1_001	346	304	87.77%	2603146	2390982	91.85%	534	101	139	348080	19	449010	1883566	ERS4416250	ERR4013842
1D-470	F3	Moraxella catarrhalis	Moraxella		Sputum	Respiratory system	DTU2018-1202-PRJ1139-Moraxella-catarrhalis-1D-470_R1_001	204	179	87.56%	1473620	1361204	92.37%	169	20	38	191376	30	396027	1964001	ERS4416251	ERR4013843
1D-471	F5	Moraxella catarrhalis	Moraxella		sputum	Respiratory system	DTU2018-1203-PRJ1139-Moraxella-catarrhalis-1D-471_R1_001	190	165	86.64%	1362556	1251140	91.82%	175	50	74	285413	19	406184	1842965	ERS4416252	ERR4013844
1D-472	F6	Moraxella catarrhalis	Moraxella		Tracheal secretion	Respiratory system	DTU2018-1204-PRJ1139-Moraxella-catarrhalis-1D-472_R1_001	275	242	87.85%	2016394	1859696	92.23%	269	85	95	343083	18	364342	1863884	ERS4416253	ERR4013845
1D-473	F1	Haemophilus influenzae	Haemophilus		Sputum	Respiratory system	DTU2018-1205-PRJ1139-Haemophilus-influenzae-1D-473_R1_001	197	175	89.10%	1428848	1329464	93.04%	250	75	109	391394	17	618556	1881207	ERS4416254	ERR4013846
1D-474	F1	Haemophilus influenzae	Haemophilus		Sputum	Respiratory system	DTU2018-1206-PRJ1139-Haemophilus-influenzae-1D-474_R1_001	207	182	87.76%	1470360	1364512	92.80%	218	75	73	133203	34	492687	1823395	ERS4416255	ERR4013847
1D-475	F2	Haemophilus influenzae	Haemophilus		Pus eye	Eye	DTU2018-1207-PRJ1139-Haemophilus-influenzae-1D-475_R1_001	290	256	88.34%	2054638	1909254	92.92%	308	73	105	102164	40	264150	1895897	ERS4416256	ERR4013848
1D-476	F2	Haemophilus influenzae	Haemophilus		Pus eye	Eye	DTU2018-1208-PRJ1139-Haemophilus-influenzae-1D-476_R1_001	252	224	88.67%	1800798	1678030	93.18%	250	63	117	98656	39	263775	1894733	ERS4416257	ERR4013849
1D-477	F3	Haemophilus influenzae	Haemophilus		Swab	Undetermined	DTU2018-1209-PRJ1139-Haemophilus-influenzae-1D-477_R1_001	213	188	88.22%	1532602	1421210	92.73%	296	23	54	190828	22	551570	1874231	ERS4416258	ERR4013850
1D-478	F3	Haemophilus influenzae	Haemophilus		Swab	Undetermined	DTU2018-1210-PRJ1139-Haemophilus-influenzae-1D-478_S2_L001_R1_001	145	120	0.8325	932412	828688	0.8888	803	601	167	135184	26	399490	1849284	ERS4416259	ERR4013851
1D-479	F3	Haemophilus influenzae	Haemophilus		Sputum	Respiratory system	DTU2018-1211-PRJ1139-Haemophilus-influenzae-1D-479_S3_L001_R1_001	243	204	0.8405	1236010	1174902	0.9506	437	229	171	386032	24	501984	1773624	ERS4416260	ERR4013852
1D-480	F4	Haemophilus influenzae	Haemophilus		Sputum	Respiratory system	DTU2018-1212-PRJ1139-Haemophilus-influenzae-1D-480_S4_L001_R1_001	125	101	0.8124	582184	551232	0.9468	105	69	35	241676	25	325035	1876198	ERS4416261	ERR4013853
1D-481	F5	Haemophilus influenzae	Haemophilus		Swab eye	Eye	DTU2018-1213-PRJ1139-Haemophilus-influenzae-1D-481_S5_L001_R1_001	204	171	0.8399	1080286	1020382	0.9445	462	294	107	1032973	14	1032973	1852639	ERS4416262	ERR4013854
1D-482	F5	Haemophilus influenzae	Haemophilus		Sputum	Respiratory system	DTU2018-1214-PRJ1139-Haemophilus-influenzae-1D-482_S6_L001_R1_001	238	200	0.8378	1253520	1184428	0.9449	543	348	124	141085	46	305760	1971823	ERS4416263	ERR4013855
1D-483	F6	Haemophilus influenzae	Haemophilus		Swab eye	Eye	DTU2018-1215-PRJ1139-Haemophilus-influenzae-1D-483_S7_L001_R1_001	230	194	0.844	1604856	1405472	0.8758	1512	935	348	149485	41	204750	1892258	ERS4416264	ERR4013856
1D-484	F9	Haemophilus influenzae	Haemophilus		Sputum	Respiratory system	DTU2018-1216-PRJ1139-Haemophilus-influenzae-1D-484_S8_L001_R1_001	232	196	0.8454	1608710	1416826	0.8807	1558	1044	340	958471	18	958471	1812720	ERS4416265	ERR4013857
1D-485	F9	Haemophilus influenzae	Haemophilus		Sputum	Respiratory system	DTU2018-1217-PRJ1139-Haemophilus-influenzae-1D-485_S9_L001_R1_001	309	267	0.8656	1783996	1688182	0.9463	1084	584	292	207631	27	490740	1840262	ERS4416266	ERR4013858
1D-486	F4	Haemophilus influenzae	Haemophilus		Sputum	Respiratory system	DTU2018-1218-PRJ1139-Haemophilus-influenzae-1D-486_S10_L001_R1_001	152	129	0.8437	768274	734418	0.9559	282	173	67	193466	21	544134	1902434	ERS4416267	ERR4013859
1D-487	F5	Haemophilus parainfluenzae	Haemophilus	Moraxella catarrhalis	Swab ear	Ear	DTU2018-1219-PRJ1139-Haemophilus-parainfluenzae-1D-487_S11_L001_R1_001	202	173	0.8533	1120712	1060682	0.9464	605	364	144	157304	30	367253	1873787	ERS4416268	ERR4013860
1D-488	F1	Neisseria gonorrhoeae	Neisseria	Aerococcus sanguinicola	Swab	Undetermined	DTU2018-1220-PRJ1139-Neisseria-gonorrhoeae-1D-488_S12_L001_R1_001	239	204	0.8544	1345128	1269424	0.9437	799	494	194	292987	27	416415	1722476	ERS4533763	ERR4076740
1D-491	F5	Peptoniphilus harei	Peptoniphilus		Tissue foot	Skin or soft tissue	DTU2018-1223-PRJ1139-Peptoniphilus-harei-1D-491_S13_L001_R1_001	224	189	0.8461	1361740	1238526	0.9095	917	610	445	212124	40	305727	1991597	ERS4416269	ERR4013861
1D-492	F10	Pseudomonas aeruginosa	Pseudomonas		Swab wound	Skin or soft tissue	DTU2018-1224-PRJ1139-Prevotella-disiens-1D-492_S14_L001_R1_001	216	171	0.7912	1348060	1166298	0.8652	1597	1141	382	100407	126	366476	6321378	ERS4416270	ERR4013862
1D-493	F3	Prevotella sp	Prevotella	Anaerococcus hydrogenalis	Swab	Undetermined	DTU2018-1225-PRJ1139-Prevotella-sp-1D-493_S15_L001_R1_001	440	383	0.8701	2577896	2438132	0.9458	1668	888	637	112087	235	287413	2153747	ERS4416271	ERR4013863
1D-494	F5	Propionibacterium acnes	Propionibacterium		Tissue leg	Skin or soft tissue	DTU2018-1226-PRJ1139-Propionibacterium-acnes-1D-494_S16_L001_R1_001	120	96	0.8021	596196	554342	0.9298	229	196	146	247047	19	620956	2481479	ERS4416272	ERR4013864
1D-495	F1	Bacteroides fragilis	Bacteroides		Blood	Blood	DTU2018-1227-PRJ1139-Bacteroides-fragilis-1D-495_S17_L001_R1_001	243	205	0.8424	1332984	1253854	0.9406	731	460	279	230942	46	720173	5335545	ERS4416273	ERR4013865
1D-496	F5	Bacteroides fragilis	Bacteroides		Tissue foot	Skin or soft tissue	DTU2018-1228-PRJ1139-Bacteroides-sp-1D-496_S18_L001_R1_001	224	187	0.8334	1211256	1137440	0.9391	685	499	252	169306	117	382571	5379868	ERS4416274	ERR4013866
1D-497	F5	Bacteroides fragilis	Bacteroides		Blood	Blood	DTU2018-1229-PRJ1139-Bacteroides-sp-1D-497_S19_L001_R1_001	234	188	0.8006	1655890	1397588	0.844	1727	1246	1027	275519	63	723734	5118421	ERS4416275	ERR4013867
1D-498	F5	Actinomyces oris	Actinomyces		Swab eye	Eye	DTU2018-1230-PRJ1139-Actinomyces-oris-1D-498_S20_L001_R1_001	161	117	0.7282	1150604	894824	0.7777	1810	1465	840	40771	153	110503	3127025	ERS4416276	ERR4013868
1D-499	F3	Actinomyces sp	Actinomyces		Unknown	Undetermined	DTU2018-1231-PRJ1139-Actinomyces-sp-1D-499_S21_L001_R1_001	167	127	0.7614	930860	823926	0.8851	776	524	626	26586	211	86664	3104961	ERS4416277	ERR4013869
1D-500	F4	Gram-positive cocci	Undetermined	No organism ID possible	Blood	Blood	DTU2018-1232-PRJ1139-Unknown-unkn-1D-500_S22_L001_R1_001	183	125	0.6815	930170	781252	0.8399	546	543	394	39474	162	122957	3596221	ERS4533793	ERR4076770
1D-501	F1	Escherichia coli	Escherichia		Urine	Urine	DTU2019-1-PRJ1139-Escherichia-coli-1D-501_R1_001	76	72	95.14%	517272	501458	96.94%	18	7	19	89701	160	228386	5049884	ERS4416278	ERR4013870
1D-502	F1	Escherichia coli	Escherichia		Urine	Urine	DTU2019-2-PRJ1139-Escherichia-coli-1D-502_R1_001	302	286	94.75%	2046810	1977688	96.62%	39	33	90	491385	92	947673	5113624	ERS4416279	ERR4013871
1D-503	F1	Escherichia coli	Escherichia		Urine	Urine	DTU2019-3-PRJ1139-Escherichia-coli-1D-503_R1_001	106	98	91.95%	718978	683066	95.01%	14	11	39	142511	99	400617	5009890	ERS4416280	ERR4013872
1D-504	F1	Escherichia coli	Escherichia		Urine	Urine	DTU2019-4-PRJ1139-Escherichia-coli-1D-504_R1_001	109	101	92.94%	732168	701028	95.75%	9	7	29	221922	83	490881	4939288	ERS4416281	ERR4013873
1D-505	F1	Escherichia coli	Escherichia		Urine	Urine	DTU2019-5-PRJ1139-Escherichia-coli-1D-505_R1_001	253	239	94.23%	1726866	1660086	96.13%	42	41	95	547216	69	865395	5094786	ERS4416282	ERR4013874
1D-506	F1	Escherichia coli	Escherichia		Urine	Urine	DTU2019-322-PRJ1139-Escherichia-coli-1D-506_R1_001	289	239	82.69%	2000354	1779668	88.97%	297	17	52	214319	114	622591	5116730	ERS4416283	ERR4013875
1D-507	F1	Escherichia coli	Escherichia		Urine	Urine	DTU2019-323-PRJ1139-Escherichia-coli-1D-507_R1_001	410	343	83.62%	2828342	2539644	89.79%	432	159	195	170416	107	340980	5152815	ERS4416284	ERR4013876
1D-508	F1	Escherichia coli	Escherichia		Urine	Urine	DTU2019-8-PRJ1139-Escherichia-coli-1D-508_R1_001	239	224	93.98%	1615730	1552920	96.11%	36	18	91	291756	71	759437	5002630	ERS4416285	ERR4013877
1D-509	F1	Escherichia coli	Escherichia		Urine	Urine	DTU2019-9-PRJ1139-Escherichia-coli-1D-509_R1_001	168	159	94.84%	1142232	1104260	96.68%	32	16	48	196981	73	393337	5020147	ERS4416286	ERR4013878
1D-510	F1	Escherichia coli	Escherichia		Urine	Urine	DTU2019-10-PRJ1139-Escherichia-coli-1D-510_R1_001	150	141	94.17%	1017168	979136	96.26%	29	14	57	316021	90	659730	5028878	ERS4416287	ERR4013879
1D-511	F1	Proteus mirabilis	Proteus		Urine	Urine	DTU2019-11-PRJ1139-Proteus-mirabilis-1D-511_R1_001	454	435	95.71%	3467972	3292120	94.93%	453	340	486	216635	57	685200	4014404	ERS4416288	ERR4013880
1D-512	F1	Escherichia coli	Escherichia		Urine	Urine	DTU2019-12-PRJ1139-Escherichia-coli-1D-512_R1_001	158	148	93.61%	1065544	1024014	96.10%	28	18	35	344531	77	666125	5120833	ERS4416289	ERR4013881
1D-513	F1	Citrobacter koseri	Citrobacter		Urine	Urine	DTU2019-13-PRJ1139-Citrobacter-koseri-1D-513_R1_001	79	75	94.70%	536410	518484	96.66%	14	5	13	285349	30	916466	4617556	ERS4416290	ERR4013882
1D-514	F1	Escherichia coli	Escherichia		Urine	Urine	DTU2019-14-PRJ1139-Escherichia-coli-1D-514_R1_001	262	250	95.32%	1787498	1731594	96.87%	84	40	61	170382	87	478945	5219884	ERS4416291	ERR4013883
1D-515	F1	Escherichia coli	Escherichia		Urine	Urine	DTU2019-15-PRJ1139-Escherichia-coli-1D-515_R1_001	52	49	93.50%	356984	342644	95.98%	12	7	17	36892	408	168352	5047993	ERS4416292	ERR4013884
1D-516	F1	Escherichia coli	Escherichia		Urine	Urine	DTU2019-16-PRJ1139-Escherichia-coli-1D-516_R1_001	71	67	93.84%	480804	462942	96.28%	16	4	17	151130	57	362862	4450379	ERS4416293	ERR4013885
1D-517	F1	Enterobacter cloacae	Enterobacter		Urine	Urine	DTU2019-325-PRJ1139-Enterobacter-cloacae-1D-517_R1_001	316	263	83.20%	2180598	1947886	89.33%	315	140	169	211134	66	694704	4888892	ERS4416294	ERR4013886
1D-518	F1	Escherichia coli	Escherichia		Urine	Urine	DTU2019-18-PRJ1139-Escherichia-coli-1D-518_R1_001	51	47	92.54%	345448	329028	95.25%	15	5	11	54569	175	137445	4924449	ERS4416295	ERR4013887
1D-519	F1	Escherichia coli	Escherichia		Urine	Urine	DTU2019-326-PRJ1139-Escherichia-coli-1D-519_R1_001	709	587	82.69%	4912494	4363986	88.83%	860	32	184	229356	65	527178	5051212	ERS4416296	ERR4013888
1D-520	F1	Escherichia coli	Escherichia		Urine	Urine	DTU2019-20-PRJ1139-Escherichia-coli-1D-520_R1_001	39	37	92.90%	270044	257728	95.44%	10	6	11	16274	490	82324	4829827	ERS4416297	ERR4013889
1D-521	F1	Escherichia coli	Escherichia		Urine	Urine	DTU2019-21-PRJ1139-Escherichia-coli-1D-521_R1_001	116	107	91.93%	817042	769888	94.23%	73	50	32	92309	116	408008	5133548	ERS4416298	ERR4013890
1D-522	F1	Escherichia coli	Escherichia		Urine	Urine	DTU2019-22-PRJ1139-Escherichia-coli-1D-522_R1_001	267	253	94.54%	1820922	1753338	96.29%	82	32	91	308588	78	594069	4923066	ERS4416299	ERR4013891
1D-523	F1	Escherichia coli	Escherichia		Urine	Urine	DTU2019-23-PRJ1139-Escherichia-coli-1D-523_R1_001	148	142	96.07%	1055164	1024844	97.13%	65	56	43	219924	83	552573	5152178	ERS4416300	ERR4013892
1D-524	F1	Escherichia coli	Escherichia		Urine	Urine	DTU2019-24-PRJ1139-Escherichia-coli-1D-524_R1_001	157	148	94.40%	1065882	1025850	96.24%	46	22	43	258018	56	471542	4880169	ERS4416301	ERR4013893
1D-525	F1	Escherichia coli	Escherichia		Urine	Urine	DTU2019-25-PRJ1139-Escherichia-coli-1D-525_R1_001	52	49	94.35%	351666	339528	96.55%	7	6	14	28115	291	83741	4871761	ERS4416302	ERR4013894
1D-526	F1	Escherichia coli	Escherichia		Urine	Urine	DTU2019-26-PRJ1139-Escherichia-coli-1D-526_R1_001	154	147	95.25%	1046390	1014542	96.96%	30	21	38	345234	87	854302	4990701	ERS4416303	ERR4013895
1D-527	F1	Escherichia coli	Escherichia		Urine	Urine	DTU2019-27-PRJ1139-Escherichia-coli-1D-527_R1_001	100	93	93.20%	676470	648662	95.89%	17	5	24	139629	93	323280	5044553	ERS4416304	ERR4013896
1D-528	F1	Escherichia coli	Escherichia		Urine	Urine	DTU2019-28-PRJ1139-Escherichia-coli-1D-528_R1_001	156	147	93.99%	1057160	1017054	96.21%	35	9	27	213189	97	369980	5190858	ERS4416305	ERR4013897
1D-529	F1	Escherichia coli	Escherichia		Urine	Urine	DTU2019-29-PRJ1139-Escherichia-coli-1D-529_R1_001	132	123	93.69%	894964	858072	95.88%	43	14	38	202654	93	460547	4996158	ERS4416306	ERR4013898
1D-530	F1	Escherichia coli	Escherichia		Urine	Urine	DTU2019-328-PRJ1139-Escherichia-coli-1D-530_R1_001	486	403	82.94%	3378622	3004666	88.93%	676	240	413	205559	46	337818	4863508	ERS4416307	ERR4013899
1D-531	F1	Morganella morganii	Morganella		Urine	Urine	DTU2019-31-PRJ1139-Morganella-morganii-1D-531_R1_001	174	164	94.49%	1189936	1144062	96.14%	64	24	60	313715	56	844586	3937523	ERS4416308	ERR4013900
1D-532	F1	Pasteurella sp	Pasteurella		Tissue	Undetermined	DTU2019-638-PRJ1139-Pasteurella-sp-1D-532_R1_001	341	304	89.32%	2382006	2237276	93.92%	233	126	147	398340	12	469586	2058396	ERS4533764	ERR4076741
1D-533	F1	Pseudomonas aeruginosa	Pseudomonas		Sputum	Respiratory system	DTU2019-329-PRJ1139-Pseudomonas-aeruginosa-1D-533_R1_001	805	667	82.89%	5565344	4944520	88.84%	1041	268	643	176737	79	667338	6630000	ERS4416309	ERR4013901
1D-534	F1	Enterobacter aerogenes	Enterobacter		Tracheal secretion	Respiratory system	DTU2019-33-PRJ1139-Enterobacter-aerogenes-1D-534_R1_001	240	225	94.11%	1619774	1557918	96.18%	65	23	51	408402	39	720905	5099347	ERS4416310	ERR4013902
1D-535	F1	Moraxella catarrhalis	Moraxella		Sputum	Respiratory system	DTU2019-34-PRJ1139-Moraxella-catarrhalis-1D-535_R1_001	182	173	94.71%	1237844	1197282	96.72%	40	28	35	455465	10	660121	1859365	ERS4416311	ERR4013903
1D-536	F1	Haemophilus influenzae	Haemophilus		Sputum	Respiratory system	DTU2019-35-PRJ1139-Haemophilus-influenzae-1D-536_R1_001	395	380	96.01%	2734170	2667748	97.57%	136	75	103	303312	21	507707	1830024	ERS4416312	ERR4013904
1D-537	F1	Pseudomonas aeruginosa	Pseudomonas		Swab wound	Skin or soft tissue	DTU2019-36-PRJ1139-Pseudomonas-aeruginosa-1D-537_R1_001	154	141	91.60%	1034322	975514	94.31%	33	32	58	126601	105	350709	6337053	ERS4416313	ERR4013905
1D-538	F1	Pseudomonas aeruginosa	Pseudomonas		Swab wound	Skin or soft tissue	DTU2019-37-PRJ1139-Pseudomonas-aeruginosa-1D-538_R1_001	83	77	92.78%	561434	533828	95.08%	26	23	31	45538	281	198665	6742609	ERS4416314	ERR4013906
1D-539	F1	Klebsiella pneumoniae	Klebsiella		Blood	Blood	DTU2019-38-PRJ1139-Klebsiella-pneumoniae-1D-539_R1_001	101	94	93.25%	679744	650354	95.68%	17	5	33	190200	70	350068	5430128	ERS4416315	ERR4013907
1D-540	F1	Klebsiella pneumoniae	Klebsiella		Blood	Blood	DTU2019-39-PRJ1139-Klebsiella-pneumoniae-1D-540_R1_001	51	47	92.40%	346344	329954	95.27%	9	4	16	27089	378	165251	5409910	ERS4416316	ERR4013908
1D-541	F1	Staphylococcus epidermidis	Staphylococcus		Blood	Blood	DTU2019-330-PRJ1139-Staphylococcus-epidermidis-1D-541_R1_001	716	591	82.54%	4870854	4363294	89.58%	549	90	197	95706	54	666669	2480879	ERS4416317	ERR4013909
1D-542	F1	Staphylococcus hominis	Staphylococcus		Blood	Blood	DTU2019-331-PRJ1139-Staphylococcus-hominis-1D-542_R1_001	811	654	80.59%	5738926	5024042	87.54%	1998	208	275	431214	26	1084030	2294183	ERS4416318	ERR4013910
1D-543	F1	Staphylococcus epidermidis	Staphylococcus		Blood	Blood	DTU2019-332-PRJ1139-Staphylococcus-epidermidis-1D-543_R1_001	352	279	79.29%	2447482	2121032	86.66%	693	193	240	182524	32	467707	2468887	ERS4416319	ERR4013911
1D-544	F1	Staphylococcus epidermidis	Staphylococcus		Blood	Blood	DTU2019-333-PRJ1139-Staphylococcus-epidermidis-1D-544_R1_001	515	406	78.91%	3582584	3096026	86.42%	1064	174	223	181582	24	354560	2435737	ERS4416320	ERR4013912
1D-545	F1	Klebsiella pneumoniae	Klebsiella		Blood	Blood	DTU2019-40-PRJ1139-Klebsiella-pneumoniae-1D-545_R1_001	50	47	93.69%	343230	329438	95.98%	13	2	10	34210	309	156639	5107102	ERS4416321	ERR4013913
1D-546	F1	Klebsiella pneumoniae	Klebsiella		Blood	Blood	DTU2019-639-PRJ1139-Klebsiella-pneumoniae-1D-546_R1_001	497	446	89.81%	3407330	3190208	93.63%	227	162	186	436122	27	984682	5128298	ERS4416322	ERR4013914
1D-547	F1	Moraxella catarrhalis	Moraxella		Sputum	Respiratory system	DTU2019-42-PRJ1139-Moraxella-catarrhalis-1D-547_R1_001	453	422	93.30%	3079954	2954876	95.94%	105	54	87	357523	14	457433	1854659	ERS4416323	ERR4013915
1D-548	F1	Haemophilus influenzae	Haemophilus		Sputum	Respiratory system	DTU2019-43-PRJ1139-Haemophilus-influenzae-1D-548_R1_001	112	106	94.33%	761592	737412	96.83%	29	14	16	193989	20	558763	1896659	ERS4416324	ERR4013916
1D-549	F1	Haemophilus influenzae	Haemophilus		Sputum	Respiratory system	DTU2019-44-PRJ1139-Haemophilus-influenzae-1D-549_R1_001	43	40	94.63%	290266	281402	96.95%	8	6	10	44518	72	118841	1870121	ERS4416325	ERR4013917
1D-550	F1	Klebsiella pneumoniae	Klebsiella		Blood	Blood	DTU2019-45-PRJ1139-Klebsiella-pneumoniae-1D-550_R1_001	235	221	94.13%	1602632	1538464	96.00%	74	22	70	252053	41	710511	5257637	ERS4416326	ERR4013918
1D-551	F1	Escherichia coli	Escherichia		Blood	Blood	DTU2019-335-PRJ1139-Escherichia-coli-1D-551_R1_001	321	257	80.19%	2228608	1945360	87.29%	489	171	193	102893	132	372131	4892624	ERS4416327	ERR4013919
1D-552	F1	Escherichia coli	Escherichia		Blood	Blood	DTU2019-47-PRJ1139-Escherichia-coli-1D-552_R1_001	180	171	94.60%	1223376	1183696	96.76%	36	12	41	102893	124	309336	4891627	ERS4416328	ERR4013920
1D-553	F1	Escherichia coli	Escherichia		Blood	Blood	DTU2019-48-PRJ1139-Escherichia-coli-1D-553_R1_001	103	95	92.64%	692408	661734	95.57%	19	5	19	88130	133	244918	4875567	ERS4416329	ERR4013921
1D-554	F1	Escherichia coli	Escherichia		Faeces	Stool or rectum	DTU2019-49-PRJ1139-Escherichia-coli-1D-554_R1_001	91	86	94.60%	615852	594840	96.59%	20	14	30	58481	307	236863	5627458	ERS4416330	ERR4013922
1D-556	F1	Raoultella planticola	Raoultella	Klebsiella oxytoca	Urine	Urine	DTU2019-51-PRJ1139-Raoultella-planticola-1D-556_R1_001	118	110	93.32%	800320	765298	95.62%	19	10	39	52440	265	137703	5783202	ERS4416331	ERR4013923
1D-557	F1	Pseudomonas aeruginosa	Pseudomonas		Urine	Urine	DTU2019-337-PRJ1139-Pseudomonas-aeruginosa-1D-557_R1_001	383	304	79.32%	2597728	2248732	86.57%	290	115	225	129695	133	379672	6415016	ERS4416332	ERR4013924
1D-558	F1	Klebsiella oxytoca	Klebsiella	Klebsiella oxytoca	Urine	Urine	DTU2019-53-PRJ1139-Klebsiella-oxytoca-1D-558_R1_001	142	133	93.79%	968870	928126	95.79%	33	28	56	208514	84	468685	6145905	ERS4533765	ERR4076742
1D-559	F1	Escherichia coli	Escherichia		Urine	Urine	DTU2019-54-PRJ1139-Escherichia-coli-1D-559_R1_001	59	55	93.82%	402472	386466	96.02%	10	7	20	28531	355	106884	5280769	ERS4416333	ERR4013925
1D-560	F1	Escherichia coli	Escherichia		Urine	Urine	DTU2019-2456-PRJ1139-Escherichia-coli-1D-560_R1_001	391	317	81.05%	2775350	2391078	86.15%	991	433	260	192803	505	701082	5424478	ERS4416334	ERR4013926
1D-561	F1	Escherichia coli	Escherichia		Urine	Urine	DTU2019-56-PRJ1139-Escherichia-coli-1D-561_R1_001	174	166	95.13%	1194036	1153570	96.61%	46	39	75	223411	88	423316	5117429	ERS4416335	ERR4013927
1D-562	F1	Escherichia coli	Escherichia		Urine	Urine	DTU2019-57-PRJ1139-Escherichia-coli-1D-562_R1_001	110	104	94.50%	753052	724964	96.27%	25	23	24	276069	39	718210	4911547	ERS4416336	ERR4013928
1D-563	F1	Escherichia coli	Escherichia		Urine	Urine	DTU2019-58-PRJ1139-Escherichia-coli-1D-563_R1_001	269	253	93.95%	1850788	1768830	95.57%	100	96	119	385354	91	618303	5256802	ERS4416337	ERR4013929
1D-564	F1	Escherichia coli	Escherichia		Urine	Urine	DTU2019-59-PRJ1139-Escherichia-coli-1D-564_R1_001	291	279	95.63%	2011114	1951918	97.06%	73	66	112	209127	73	678946	5136386	ERS4416338	ERR4013930
1D-565	F1	Escherichia coli	Escherichia		Urine	Urine	DTU2019-60-PRJ1139-Escherichia-coli-1D-565_R1_001	76	68	89.98%	536374	497804	92.81%	47	36	42	112699	137	225446	5121036	ERS4416339	ERR4013931
1D-566	F1	Escherichia coli	Escherichia		Urine	Urine	DTU2019-61-PRJ1139-Escherichia-coli-1D-566_R1_001	724	698	96.36%	5333058	5147246	96.52%	654	602	394	290897	87	620606	5221340	ERS4416340	ERR4013932
1D-567	F1	Proteus mirabilis	Proteus		Urine	Urine	DTU2019-62-PRJ1139-Proteus-mirabilis-1D-567_R1_001	236	224	94.68%	1605996	1552622	96.68%	67	61	56	151296	61	299812	4000073	ERS4416341	ERR4013933
1D-568	F1	Escherichia coli	Escherichia		Urine	Urine	DTU2019-63-PRJ1139-Escherichia-coli-1D-568_R1_001	141	134	95.40%	986276	952702	96.60%	64	60	50	112533	114	369743	4783567	ERS4416342	ERR4013934
1D-569	F1	Escherichia coli	Escherichia		Urine	Urine	DTU2019-64-PRJ1139-Escherichia-coli-1D-569_R1_001	262	248	94.68%	1791182	1724840	96.30%	75	53	65	269067	88	602244	5106911	ERS4416343	ERR4013935
1D-570	F1	Escherichia coli	Escherichia		Urine	Urine	DTU2019-65-PRJ1139-Escherichia-coli-1D-570_R1_001	125	117	93.41%	851680	816114	95.82%	38	26	21	134406	132	428129	5324874	ERS4416344	ERR4013936
1D-571	F1	Escherichia coli	Escherichia		Urine	Urine	DTU2019-66-PRJ1139-Escherichia-coli-1D-571_R1_001	135	127	94.12%	932566	892228	95.67%	53	38	46	97985	185	257442	5332139	ERS4416345	ERR4013937
1D-572	F1	Escherichia coli	Escherichia		Urine	Urine	DTU2019-339-PRJ1139-Escherichia-coli-1D-572_R1_001	281	224	79.72%	1967030	1702078	86.53%	514	77	124	192983	119	416451	5191947	ERS4416346	ERR4013938
1D-573	F1	Enterobacter cloacae	Enterobacter	Enterobacter cloacae	Urine	Urine	DTU2019-340-PRJ1139-Enterobacter-cloacae-1D-573_R1_001	160	129	80.32%	1115986	973908	87.27%	253	82	142	143300	112	703844	4665163	ERS4533766	ERR4076743
1D-574	F1	Escherichia coli	Escherichia		Urine	Urine	DTU2019-68-PRJ1139-Escherichia-coli-1D-574_R1_001	111	105	95.23%	760486	735312	96.69%	28	17	28	106892	127	253591	4885496	ERS4416347	ERR4013939
1D-575	F1	Escherichia coli	Escherichia		Urine	Urine	DTU2019-69-PRJ1139-Escherichia-coli-1D-575_R1_001	80	75	93.82%	550682	527544	95.80%	32	19	26	149104	140	340555	5162602	ERS4416348	ERR4013940
1D-576	F1	Escherichia coli	Escherichia		Urine	Urine	DTU2019-70-PRJ1139-Escherichia-coli-1D-576_R1_001	168	159	94.26%	1144448	1102340	96.32%	41	27	42	370577	81	702096	5068866	ERS4416349	ERR4013941
1D-577	F1	Enterobacter cloacae	Enterobacter		Tracheal secretion	Respiratory system	DTU2019-71-PRJ1139-Enterobacter-cloacae-1D-577_R1_001	121	115	95.39%	837504	810966	96.83%	53	37	40	105865	91	319395	4849834	ERS4416350	ERR4013942
1D-578	F1	Haemophilus influenzae	Haemophilus		Sputum	Respiratory system	DTU2019-72-PRJ1139-Haemophilus-influenzae-1D-578_R1_001	419	393	93.78%	2825092	2721576	96.34%	88	53	72	205273	26	544020	1898877	ERS4416351	ERR4013943
1D-579	F1	Pseudomonas putida	Pseudomonas		Sputum	Respiratory system	DTU2019-73-PRJ1139-Pseudomonas-putida-1D-579_R1_001	193	178	92.21%	1313214	1243206	94.67%	68	48	77	138322	93	411967	5885147	ERS4416352	ERR4013944
1D-580	F1	Citrobacter freundii	Citrobacter		Sputum	Respiratory system	DTU2019-341-PRJ1139-Citrobacter-freundii-1D-580_R1_001	120	94	78.63%	837296	720436	86.04%	224	73	71	76221	194	221280	5432135	ERS4416353	ERR4013945
1D-581	F1	Pseudomonas aeruginosa	Pseudomonas		Pus	Undetermined	DTU2019-342-PRJ1139-Pseudomonas-aeruginosa-1D-581_R1_001	645	518	80.28%	4405724	3828100	86.89%	700	130	307	198848	93	682276	6490285	ERS4416354	ERR4013946
1D-582	F1	Escherichia coli	Escherichia		Urine	Urine	DTU2019-343-PRJ1139-Escherichia-coli-1D-582_R1_001	513	421	82.16%	3584812	3166452	88.33%	630	268	261	328027	79	643782	5126166	ERS4416355	ERR4013947
1D-583	F1	Klebsiella pneumoniae	Klebsiella		Urine	Urine	DTU2019-75-PRJ1139-Klebsiella-pneumoniae-1D-583_R1_001	179	167	93.64%	1222164	1168164	95.58%	54	41	49	246551	52	437289	5411082	ERS4416356	ERR4013948
1D-585	F1	Pseudomonas aeruginosa	Pseudomonas		Urine	Urine	DTU2019-641-PRJ1139-Pseudomonas-aeruginosa-1D-585_R1_001	317	285	89.89%	2159754	2020234	93.54%	116	87	179	377701	51	835216	6355895	ERS4416357	ERR4013949
1D-586	F1	Citrobacter koseri	Citrobacter		Urine	Urine	DTU2019-77-PRJ1139-Citrobacter-koseri-1D-586_R1_001	160	150	93.32%	1093182	1043772	95.48%	50	22	42	368021	32	562519	4600725	ERS4416358	ERR4013950
1D-587	F1	Pseudomonas aeruginosa	Pseudomonas		Urine	Urine	DTU2019-78-PRJ1139-Pseudomonas-aeruginosa-1D-587_R1_001	59	54	92.08%	400904	378514	94.42%	23	19	29	25504	421	106864	6286600	ERS4416359	ERR4013951
1D-588	F1	Pseudomonas aeruginosa	Pseudomonas		Urine	Urine	DTU2019-345-PRJ1139-Pseudomonas-aeruginosa-1D-588_R1_001	250	204	81.51%	1715468	1509890	88.02%	194	80	204	120228	96	414055	6318022	ERS4416360	ERR4013952
1D-589	F1	Enterobacter cloacae	Enterobacter	Enterobacter cloacae	Urine	Urine	DTU2019-80-PRJ1139-Enterobacter-cloacae-1D-589_R1_001	237	225	95.06%	1615254	1562084	96.71%	69	36	57	326201	22	821124	4538729	ERS4533767	ERR4076744
1D-590	F1	Escherichia coli	Escherichia		Urine	Urine	DTU2019-81-PRJ1139-Escherichia-coli-1D-590_R1_001	116	109	94.49%	806640	772070	95.71%	35	34	44	37339	310	122556	5013756	ERS4416361	ERR4013953
1D-591	F1	Enterobacter cloacae	Enterobacter		Sputum	Respiratory system	DTU2019-82-PRJ1139-Enterobacter-cloacae-1D-591_R1_001	309	289	93.54%	2108616	2014944	95.56%	108	78	112	190174	58	642875	4781304	ERS4416362	ERR4013954
1D-592	F1	Moraxella catarrhalis	Moraxella		Sputum	Respiratory system	DTU2019-83-PRJ1139-Moraxella-catarrhalis-1D-592_R1_001	323	310	95.98%	2295048	2222754	96.85%	166	161	110	209792	20	438942	1917148	ERS4416363	ERR4013955
1D-593	F1	Pseudomonas aeruginosa	Pseudomonas		Swab wound	Skin or soft tissue	DTU2019-84-PRJ1139-Pseudomonas-aeruginosa-1D-593_R1_001	76	66	86.23%	535708	481576	89.90%	60	41	54	30365	396	145692	6873020	ERS4416364	ERR4013956
1D-594	F1	Proteus mirabilis	Proteus		Urine	Urine	DTU2019-85-PRJ1139-Proteus-mirabilis-1D-594_R1_001	346	332	95.75%	2427926	2347942	96.71%	243	147	107	85319	113	207716	3919136	ERS4416365	ERR4013957
1D-595	F1	Escherichia coli	Escherichia		Urine	Urine	DTU2019-346-PRJ1139-Escherichia-coli-1D-595_R1_001	523	422	80.81%	3622690	3185160	87.92%	536	258	172	273059	93	537199	5164397	ERS4416366	ERR4013958
1D-596	F1	Pseudomonas aeruginosa	Pseudomonas		Urine	Urine	DTU2019-86-PRJ1139-Pseudomonas-aeruginosa-1D-596_R1_001	74	69	92.95%	515104	486724	94.49%	40	31	61	42533	286	209648	6400607	ERS4416367	ERR4013959
1D-597	F1	Proteus vulgaris	Proteus		Urine	Urine	DTU2019-347-PRJ1139-Proteus-vulgaris-1D-597_R1_001	772	642	83.17%	5368998	4809350	89.58%	817	449	758	292217	53	800322	4246940	ERS4416368	ERR4013960
1D-598	F1	Escherichia coli	Escherichia		Urine	Urine	DTU2019-87-PRJ1139-Escherichia-coli-1D-598_R1_001	128	120	94.31%	865692	834630	96.41%	19	14	22	214641	113	388068	4890000	ERS4416369	ERR4013961
1D-599	F1	Escherichia coli	Escherichia		Urine	Urine	DTU2019-88-PRJ1139-Escherichia-coli-1D-599_R1_001	197	186	94.67%	1330174	1285726	96.66%	37	25	43	203338	85	511728	5059685	ERS4416370	ERR4013962
1D-600	F1	Raoultella planticola	Raoultella	Raoultella ornithinolytica	Urine	Urine	DTU2019-348-PRJ1139-Raoultella-planticola-1D-600_R1_001	745	616	82.66%	5247138	4654238	88.70%	1062	455	1153	902277	26	1090947	5302838	ERS4416371	ERR4013963
1D-601	F1	Escherichia coli	Escherichia		Urine	Urine	DTU2019-349-PRJ1139-Escherichia-coli-1D-601_R1_001	536	443	82.80%	3726216	3320022	89.10%	551	251	517	151826	169	343236	5395805	ERS4416372	ERR4013964
1D-602	F1	Klebsiella oxytoca	Klebsiella		Urine	Urine	DTU2019-350-PRJ1139-Klebsiella-oxytoca-1D-602_R1_001	315	256	81.45%	2157552	1900672	88.09%	236	102	77	187760	73	595723	5723527	ERS4416373	ERR4013965
1D-603	F1	Escherichia coli	Escherichia		Urine	Urine	DTU2019-351-PRJ1139-Escherichia-coli-1D-603_R1_001	402	335	83.47%	2802800	2503406	89.32%	423	165	285	215386	94	484603	5156441	ERS4416374	ERR4013966
1D-604	F1	Klebsiella pneumoniae	Klebsiella		Urine	Urine	DTU2019-89-PRJ1139-Klebsiella-pneumoniae-1D-604_R1_001	121	113	93.39%	827910	788918	95.29%	45	31	34	132893	107	398984	5326293	ERS4416375	ERR4013967
1D-605	F1	Escherichia coli	Escherichia		Urine	Urine	DTU2019-90-PRJ1139-Escherichia-coli-1D-605_R1_001	76	72	95.30%	518270	502090	96.88%	20	14	16	119979	102	445514	4864592	ERS4416376	ERR4013968
1D-606	F1	Escherichia coli	Escherichia		Urine	Urine	DTU2019-91-PRJ1139-Escherichia-coli-1D-606_R1_001	73	69	94.84%	498936	481146	96.43%	26	16	24	42764	321	156252	5487057	ERS4416377	ERR4013969
1D-607	F1	Escherichia coli	Escherichia		Urine	Urine	DTU2019-92-PRJ1139-Escherichia-coli-1D-607_R1_001	260	248	95.34%	1843070	1766356	95.84%	155	135	202	185175	94	352897	5025722	ERS4416378	ERR4013970
1D-608	F1	Escherichia coli	Escherichia		Urine	Urine	DTU2019-93-PRJ1139-Escherichia-coli-1D-608_R1_001	242	231	95.29%	1678390	1618482	96.43%	109	78	52	204800	70	681725	4966366	ERS4416379	ERR4013971
1D-609	F1	Escherichia coli	Escherichia		Urine	Urine	DTU2019-94-PRJ1139-Escherichia-coli-1D-609_R1_001	294	277	94.30%	1990966	1916440	96.26%	80	44	78	206159	110	344650	5122784	ERS4416380	ERR4013972
1D-610	F1	Escherichia coli	Escherichia		Urine	Urine	DTU2019-95-PRJ1139-Escherichia-coli-1D-610_R1_001	216	207	95.82%	1498148	1455152	97.13%	81	76	64	239580	59	373901	4954147	ERS4416381	ERR4013973
1D-611	F1	Escherichia coli	Escherichia		Urine	Urine	DTU2019-96-PRJ1139-Escherichia-coli-1D-611_R1_001	198	182	92.00%	1364568	1290906	94.60%	91	72	58	89169	160	206405	5100288	ERS4416382	ERR4013974
1D-612	F1	Citrobacter freundii	Citrobacter		Urine	Urine	DTU2019-352-PRJ1139-Citrobacter-freundii-1D-612_R1_001	200	163	81.45%	1381330	1217776	88.16%	184	87	201	239623	74	588358	5183276	ERS4416383	ERR4013975
1D-613	F1	Escherichia coli	Escherichia		Urine	Urine	DTU2019-353-PRJ1139-Escherichia-coli-1D-613_R1_001	139	113	81.21%	958252	844366	88.12%	111	65	113	174258	64	442446	5012757	ERS4416384	ERR4013976
1D-614	F1	Escherichia coli	Escherichia		Urine	Urine	DTU2019-354-PRJ1139-Escherichia-coli-1D-614_R1_001	653	539	82.51%	4522922	4015332	88.78%	649	252	404	287149	73	786794	5120657	ERS4416385	ERR4013977
1D-615	F1	Klebsiella pneumoniae	Klebsiella		Urine	Urine	DTU2019-355-PRJ1139-Klebsiella-pneumoniae-1D-615_R1_001	755	621	82.27%	5206924	4608706	88.51%	993	91	208	473639	27	910986	5129176	ERS4416386	ERR4013978
1D-616	F1	Enterobacter cloacae	Enterobacter	Enterobacter xiangfangensis	Urine	Urine	DTU2019-356-PRJ1139-Enterobacter-cloacae-1D-616_R1_001	402	332	82.42%	2778712	2462730	88.63%	491	153	230	151140	67	525266	4958401	ERS4533768	ERR4076745
1D-617	F1	Enterobacter cloacae	Enterobacter	Enterobacter xiangfangensis	Urine	Urine	DTU2019-357-PRJ1139-Enterobacter-cloacae-1D-617_R1_001	287	232	80.90%	1985548	1739264	87.60%	376	65	108	262739	55	597670	4945043	ERS4416387	ERR4013979
1D-618	F1	Escherichia coli	Escherichia		Urine	Urine	DTU2019-358-PRJ1139-Escherichia-coli-1D-618_R1_001	385	309	80.19%	2655178	2314162	87.16%	454	27	81	287465	85	527011	5104090	ERS4416388	ERR4013980
1D-619	F1	Escherichia coli	Escherichia		Urine	Urine	DTU2019-359-PRJ1139-Escherichia-coli-1D-619_R1_001	328	273	83.27%	2280120	2033806	89.20%	422	149	197	171629	130	629559	5011693	ERS4416389	ERR4013981
1D-620	F1	Escherichia coli	Escherichia		Urine	Urine	DTU2019-360-PRJ1139-Escherichia-coli-1D-620_R1_001	173	141	81.33%	1197288	1053144	87.96%	283	73	112	170612	57	429909	4791443	ERS4416390	ERR4013982
1D-621	F1	Escherichia coli	Escherichia		Urine	Urine	DTU2019-361-PRJ1139-Escherichia-coli-1D-621_R1_001	646	528	81.79%	4485496	3955854	88.19%	885	322	338	53560	224	223880	5205509	ERS4416391	ERR4013983
1D-622	F1	Escherichia coli	Escherichia		Urine	Urine	DTU2019-362-PRJ1139-Escherichia-coli-1D-622_R1_001	417	336	80.72%	2867250	2507922	87.47%	449	43	87	174924	90	577702	5095437	ERS4416392	ERR4013984
1D-623	F2	Haemophilus influenzae	Haemophilus		Sputum	Respiratory system	DTU2019-363-PRJ1139-Haemophilus-influenzae-1D-623_R1_001	526	417	79.31%	3632080	3141248	86.49%	640	123	145	105094	37	214019	1873984	ERS4416393	ERR4013985
1D-624	F2	Proteus vulgaris	Proteus		Bronchoalveolar lavage	Respiratory system	DTU2019-364-PRJ1139-Proteus-vulgaris-1D-624_R1_001	936	768	82.10%	6473504	5733656	88.57%	1205	415	585	427140	33	938745	4198831	ERS4416394	ERR4013986
1D-625	F2	Haemophilus influenzae	Haemophilus		Sputum	Respiratory system	DTU2019-365-PRJ1139-Haemophilus-influenzae-1D-625_R1_001	602	490	81.39%	4154662	3661558	88.13%	721	180	266	387595	20	525490	1807225	ERS4416395	ERR4013987
1D-626	F2	Moraxella catarrhalis	Moraxella		Sputum	Respiratory system	DTU2019-366-PRJ1139-Moraxella-catarrhalis-1D-626_R1_001	794	655	82.47%	5560090	4923130	88.54%	1247	232	310	178184	20	470031	1876144	ERS4416396	ERR4013988
1D-627	F2	Escherichia coli	Escherichia		Urine	Urine	DTU2019-367-PRJ1139-Escherichia-coli-1D-627_R1_001	797	664	83.37%	5641082	5019042	88.97%	1520	175	307	284518	56	668333	5036491	ERS4416397	ERR4013989
1D-628	F2	Haemophilus influenzae	Haemophilus		Bronchoalveolar lavage	Respiratory system	DTU2019-368-PRJ1139-Haemophilus-influenzae-1D-628_R1_001	523	439	83.90%	3675474	3294694	89.64%	839	295	405	190548	21	274032	1864018	ERS4416398	ERR4013990
1D-629	F2	Escherichia coli	Escherichia		Urine	Urine	DTU2019-369-PRJ1139-Escherichia-coli-1D-629_R1_001	254	202	79.76%	1750572	1518406	86.74%	266	58	103	211522	76	628195	5041293	ERS4416399	ERR4013991
1D-630	F2	Escherichia coli	Escherichia		Urine	Urine	DTU2019-370-PRJ1139-Escherichia-coli-1D-630_R1_001	122	81	66.47%	847826	665858	78.54%	183	19	50	65481	172	203975	5028511	ERS4416400	ERR4013992
1D-631	F2	Escherichia coli	Escherichia		Urine	Urine	DTU2019-371-PRJ1139-Escherichia-coli-1D-631_R1_001	328	272	83.05%	2276498	2029234	89.14%	418	159	248	192640	105	596956	5337987	ERS4416401	ERR4013993
1D-632	F2	Escherichia coli	Escherichia		Urine	Urine	DTU2019-372-PRJ1139-Escherichia-coli-1D-632_R1_001	1223	998	81.62%	8522704	7487500	87.85%	1935	659	1078	210881	83	442930	5143805	ERS4416402	ERR4013994
1D-633	F2	Escherichia coli	Escherichia		Urine	Urine	DTU2019-373-PRJ1139-Escherichia-coli-1D-633_R1_001	501	412	82.28%	3464430	3067684	88.55%	602	215	233	671307	25	1205761	4988282	ERS4416403	ERR4013995
1D-634	F2	Escherichia coli	Escherichia		Urine	Urine	DTU2019-374-PRJ1139-Escherichia-coli-1D-634_R1_001	584	479	82.03%	4051038	3569610	88.12%	781	34	143	526401	25	849043	4915408	ERS4416404	ERR4013996
1D-635	F2	Klebsiella oxytoca	Klebsiella		Urine	Urine	DTU2019-375-PRJ1139-Klebsiella-oxytoca-1D-635_R1_001	703	585	83.19%	4838138	4311886	89.12%	693	147	233	380178	45	1231785	5778179	ERS4416405	ERR4013997
1D-636	F2	Escherichia coli	Escherichia		Urine	Urine	DTU2019-376-PRJ1139-Escherichia-coli-1D-636_R1_001	1043	841	80.63%	7147868	6252496	87.47%	1144	306	574	242253	80	429236	4952356	ERS4416406	ERR4013998
1D-637	F2	Escherichia coli	Escherichia		Urine	Urine	DTU2019-377-PRJ1139-Escherichia-coli-1D-637_R1_001	388	318	82.08%	2684392	2373754	88.43%	457	164	192	180192	78	476466	4927796	ERS4416407	ERR4013999
1D-638	F2	Escherichia coli	Escherichia		Urine	Urine	DTU2019-642-PRJ1139-Escherichia-coli-1D-638_R1_001	178	161	90.61%	1238164	1167428	94.29%	113	57	93	175207	86	505867	5211094	ERS4416408	ERR4014000
1D-639	F2	Escherichia coli	Escherichia		Urine	Urine	DTU2019-379-PRJ1139-Escherichia-coli-1D-639_R1_001	693	571	82.42%	4881382	4325000	88.60%	1192	162	317	210602	120	802740	5257385	ERS4416409	ERR4014001
1D-640	F2	Moraxella catarrhalis	Moraxella		Swab eye	Eye	DTU2019-2236-PRJ1139-Moraxella-catarrhalis-1D-640_R1_001	407	345	84.73%	2759178	2501392	90.66%	133	22	60	82976	123	185250	2076611	ERS4416410	ERR4014002
1D-641	F2	Haemophilus influenzae	Haemophilus		Swab eye	Eye	DTU2019-381-PRJ1139-Haemophilus-influenzae-1D-641_R1_001	804	654	81.45%	5541128	4887050	88.20%	886	202	294	196257	23	401275	1855929	ERS4416411	ERR4014003
1D-642	F2	Moraxella catarrhalis	Moraxella		Swab eye	Eye	DTU2019-2237-PRJ1139-Moraxella-catarrhalis-1D-642_R1_001	223	188	84.34%	1502336	1360422	90.55%	59	12	37	35462	225	128737	2270867	ERS4416412	ERR4014004
1D-643	F2	Haemophilus influenzae	Haemophilus		Swab eye	Eye	DTU2019-383-PRJ1139-Haemophilus-influenzae-1D-643_R1_001	641	538	83.98%	4437000	3996678	90.08%	693	265	335	197288	32	545392	1843756	ERS4416413	ERR4014005
1D-644	F2	Haemophilus influenzae	Haemophilus		Swab eye	Eye	DTU2019-384-PRJ1139-Haemophilus-influenzae-1D-644_R1_001	322	266	82.60%	2225750	1988952	89.36%	376	140	212	205270	23	543878	1898533	ERS4416414	ERR4014006
1D-645	F2	Haemophilus influenzae	Haemophilus		Swab eye	Eye	DTU2019-385-PRJ1139-Haemophilus-influenzae-1D-645_R1_001	798	671	84.11%	5554984	5011306	90.21%	932	406	408	165434	23	401667	1852093	ERS4416415	ERR4014007
1D-646	F2	Haemophilus influenzae	Haemophilus		Swab eye	Eye	DTU2019-1996-PRJ1139-Haemophilus-influenzae-1D-646_R1_001	1887	1687	89.39%	12750938	11922916	93.51%	607	148	369	274386	38	544270	1899129	ERS4416416	ERR4014008
1D-647	F2	Klebsiella sp	Klebsiella		Swab ear	Ear	DTU2019-387-PRJ1139-Klebsiella-sp-1D-647_R1_001	916	772	84.29%	6384230	5728550	89.73%	1147	254	375	363753	41	898849	5893185	ERS4416417	ERR4014009
1D-648	F2	Escherichia coli	Escherichia		Urine	Urine	DTU2019-388-PRJ1139-Escherichia-coli-1D-648_R1_001	1127	938	83.22%	7771954	6954880	89.49%	1202	423	846	192873	83	526381	5017971	ERS4416418	ERR4014010
1D-649	F2	Enterobacter cloacae	Enterobacter	Enterobacter cloacae	Swab ear	Ear	DTU2019-389-PRJ1139-Enterobacter-cloacae-1D-649_R1_001	411	341	82.90%	2858230	2540816	88.89%	534	190	267	172654	64	298507	4734819	ERS4533769	ERR4076746
1D-650	F2	Escherichia coli	Escherichia		Urine	Urine	DTU2019-390-PRJ1139-Escherichia-coli-1D-650_R1_001	585	488	83.36%	4040976	3613140	89.41%	651	112	227	198236	62	321427	4861021	ERS4416419	ERR4014011
1D-651	F2	Klebsiella pneumoniae	Klebsiella		Urine	Urine	DTU2019-646-PRJ1139-Klebsiella-pneumoniae-1D-651_R1_001	93	83	89.22%	637670	596166	93.49%	29	15	29	89071	167	295890	5425740	ERS4416420	ERR4014012
1D-652	F2	Klebsiella pneumoniae	Klebsiella		Urine	Urine	DTU2019-647-PRJ1139-Klebsiella-pneumoniae-1D-652_R1_001	147	128	86.83%	1001344	919730	91.85%	52	30	54	130656	117	471529	5534218	ERS4416421	ERR4014013
1D-653	F2	Escherichia coli	Escherichia		Urine	Urine	DTU2019-648-PRJ1139-Escherichia-coli-1D-653_R1_001	271	242	89.17%	1870402	1748368	93.48%	154	59	80	195382	58	475729	4767898	ERS4416422	ERR4014014
1D-654	F2	Citrobacter koseri	Citrobacter		Urine	Urine	DTU2019-649-PRJ1139-Citrobacter-koseri-1D-654_R1_001	543	484	89.20%	3703846	3465020	93.55%	194	102	162	586427	26	1287529	4911582	ERS4416423	ERR4014015
1D-655	F2	Escherichia coli	Escherichia		Urine	Urine	DTU2019-650-PRJ1139-Escherichia-coli-1D-655_R1_001	98	85	86.80%	672138	619866	92.22%	53	26	43	101817	141	276228	5214164	ERS4416424	ERR4014016
1D-656	F2	Pseudomonas aeruginosa	Pseudomonas		Swab wound	Skin or soft tissue	DTU2019-651-PRJ1139-Pseudomonas-aeruginosa-1D-656_R1_001	227	199	87.63%	1529956	1408592	92.07%	69	44	97	133783	114	412243	6318747	ERS4416425	ERR4014017
1D-657	F2	Klebsiella pneumoniae	Klebsiella		Urine	Urine	DTU2019-652-PRJ1139-Klebsiella-pneumoniae-1D-657_R1_001	158	139	88.30%	1069770	994410	92.96%	51	19	41	213516	76	409755	5437189	ERS4416426	ERR4014018
1D-658	F2	Pseudomonas aeruginosa	Pseudomonas		Swab wound crus	Skin or soft tissue	DTU2019-653-PRJ1139-Pseudomonas-aeruginosa-1D-658_R1_001	219	188	86.28%	1477276	1348890	91.31%	60	46	96	129823	129	304495	6659180	ERS4416427	ERR4014019
1D-659	F2	Escherichia coli	Escherichia		Urine	Urine	DTU2019-654-PRJ1139-Escherichia-coli-1D-659_R1_001	220	197	89.74%	1519908	1426464	93.85%	123	71	102	89853	164	447729	5366754	ERS4416428	ERR4014020
1D-660	F2	Escherichia coli	Escherichia		Urine	Urine	DTU2019-655-PRJ1139-Escherichia-coli-1D-660_R1_001	807	740	91.64%	6845358	6270982	91.61%	3198	1763	815	247839	92	676728	5235547	ERS4416429	ERR4014021
1D-661	F2	Klebsiella pneumoniae	Klebsiella	Klebsiella variicola	Urine	Urine	DTU2019-656-PRJ1139-Klebsiella-pneumoniae-1D-661_R1_001	403	363	90.20%	2930236	2740276	93.52%	491	219	267	72563	194	251721	5707413	ERS4416430	ERR4014022
1D-662	F2	Klebsiella pneumoniae	Klebsiella		Urine	Urine	DTU2019-657-PRJ1139-Klebsiella-pneumoniae-1D-662_R1_001	225	197	87.41%	1530714	1413002	92.31%	67	38	109	282307	63	788115	5444255	ERS4416431	ERR4014023
1D-663	F2	Escherichia coli	Escherichia		Urine	Urine	DTU2019-658-PRJ1139-Escherichia-coli-1D-663_R1_001	135	119	87.71%	923650	856956	92.78%	49	25	83	123092	106	313367	4933552	ERS4416432	ERR4014024
1D-664	F2	Pseudomonas aeruginosa	Pseudomonas		Swab wound	Skin or soft tissue	DTU2019-659-PRJ1139-Pseudomonas-aeruginosa-1D-664_R1_001	112	99	88.54%	762376	706876	92.72%	27	23	78	68947	205	244244	6994177	ERS4416433	ERR4014025
1D-665	F2	Enterobacter cloacae	Enterobacter		Urine	Urine	DTU2019-660-PRJ1139-Enterobacter-cloacae-1D-665_R1_001	305	268	88.10%	2094736	1945328	92.87%	129	66	151	191415	56	360268	4742402	ERS4416434	ERR4014026
1D-666	F2	Escherichia coli	Escherichia		Urine	Urine	DTU2019-661-PRJ1139-Escherichia-coli-1D-666_R1_001	506	446	88.10%	3470388	3225962	92.96%	180	136	334	338842	107	692608	5077451	ERS4416435	ERR4014027
1D-667	F2	Citrobacter freundii	Citrobacter		Urine	Urine	DTU2019-662-PRJ1139-Citrobacter-freundii-1D-667_R1_001	77	68	87.44%	527130	489284	92.82%	19	16	26	149234	67	249440	5000247	ERS4416436	ERR4014028
1D-668	F2	Escherichia coli	Escherichia		Urine	Urine	DTU2019-663-PRJ1139-Escherichia-coli-1D-668_R1_001	1809	1588	87.74%	12323532	11426908	92.72%	515	429	788	149553	125	558591	5139501	ERS4416437	ERR4014029
1D-669	F2	Escherichia coli	Escherichia		Urine	Urine	DTU2019-664-PRJ1139-Escherichia-coli-1D-669_R1_001	197	173	87.59%	1343348	1246196	92.77%	56	23	86	162202	104	596463	5147250	ERS4416438	ERR4014030
1D-670	F2	Haemophilus influenzae	Haemophilus		Swab ear	Ear	DTU2019-665-PRJ1139-Haemophilus-influenzae-1D-670_R1_001	476	402	84.50%	3222050	2957902	91.80%	114	76	215	149718	40	204103	1890331	ERS4416439	ERR4014031
1D-671	F2	Haemophilus influenzae	Haemophilus		Sputum	Respiratory system	DTU2019-666-PRJ1139-Haemophilus-influenzae-1D-671_R1_001	388	342	88.16%	2655878	2488266	93.69%	121	69	171	234295	25	413211	1817930	ERS4416440	ERR4014032
1D-672	F2	Escherichia coli	Escherichia		Urine	Urine	DTU2019-667-PRJ1139-Escherichia-coli-1D-672_R1_001	484	433	89.48%	3330504	3123166	93.77%	181	113	252	201392	62	356028	4840782	ERS4416441	ERR4014033
1D-673	F2	Klebsiella pneumoniae	Klebsiella	Klebsiella pneumoniae	Urine	Urine	DTU2019-668-PRJ1139-Raoultella-ornithinolytica-1D-673_R1_001	386	344	88.97%	2621188	2448882	93.43%	94	47	192	368502	54	1670810	5118318	ERS4533770	ERR4076747
1D-674	F2	Escherichia coli	Escherichia		Swab rectum	Stool or rectum	DTU2019-669-PRJ1139-Escherichia-coli-1D-674_R1_001	380	326	85.74%	2576088	2355316	91.43%	143	46	104	178731	132	574755	5000719	ERS4416442	ERR4014034
1D-675	F2	Escherichia coli	Escherichia		Urine	Urine	DTU2019-670-PRJ1139-Escherichia-coli-1D-675_R1_001	189	165	87.30%	1286888	1188522	92.36%	98	47	75	121019	114	288618	5077812	ERS4416443	ERR4014035
1D-676	F2	Escherichia coli	Escherichia		Urine	Urine	DTU2019-671-PRJ1139-Escherichia-coli-1D-676_R1_001	96	82	84.98%	661676	599910	90.67%	53	23	29	129853	83	322129	5087166	ERS4416444	ERR4014036
1D-677	F2	Escherichia coli	Escherichia		Blood	Blood	DTU2019-672-PRJ1139-Escherichia-coli-1D-677_R1_001	245	214	87.39%	1668462	1544348	92.56%	92	36	55	196124	83	488729	5157038	ERS4416445	ERR4014037
1D-678	F2	Klebsiella pneumoniae	Klebsiella		Urine	Urine	DTU2019-673-PRJ1139-Klebsiella-pneumoniae-1D-678_R1_001	1231	1089	88.43%	8385926	7781454	92.79%	555	217	475	433943	29	644145	5430717	ERS4416446	ERR4014038
1D-679	F2	Escherichia coli	Escherichia		Urine	Urine	DTU2019-674-PRJ1139-Escherichia-coli-1D-679_R1_001	66	56	85.95%	453674	414382	91.34%	30	16	28	61575	196	186163	5136733	ERS4416447	ERR4014039
1D-680	F2	Escherichia coli	Escherichia		Urine	Urine	DTU2019-675-PRJ1139-Escherichia-coli-1D-680_R1_001	475	420	88.38%	3261554	3029990	92.90%	206	118	161	197175	108	375238	5249931	ERS4416448	ERR4014040
1D-681	F2	Escherichia coli	Escherichia		Urine	Urine	DTU2019-676-PRJ1139-Escherichia-coli-1D-681_R1_001	130	109	84.34%	882390	799340	90.59%	62	19	47	141369	81	288583	5109844	ERS4416449	ERR4014041
1D-682	F2	Escherichia coli	Escherichia		Urine	Urine	DTU2019-677-PRJ1139-Escherichia-coli-1D-682_R1_001	340	290	85.24%	2298174	2097474	91.27%	129	39	88	285537	126	556343	5255946	ERS4416450	ERR4014042
1D-683	F2	Escherichia coli	Escherichia		Urine	Urine	DTU2019-678-PRJ1139-Escherichia-coli-1D-683_R1_001	295	261	88.68%	2015308	1878818	93.23%	124	55	77	306100	76	610136	5076412	ERS4416451	ERR4014043
1D-684	F2	Pseudomonas aeruginosa	Pseudomonas		Urine	Urine	DTU2019-679-PRJ1139-Pseudomonas-aeruginosa-1D-684_R1_001	305	274	89.95%	2071636	1940426	93.67%	119	55	138	228242	64	739217	6173752	ERS4416452	ERR4014044
1D-685	F2	Citrobacter koseri	Citrobacter		Urine	Urine	DTU2019-680-PRJ1139-Citrobacter-koseri-1D-685_R1_001	148	135	91.19%	1049918	991606	94.45%	109	64	62	679721	16	1261249	4590463	ERS4416453	ERR4014045
1D-686	F2	Escherichia coli	Escherichia		Urine	Urine	DTU2019-681-PRJ1139-Escherichia-coli-1D-686_R1_001	438	385	87.88%	3013974	2789208	92.54%	204	119	143	330669	34	675565	4990109	ERS4416454	ERR4014046
1D-687	F2	Klebsiella pneumoniae	Klebsiella		Urine	Urine	DTU2019-682-PRJ1139-Klebsiella-pneumoniae-1D-687_R1_001	117	103	88.37%	797008	740576	92.92%	42	23	38	90155	155	263647	5282491	ERS4416455	ERR4014047
1D-688	F2	Escherichia coli	Escherichia		Urine	Urine	DTU2019-2099-PRJ1139-Escherichia-coli-1D-688_R1_001	117	97	82.92%	806876	716590	88.81%	83	3	14	88699	122	198481	4742148	ERS4416456	ERR4014048
1D-689	F2	Escherichia coli	Escherichia		Urine	Urine	DTU2019-684-PRJ1139-Escherichia-coli-1D-689_R1_001	104	76	73.25%	713192	614126	86.11%	50	37	35	87672	153	285057	4851991	ERS4416457	ERR4014049
1D-690	F2	Escherichia coli	Escherichia		Urine	Urine	DTU2019-685-PRJ1139-Escherichia-coli-1D-690_R1_001	230	201	87.28%	1569848	1452308	92.51%	86	43	79	337168	69	648865	5047350	ERS4416458	ERR4014050
1D-691	F2	Escherichia coli	Escherichia		Urine	Urine	DTU2019-686-PRJ1139-Escherichia-coli-1D-691_R1_001	68	59	87.49%	465854	431072	92.53%	32	13	17	54215	190	202490	4997569	ERS4416459	ERR4014051
1D-692	F2	Escherichia coli	Escherichia		Urine	Urine	DTU2019-687-PRJ1139-Escherichia-coli-1D-692_R1_001	120	106	88.22%	819604	762652	93.05%	43	28	39	161336	65	698603	5105813	ERS4416460	ERR4014052
1D-693	F2	Klebsiella pneumoniae	Klebsiella		Urine	Urine	DTU2019-2238-PRJ1139-Klebsiella-pneumoniae-1D-693_R1_001	89	72	80.52%	604218	531348	87.94%	48	10	30	41365	379	169919	5469026	ERS4416461	ERR4014053
1D-694	F2	Escherichia coli	Escherichia		Urine	Urine	DTU2019-689-PRJ1139-Escherichia-coli-1D-694_R1_001	321	277	86.40%	2169062	1995920	92.02%	80	31	94	124065	118	288530	4994310	ERS4416462	ERR4014054
1D-695	F2	Escherichia coli	Escherichia		Urine	Urine	DTU2019-690-PRJ1139-Escherichia-coli-1D-695_R1_001	223	199	89.46%	1526704	1431536	93.77%	78	48	78	472152	90	597015	5057743	ERS4416463	ERR4014055
1D-696	F2	Klebsiella pneumoniae	Klebsiella		Urine	Urine	DTU2019-1997-PRJ1139-Klebsiella-pneumoniae-1D-696_R1_001	342	299	87.57%	2316790	2134848	92.15%	133	42	83	479545	57	1515359	5506990	ERS4416464	ERR4014056
1D-697	F2	Klebsiella pneumoniae	Klebsiella		Urine	Urine	DTU2019-1998-PRJ1139-Klebsiella-pneumoniae-1D-697_R1_001	506	443	87.67%	3423242	3154528	92.15%	161	28	119	379873	34	1151465	5206969	ERS4416465	ERR4014057
1D-698	F2	Escherichia coli	Escherichia		Urine	Urine	DTU2019-693-PRJ1139-Escherichia-coli-1D-698_R1_001	240	210	87.88%	1640946	1525910	92.99%	121	43	74	140756	131	303615	5350263	ERS4416466	ERR4014058
1D-699	F2	Escherichia coli	Escherichia		Blood	Blood	DTU2019-694-PRJ1139-Escherichia-coli-1D-699_R1_001	134	118	88.14%	912358	849262	93.08%	39	21	50	143854	101	352690	5177386	ERS4416467	ERR4014059
1D-700	F2	Escherichia coli	Escherichia		Blood	Blood	DTU2019-2239-PRJ1139-Escherichia-coli-1D-700_R1_001	437	368	84.28%	3017530	2708484	89.76%	384	98	209	360291	55	764008	5187637	ERS4416468	ERR4014060
1D-701	F2	Escherichia coli	Escherichia		Blood	Blood	DTU2019-696-PRJ1139-Escherichia-coli-1D-701_R1_001	186	162	87.04%	1260580	1164248	92.36%	61	26	54	88385	162	269443	4997163	ERS4416469	ERR4014061
1D-702	F2	Escherichia coli	Escherichia		Blood	Blood	DTU2019-697-PRJ1139-Escherichia-coli-1D-702_R1_001	128	109	85.56%	870158	795522	91.42%	46	22	47	100841	161	306161	5086633	ERS4416470	ERR4014062
1D-703	F2	Yersinia enterocolitica	Yersinia		Swab rectum	Stool or rectum	DTU2019-698-PRJ1139-Yersinia-enterocolitica-1D-703_R1_001	150	132	88.09%	1026018	959870	93.55%	55	30	51	55810	158	218827	4489846	ERS4416471	ERR4014063
1D-704	F2	Shigella sonnei	Shigella		Swab rectum	Stool or rectum	DTU2019-699-PRJ1139-Shigella-sonnei-1D-704_R1_001	99	87	87.84%	677228	629888	93.01%	29	22	32	24269	363	88403	4542080	ERS4416472	ERR4014064
1D-705	F2	Escherichia coli	Escherichia		Swab rectum	Stool or rectum	DTU2019-700-PRJ1139-Escherichia-coli-1D-705_R1_001	155	133	86.05%	1051888	966936	91.92%	44	20	33	317589	48	463175	4657619	ERS4416473	ERR4014065
1D-706	F2	Escherichia coli	Escherichia		Swab rectum	Stool or rectum	DTU2019-701-PRJ1139-Escherichia-coli-1D-706_R1_001	137	115	83.67%	931190	840870	90.30%	45	25	47	76591	213	228685	5015248	ERS4416474	ERR4014066
1D-707	F2	Escherichia coli	Escherichia		Urine	Urine	DTU2019-702-PRJ1139-Escherichia-coli-1D-707_R1_001	184	161	87.98%	1245274	1158510	93.03%	58	24	53	188226	72	481463	5089349	ERS4416475	ERR4014067
1D-708	F2	Escherichia coli	Escherichia		Urine	Urine	DTU2019-703-PRJ1139-Escherichia-coli-1D-708_R1_001	201	178	88.56%	1369004	1277718	93.33%	90	25	54	152311	146	421057	5357849	ERS4416476	ERR4014068
1D-712	F2	Bacteroides fragilis	Bacteroides		Pus	Undetermined	DTU2019-704-PRJ1139-Bacteroides-fragilis-1D-712_R1_001	167	145	86.87%	1141688	1057548	92.63%	67	25	48	90061	120	399709	5141530	ERS4416477	ERR4014069
1D-713	F2	Pseudomonas aeruginosa	Pseudomonas		Abscess	Undetermined	DTU2019-2240-PRJ1139-Pseudomonas-aeruginosa-1D-713_R1_001	182	139	76.39%	1224382	1045934	85.43%	63	29	69	47190	213	175074	6405930	ERS4416478	ERR4014070
1D-714	F2	Escherichia coli	Escherichia		Urine	Urine	DTU2019-706-PRJ1139-Escherichia-coli-1D-714_R1_001	70	62	88.17%	480640	447042	93.01%	34	21	16	53145	164	185089	5023010	ERS4416479	ERR4014071
1D-715	F2	Klebsiella pneumoniae	Klebsiella		Urine	Urine	DTU2019-2101-PRJ1139-Klebsiella-pneumoniae-1D-715_R1_001	299	240	80.40%	2031316	1775752	87.42%	183	38	86	231579	80	739933	5529482	ERS4416480	ERR4014072
1D-716	F2	Escherichia coli	Escherichia		Urine	Urine	DTU2019-708-PRJ1139-Escherichia-coli-1D-716_R1_001	160	140	87.73%	1091608	1011734	92.68%	53	28	35	215293	124	597382	5254361	ERS4416481	ERR4014073
1D-717	F2	Escherichia coli	Escherichia		Urine	Urine	DTU2019-709-PRJ1139-Escherichia-coli-1D-717_R1_001	116	101	87.28%	787990	731574	92.84%	30	11	31	222352	69	478773	5069755	ERS4416482	ERR4014074
1D-718	F2	Escherichia coli	Escherichia		Urine	Urine	DTU2019-710-PRJ1139-Escherichia-coli-1D-718_R1_001	113	100	88.08%	777510	722878	92.97%	48	31	49	383399	39	661905	4715018	ERS4416483	ERR4014075
1D-719	F2	Escherichia coli	Escherichia		Urine	Urine	DTU2019-711-PRJ1139-Escherichia-coli-1D-719_R1_001	613	545	88.96%	4195618	3918210	93.39%	230	139	220	259827	136	576110	5321015	ERS4416484	ERR4014076
1D-720	F2	Escherichia coli	Escherichia		Urine	Urine	DTU2019-712-PRJ1139-Escherichia-coli-1D-720_R1_001	208	181	87.06%	1407984	1301288	92.42%	66	28	56	305960	60	751232	4961082	ERS4416485	ERR4014077
1D-721	F2	Escherichia coli	Escherichia		Urine	Urine	DTU2019-713-PRJ1139-Escherichia-coli-1D-721_R1_001	250	215	85.87%	1695546	1554578	91.69%	71	38	68	198121	92	400664	4847667	ERS4416486	ERR4014078
1D-722	F2	Escherichia coli	Escherichia		Urine	Urine	DTU2019-714-PRJ1139-Escherichia-coli-1D-722_R1_001	164	147	89.32%	1125920	1055178	93.72%	67	26	48	159190	117	340858	5368250	ERS4416487	ERR4014079
1D-723	F2	Escherichia coli	Escherichia		Urine	Urine	DTU2019-715-PRJ1139-Escherichia-coli-1D-723_R1_001	272	243	89.41%	1860896	1745708	93.81%	111	53	83	235808	73	445085	4900085	ERS4416488	ERR4014080
1D-724	F2	Escherichia coli	Escherichia		Urine	Urine	DTU2019-716-PRJ1139-Escherichia-coli-1D-724_R1_001	183	164	89.87%	1260222	1184908	94.02%	78	40	55	190638	168	371176	5291473	ERS4416489	ERR4014081
1D-725	F2	Escherichia coli	Escherichia		Urine	Urine	DTU2019-717-PRJ1139-Escherichia-coli-1D-725_R1_001	365	320	87.52%	2511518	2324428	92.55%	251	88	158	228606	90	509820	5004034	ERS4416490	ERR4014082
1D-726	F2	Escherichia coli	Escherichia		Urine	Urine	DTU2019-718-PRJ1139-Escherichia-coli-1D-726_R1_001	259	229	88.65%	1790952	1666134	93.03%	220	98	130	194412	85	509610	4872741	ERS4416491	ERR4014083
1D-727	F2	Escherichia coli	Escherichia		Urine	Urine	DTU2019-719-PRJ1139-Escherichia-coli-1D-727_R1_001	69	61	88.75%	480316	447354	93.14%	55	16	36	29865	362	168183	5168125	ERS4416492	ERR4014084
1D-728	F2	Escherichia coli	Escherichia		Urine	Urine	DTU2019-720-PRJ1139-Escherichia-coli-1D-728_R1_001	107	94	87.87%	731284	680272	93.02%	69	14	26	199914	62	426702	5084673	ERS4416493	ERR4014085
1D-729	F2	Escherichia coli	Escherichia		Urine	Urine	DTU2019-721-PRJ1139-Escherichia-coli-1D-729_R1_001	771	682	88.41%	5286410	4928258	93.23%	534	232	318	177934	75	567162	4870066	ERS4416494	ERR4014086
1D-730	F2	Escherichia coli	Escherichia		Urine	Urine	DTU2019-722-PRJ1139-Escherichia-coli-1D-730_R1_001	131	112	85.43%	899644	822500	91.43%	71	38	55	274591	39	735158	4683253	ERS4416495	ERR4014087
1D-731	F2	Pseudomonas aeruginosa	Pseudomonas		Urine	Urine	DTU2019-723-PRJ1139-Pseudomonas-aeruginosa-1D-731_R1_001	804	709	88.28%	5440494	5034134	92.53%	386	155	428	426238	47	769159	6353857	ERS4416496	ERR4014088
1D-732	F2	Escherichia coli	Escherichia		Urine	Urine	DTU2019-724-PRJ1139-Escherichia-coli-1D-732_R1_001	248	215	87.04%	1687994	1562834	92.59%	138	60	109	224652	107	656640	5212871	ERS4416497	ERR4014089
1D-733	F2	Enterobacter cloacae	Enterobacter		Urine	Urine	DTU2019-725-PRJ1139-Enterobacter-cloacae-1D-733_R1_001	164	140	85.37%	1106106	1010760	91.38%	50	17	45	206715	59	737090	4900022	ERS4416498	ERR4014090
1D-734	F2	Escherichia coli	Escherichia		Urine	Urine	DTU2019-726-PRJ1139-Escherichia-coli-1D-734_R1_001	115	101	88.08%	797978	745494	93.42%	103	51	52	127866	72	269199	4699780	ERS4416499	ERR4014091
1D-735	F2	Escherichia coli	Escherichia		Urine	Urine	DTU2019-727-PRJ1139-Escherichia-coli-1D-735_R1_001	182	162	88.98%	1256376	1175282	93.55%	143	44	52	198954	129	506611	5144928	ERS4416500	ERR4014092
1D-736	F2	Escherichia coli	Escherichia		Urine	Urine	DTU2019-728-PRJ1139-Escherichia-coli-1D-736_R1_001	371	336	90.38%	2596622	2447670	94.26%	314	133	176	354309	77	629524	5062184	ERS4416501	ERR4014093
1D-737	F2	Klebsiella pneumoniae	Klebsiella		Urine	Urine	DTU2019-729-PRJ1139-Klebsiella-pneumoniae-1D-737_R1_001	657	498	75.77%	4552560	3823638	83.99%	1349	174	363	96336	149	366367	5533580	ERS4416502	ERR4014094
1D-738	F2	Escherichia coli	Escherichia		Urine	Urine	DTU2019-730-PRJ1139-Escherichia-coli-1D-738_R1_001	327	242	73.94%	2290870	1894792	82.71%	846	298	423	147689	83	321185	4662976	ERS4416503	ERR4014095
1D-739	F2	Escherichia coli	Escherichia		Urine	Urine	DTU2019-731-PRJ1139-Escherichia-coli-1D-739_R1_001	1240	926	74.66%	8663368	7207598	83.20%	2905	609	940	326530	64	771181	4970014	ERS4416504	ERR4014096
1D-740	F2	Escherichia coli	Escherichia		Urine	Urine	DTU2019-732-PRJ1139-Escherichia-coli-1D-740_R1_001	505	369	73.13%	3477358	2867446	82.46%	793	55	182	214329	110	348517	5305504	ERS4416505	ERR4014097
1D-741	F2	Escherichia coli	Escherichia		Urine	Urine	DTU2019-733-PRJ1139-Escherichia-coli-1D-741_R1_001	304	232	76.12%	2107118	1783678	84.65%	476	185	265	485546	56	689711	5001496	ERS4416506	ERR4014098
1D-742	F2	Escherichia coli	Escherichia		Urine	Urine	DTU2019-734-PRJ1139-Escherichia-coli-1D-742_R1_001	707	538	76.09%	4958742	4185528	84.41%	1669	495	976	211387	119	429328	5213264	ERS4416507	ERR4014099
1D-743	F2	Klebsiella pneumoniae	Klebsiella		Urine	Urine	DTU2019-735-PRJ1139-Klebsiella-pneumoniae-1D-743_R1_001	839	641	76.43%	5777936	4889808	84.63%	1224	430	613	408647	35	884119	5263464	ERS4416508	ERR4014100
1D-744	F2	Escherichia coli	Escherichia		Urine	Urine	DTU2019-736-PRJ1139-Escherichia-coli-1D-744_R1_001	822	627	76.30%	5698264	4837056	84.89%	1497	487	1101	125859	187	336789	5334718	ERS4416509	ERR4014101
1D-745	F2	Escherichia coli	Escherichia		Urine	Urine	DTU2019-737-PRJ1139-Escherichia-coli-1D-745_R1_001	732	548	74.91%	5081636	4253262	83.70%	1390	448	634	348862	69	666505	4998259	ERS4416510	ERR4014102
1D-746	F2	Escherichia coli	Escherichia		Urine	Urine	DTU2019-738-PRJ1139-Escherichia-coli-1D-746_R1_001	351	265	75.56%	2430866	2043320	84.06%	616	135	262	135254	131	371287	5319314	ERS4416511	ERR4014103
1D-747	F2	Klebsiella pneumoniae	Klebsiella		Urine	Urine	DTU2019-739-PRJ1139-Klebsiella-pneumoniae-1D-747_R1_001	689	517	75.12%	4699826	3934946	83.73%	839	78	211	344022	65	577991	5397991	ERS4416512	ERR4014104
1D-748	F2	Escherichia coli	Escherichia		Urine	Urine	DTU2019-740-PRJ1139-Escherichia-coli-1D-748_R1_001	923	705	76.42%	6441792	5445902	84.54%	1853	320	610	720066	44	1184100	4891551	ERS4416513	ERR4014105
1D-749	F2	Proteus mirabilis	Proteus		Urine	Urine	DTU2019-2457-PRJ1139-Proteus-mirabilis-1D-749_R1_001	626	509	81.34%	4236350	3735462	88.18%	316	129	103	46479	161	126635	3811034	ERS4416514	ERR4014106
1D-750	F2	Escherichia coli	Escherichia		Urine	Urine	DTU2019-742-PRJ1139-Escherichia-coli-1D-750_R1_001	236	179	76.04%	1625982	1376856	84.68%	369	128	203	222066	92	544082	5133237	ERS4416515	ERR4014107
1D-751	F2	Escherichia coli	Escherichia		Urine	Urine	DTU2019-743-PRJ1139-Escherichia-coli-1D-751_R1_001	667	516	77.37%	4926984	4170072	84.64%	3363	750	932	213284	91	937093	5155935	ERS4416516	ERR4014108
1D-752	F2	Escherichia coli	Escherichia		Urine	Urine	DTU2019-744-PRJ1139-Escherichia-coli-1D-752_R1_001	339	250	73.81%	2342038	1941790	82.91%	669	51	85	103342	146	250476	5147268	ERS4416517	ERR4014109
1D-753	F2	Klebsiella pneumoniae	Klebsiella		Urine	Urine	DTU2019-745-PRJ1139-Klebsiella-pneumoniae-1D-753_R1_001	345	267	77.34%	2362166	2021044	85.56%	408	156	222	143153	105	473201	5425994	ERS4416518	ERR4014110
1D-754	F2	Escherichia coli	Escherichia		Urine	Urine	DTU2019-746-PRJ1139-Escherichia-coli-1D-754_R1_001	256	191	74.83%	1790912	1493986	83.42%	623	222	348	198864	53	495847	4613688	ERS4416519	ERR4014111
1D-755	F2	Escherichia coli	Escherichia		Urine	Urine	DTU2019-747-PRJ1139-Escherichia-coli-1D-755_R1_001	260	194	74.60%	1793018	1498000	83.55%	421	159	198	193255	93	606706	5247742	ERS4416520	ERR4014112
1D-756	F2	Escherichia coli	Escherichia		Urine	Urine	DTU2019-748-PRJ1139-Escherichia-coli-1D-756_R1_001	667	515	77.19%	4716614	4005086	84.91%	1785	613	1093	739993	33	1196336	4834575	ERS4416521	ERR4014113
1D-757	F2	Escherichia coli	Escherichia		Urine	Urine	DTU2019-749-PRJ1139-Escherichia-coli-1D-757_R1_001	419	309	73.91%	2905118	2412368	83.04%	785	260	364	58312	198	226318	5131153	ERS4416522	ERR4014114
1D-758	F2	Escherichia coli	Escherichia		Urine	Urine	DTU2019-750-PRJ1139-Escherichia-coli-1D-758_R1_001	378	287	75.94%	2627402	2220516	84.51%	733	141	240	235944	42	793610	4998924	ERS4416523	ERR4014115
1D-759	F2	Escherichia coli	Escherichia		Urine	Urine	DTU2019-751-PRJ1139-Escherichia-coli-1D-759_R1_001	606	453	74.66%	4164272	3485828	83.71%	888	75	171	367915	63	805965	5024031	ERS4416524	ERR4014116
1D-760	F2	Citrobacter koseri	Citrobacter		Urine	Urine	DTU2019-752-PRJ1139-Citrobacter-koseri-1D-760_R1_001	690	537	77.87%	4815650	4123458	85.63%	1414	216	361	711613	22	2287848	4578582	ERS4416525	ERR4014117
1D-761	F2	Escherichia coli	Escherichia		Urine	Urine	DTU2019-753-PRJ1139-Escherichia-coli-1D-761_R1_001	944	687	72.82%	6572796	5382730	81.89%	1783	829	726	307651	62	749957	4849803	ERS4416526	ERR4014118
1D-762	F2	Escherichia coli	Escherichia		Urine	Urine	DTU2019-754-PRJ1139-Escherichia-coli-1D-762_R1_001	263	196	74.51%	1822694	1519762	83.38%	397	197	451	218442	99	772469	5186784	ERS4416527	ERR4014119
1D-763	F2	Klebsiella pneumoniae	Klebsiella		Urine	Urine	DTU2019-755-PRJ1139-Klebsiella-pneumoniae-1D-763_R1_001	460	340	74.01%	3158660	2618184	82.89%	645	267	405	190249	84	603616	5412036	ERS4416528	ERR4014120
1D-764	F2	Klebsiella pneumoniae	Klebsiella	Klebsiella variicola	Urine	Urine	DTU2019-756-PRJ1139-Klebsiella-pneumoniae-1D-764_R1_001	430	315	73.22%	2985184	2461958	82.47%	838	358	230	223785	67	539223	5577447	ERS4416529	ERR4014121
1D-765	F2	Escherichia coli	Escherichia		Urine	Urine	DTU2019-757-PRJ1139-Escherichia-coli-1D-765_R1_001	244	181	74.40%	1671512	1401550	83.85%	233	116	280	173138	87	492052	4987166	ERS4416530	ERR4014122
1D-766	F2	Escherichia coli	Escherichia		Urine	Urine	DTU2019-758-PRJ1139-Escherichia-coli-1D-766_R1_001	455	334	73.45%	3152344	2607148	82.71%	697	322	827	251383	103	617876	5213587	ERS4416531	ERR4014123
1D-767	F2	Escherichia coli	Escherichia		Urine	Urine	DTU2019-759-PRJ1139-Escherichia-coli-1D-767_R1_001	424	304	71.74%	2900622	2367540	81.62%	459	212	440	136016	177	396001	5221727	ERS4416532	ERR4014124
1D-768	F2	Escherichia coli	Escherichia		Urine	Urine	DTU2019-760-PRJ1139-Escherichia-coli-1D-768_R1_001	640	484	75.71%	4508722	3787624	84.01%	1321	597	1585	188551	93	370911	5119622	ERS4416533	ERR4014125
1D-769	F2	Escherichia coli	Escherichia		Drain secretion	Undetermined	DTU2019-2458-PRJ1139-Escherichia-coli-1D-769_R1_001	343	277	80.89%	2323542	2033196	87.50%	202	83	64	178778	96	344235	4898380	ERS4416534	ERR4014126
1D-770_A	F2	Bacteroides fragilis	Bacteroides		Pus	Undetermined	DTU2019-2000-PRJ1139-Bacteroides-fragilis-1D-770-A_R1_001	131	108	83.03%	892748	795254	89.08%	46	8	31	318880	44	566837	5426362	ERS4416535	ERR4014127
1D-770_B	F2	Streptococcus dysgalactiae	Streptococcus		Pus	Undetermined	DTU2019-2001-PRJ1139-Bacteroides-fragilis-1D-770-B_R1_001	127	105	82.98%	865262	770768	89.08%	66	4	15	77230	64	146455	2217526	ERS4416536	ERR4014128
1D-771	F2	Escherichia coli	Escherichia		Pus	Undetermined	DTU2019-2459-PRJ1139-Escherichia-coli-1D-771_R1_001	468	375	80.16%	3225306	2794544	86.64%	746	20	103	288415	77	584366	5143452	ERS4416537	ERR4014129
1D-772 (3)	F2	Morganella morganii	Morganella		Tissue crus	Skin or soft tissue	DTU2019-2580-PRJ1139-Morganella-morganii-1D-772_R1_001	943	862	91.40%	6482178	6111500	94.28%	505	195	214	2165	3547	72726	5558095	NA	NA
1D-773	F2	Proteus hauseri	Proteus	Proteus vulgaris	Tissue crus	Skin or soft tissue	DTU2019-765-PRJ1139-Proteus-hauseri-1D-773_R1_001	378	280	74.17%	2666534	2214286	83.04%	1253	170	213	200884	79	458786	4396102	ERS4416538	ERR4014130
1D-774 (2)	F3	Staphylococcus aureus	Staphylococcus	Staphylococcus aureus	Swab	Undetermined	DTU2019-766-PRJ1139-Haemophilus-influenzae-1D-774_R1_001	520	396	76.19%	3646868	3097848	84.95%	1401	411	632	339602	25	702359	2689215	ERS4416539	ERR4014131	No
1D-775	F3	Haemophilus influenzae	Haemophilus		Swab	Undetermined	DTU2019-767-PRJ1139-Haemophilus-influenzae-1D-775_R1_001	401	281	70.19%	2740902	2206206	80.49%	551	106	158	268980	19	413625	1872166	ERS4416540	ERR4014132
1D-776	F3	Pasteurella multocida	Pasteurella		Swab	Undetermined	DTU2019-768-PRJ1139-Pasteurella-multocida-1D-776_R1_001	716	512	71.53%	4949610	4026936	81.36%	1424	115	213	549110	19	648214	2316196	ERS4416541	ERR4014133
1D-777	F3	Moraxella catarrhalis	Moraxella		Swab	Undetermined	DTU2019-769-PRJ1139-Moraxella-catarrhalis-1D-777_R1_001	620	470	75.80%	4359038	3674706	84.30%	1573	578	686	346884	17	455619	1906051	ERS4416542	ERR4014134
1D-778	F3	Haemophilus influenzae	Haemophilus		Sputum	Respiratory system	DTU2019-770-PRJ1139-Haemophilus-influenzae-1D-778_R1_001	655	475	72.57%	4523364	3728184	82.42%	1293	375	650	190460	26	544194	1831357	ERS4416543	ERR4014135
1D-779	F3	Haemophilus influenzae	Haemophilus		Sputum	Respiratory system	DTU2019-771-PRJ1139-Haemophilus-influenzae-1D-779_R1_001	399	295	73.89%	2758878	2301140	83.41%	737	214	250	207524	30	529441	1838227	ERS4416544	ERR4014136
1D-780	F3	Escherichia coli	Escherichia		Urine	Urine	DTU2019-772-PRJ1139-Escherichia-coli-1D-780_R1_001	584	435	74.47%	4028056	3357434	83.35%	1099	298	581	355665	62	957978	4917511	ERS4416545	ERR4014137
1D-781	F3	Escherichia coli	Escherichia		Urine	Urine	DTU2019-773-PRJ1139-Escherichia-coli-1D-781_R1_001	374	272	72.75%	2574366	2114466	82.14%	624	181	281	148961	91	404235	4942847	ERS4416546	ERR4014138
1D-782	F3	Yersinia enterocolitica	Yersinia		Faeces	Stool or rectum	DTU2019-774-PRJ1139-Yersinia-enterocolitica-1D-782_R1_001	589	438	74.32%	4088186	3403476	83.25%	1212	230	396	70873	135	218755	4491347	ERS4416547	ERR4014139
1D-783	F3	Haemophilus influenzae	Haemophilus		Swab	Undetermined	DTU2019-775-PRJ1139-Haemophilus-influenzae-1D-783_R1_001	577	423	73.32%	3963640	3291900	83.05%	927	89	212	135339	25	545205	1780063	ERS4416548	ERR4014140
1D-784	F3	Haemophilus influenzae	Haemophilus		Swab	Undetermined	DTU2019-776-PRJ1139-Haemophilus-influenzae-1D-784_R1_001	605	453	74.89%	4200534	3527670	83.98%	1202	172	297	199697	28	545377	1848956	ERS4416549	ERR4014141
1D-785	F3	Moraxella catarrhalis	Moraxella		Swab	Undetermined	DTU2019-777-PRJ1139-Moraxella-catarrhalis-1D-785_R1_001	282	204	72.36%	1959048	1605260	81.94%	646	65	140	310350	25	370421	1879041	ERS4416550	ERR4014142
1D-786	F3	Moraxella catarrhalis	Moraxella		Sputum	Respiratory system	DTU2019-778-PRJ1139-Moraxella-catarrhalis-1D-786_R1_001	602	455	75.69%	4222118	3560548	84.33%	1501	440	706	328088	22	394601	1911542	ERS4416551	ERR4014143
1D-787	F3	Haemophilus influenzae	Haemophilus		Sputum	Respiratory system	DTU2019-779-PRJ1139-Haemophilus-influenzae-1D-787_R1_001	244	166	68.23%	1662452	1313382	79.00%	310	41	137	340714	25	558612	1788248	ERS4416552	ERR4014144
1D-788	F3	Haemophilus influenzae	Haemophilus		Sputum	Respiratory system	DTU2019-780-PRJ1139-Haemophilus-influenzae-1D-788_R1_001	118	68	57.69%	824264	602346	73.08%	284	29	73	193776	30	294183	1842042	ERS4416553	ERR4014145
1D-789_A (2)	F3	Aerococcus urinae	Aerococcus	Aerococcus urinae	Urine	Urine	DTU2019-2245-PRJ1139-Pseudomonas-aeruginosa-1D-789-A_R1_001	338	278	82.17%	2293908	2041224	88.98%	237	19	96	219264	27	341512	1944837	ERS4416554	ERR4014146
1D-790	F3	Moraxella catarrhalis	Moraxella		Sputum	Respiratory system	DTU2019-782-PRJ1139-Moraxella-catarrhalis-1D-790_R1_001	524	379	72.31%	3649896	2991144	81.95%	1201	331	602	347777	12	463790	1835754	ERS4416555	ERR4014147
1D-791_A (2)	F3	Aerococcus urinae	Aerococcus	Aerococcus urinae	Urine	Urine	DTU2019-2247-PRJ1139-Escherichia-coli-1D-791-A_R1_001	259	213	82.22%	1754150	1561980	89.04%	150	71	33	321197	25	432293	2100689	ERS4416556	ERR4014148
1D-792	F3	Haemophilus influenzae	Haemophilus		Swab	Undetermined	DTU2019-784-PRJ1139-Haemophilus-influenzae-1D-792_R1_001	533	393	73.73%	3640718	3045172	83.64%	598	154	373	163999	21	508642	1775410	ERS4416557	ERR4014149
1D-793	F3	Haemophilus influenzae	Haemophilus		Swab	Undetermined	DTU2019-785-PRJ1139-Haemophilus-influenzae-1D-793_R1_001	361	265	73.34%	2484158	2067778	83.24%	507	124	281	241671	25	295610	1875967	ERS4416558	ERR4014150
1D-794	F3	Pseudomonas aeruginosa	Pseudomonas		Urine	Urine	DTU2019-786-PRJ1139-Pseudomonas-aeruginosa-1D-794_R1_001	522	407	78.08%	3557250	3046468	85.64%	616	90	323	181643	90	427435	6973221	ERS4416559	ERR4014151
1D-795	F3	Enterobacter cloacae	Enterobacter		Unknown	Undetermined	DTU2019-787-PRJ1139-Enterobacter-cloacae-1D-795_R1_001	659	503	76.30%	4564316	3858090	84.53%	1237	91	249	175412	71	882881	4902315	ERS4416560	ERR4014152
1D-796	F3	Escherichia coli	Escherichia		Urine	Urine	DTU2019-788-PRJ1139-Escherichia-coli-1D-796_R1_001	502	387	77.15%	3509542	2993230	85.29%	1032	139	321	261043	68	656664	4808650	ERS4416561	ERR4014153
1D-797	F3	Klebsiella sp	Klebsiella		Urine	Urine	DTU2019-789-PRJ1139-Klebsiella-sp-1D-797_R1_001	910	683	75.14%	6260052	5258876	84.01%	1486	191	403	476932	30	1305138	5573755	ERS4416562	ERR4014154
1D-798	F3	Proteus mirabilis	Proteus		Urine	Urine	DTU2019-790-PRJ1139-Proteus-mirabilis-1D-798_R1_001	456	336	73.68%	3162600	2635462	83.33%	884	281	484	249554	35	468260	3917422	ERS4416563	ERR4014155
1D-799	F3	Klebsiella pneumoniae	Klebsiella		Urine	Urine	DTU2019-791-PRJ1139-Klebsiella-pneumoniae-1D-799_R1_001	604	445	73.75%	4107472	3402492	82.84%	725	117	259	370646	54	858322	5370538	ERS4416564	ERR4014156
1D-800	F3	Aeromonas sp	Aeromonas		Faeces	Stool or rectum	DTU2019-792-PRJ1139-Aeromonas-sp-1D-800_R1_001	313	227	72.48%	2130002	1745848	81.96%	498	32	132	80767	103	256088	4353538	ERS4416565	ERR4014157
1D-801	F3	Pasteurella canis	Pasteurella		Swab	Undetermined	DTU2019-793-PRJ1139-Pasteurella-canis-1D-801_R1_001	458	341	74.38%	3127376	2634712	84.25%	428	143	299	357008	15	585679	2309758	ERS4416566	ERR4014158
1D-802	F3	Haemophilus influenzae	Haemophilus		Swab	Undetermined	DTU2019-794-PRJ1139-Haemophilus-influenzae-1D-802_R1_001	408	296	72.55%	2784124	2317014	83.22%	457	128	297	193457	24	467859	1897976	ERS4416567	ERR4014159
1D-803	F3	Haemophilus influenzae	Haemophilus		Swab	Undetermined	DTU2019-795-PRJ1139-Haemophilus-influenzae-1D-803_R1_001	422	308	73.11%	2888120	2404590	83.26%	552	181	206	205247	23	527908	1932579	ERS4416568	ERR4014160
1D-804	F3	Haemophilus influenzae	Haemophilus		Swab	Undetermined	DTU2019-796-PRJ1139-Haemophilus-influenzae-1D-804_R1_001	483	361	74.82%	3317964	2808202	84.64%	646	219	412	145376	26	397671	1780742	ERS4416569	ERR4014161
1D-805	F3	Haemophilus influenzae	Haemophilus		Swab	Undetermined	DTU2019-797-PRJ1139-Haemophilus-influenzae-1D-805_R1_001	770	571	74.21%	5357212	4483932	83.70%	1628	417	694	193989	24	549859	1844233	ERS4416570	ERR4014162
1D-806 (2)	F3	Enterobacter cloacae	Enterobacter	Enterobacter cloacae	Unknown	Undetermined	DTU2019-798-PRJ1139-Citrobacter-freundii-1D-806_R1_001	490	372	76.00%	3360490	2842332	84.58%	642	87	254	191746	66	521612	4997511	ERS4416571	ERR4014163
1D-807	F3	Yersinia enterocolitica	Yersinia		Blood	Blood	DTU2019-799-PRJ1139-Yersinia-enterocolitica-1D-807_R1_001	504	378	75.09%	3498734	2940038	84.03%	927	67	223	62666	117	218676	4388151	ERS4416572	ERR4014164
1D-808	F3	Klebsiella pneumoniae	Klebsiella		Blood	Blood	DTU2019-800-PRJ1139-Klebsiella-pneumoniae-1D-808_R1_001	632	491	77.70%	4372550	3741418	85.57%	996	116	326	322962	56	767134	5418679	ERS4416573	ERR4014165
1D-809	F3	Escherichia coli	Escherichia		Urine	Urine	DTU2019-801-PRJ1139-Escherichia-coli-1D-809_R1_001	386	283	73.36%	2649420	2189496	82.64%	574	62	151	138077	164	325612	5285710	ERS4416574	ERR4014166
1D-810	F3	Escherichia coli	Escherichia		Urine	Urine	DTU2019-802-PRJ1139-Escherichia-coli-1D-810_R1_001	407	304	74.77%	2808814	2347586	83.58%	794	206	351	64408	215	192445	5048551	ERS4416575	ERR4014167
1D-811	F3	Escherichia coli	Escherichia		Urine	Urine	DTU2019-803-PRJ1139-Escherichia-coli-1D-811_R1_001	345	252	72.85%	2394922	1962538	81.95%	712	103	219	182091	89	470062	5242860	ERS4416576	ERR4014168
1D-812	F3	Fusobacterium necrophorum	Fusobacterium		Swab	Undetermined	DTU2019-804-PRJ1139-Fusobacterium-necrophorum-1D-812_R1_001	244	172	70.46%	1665358	1354080	81.31%	315	35	64	161325	38	420060	2231113	ERS4416577	ERR4014169
1D-813	F3	Escherichia coli	Escherichia		Urine	Urine	DTU2019-805-PRJ1139-Escherichia-coli-1D-813_R1_001	320	243	75.74%	2198066	1862666	84.74%	376	148	225	217614	68	770608	5031078	ERS4416578	ERR4014170
1D-814	F3	Escherichia coli	Escherichia		Urine	Urine	DTU2019-806-PRJ1139-Escherichia-coli-1D-814_R1_001	642	469	73.12%	4406076	3640762	82.63%	900	227	546	262854	67	537131	5031349	ERS4416579	ERR4014171
1D-815 (3)	F3	Escherichia coli	Escherichia		Urine	Urine	NA	NA	NA	NA	NA	NA	NA	NA	NA	NA	NA	NA	NA	NA	NA	NA
1D-816	F3	Escherichia coli	Escherichia		Urine	Urine	DTU2019-808-PRJ1139-Escherichia-coli-1D-816_R1_001	683	516	75.46%	4727846	3976298	84.10%	1251	300	754	282560	49	689698	5144296	ERS4416580	ERR4014172
1D-817	F3	Escherichia coli	Escherichia		Urine	Urine	DTU2019-809-PRJ1139-Escherichia-coli-1D-817_R1_001	1287	956	74.27%	8925436	7417950	83.11%	2618	723	1093	139456	105	683538	5406834	ERS4416581	ERR4014173
1D-818	F3	Haemophilus influenzae	Haemophilus		Sputum	Respiratory system	DTU2019-810-PRJ1139-Haemophilus-influenzae-1D-818_R1_001	930	700	75.28%	6408878	5420486	84.58%	1439	213	539	1039943	15	1039943	1836618	ERS4416582	ERR4014174
1D-819	F3	Haemophilus influenzae	Haemophilus		Swab	Undetermined	DTU2019-811-PRJ1139-Haemophilus-influenzae-1D-819_R1_001	451	333	73.76%	3082372	2581938	83.76%	548	37	111	148513	26	409431	1854369	ERS4416583	ERR4014175
1D-820	F3	Escherichia coli	Escherichia		Urine	Urine	DTU2019-812-PRJ1139-Escherichia-coli-1D-820_R1_001	581	441	75.98%	4011794	3388132	84.45%	975	91	294	121829	128	364599	4929647	ERS4416584	ERR4014176
1D-821	F3	Escherichia coli	Escherichia		Urine	Urine	DTU2019-813-PRJ1139-Escherichia-coli-1D-821_R1_001	450	332	73.87%	3158326	2615420	82.81%	1613	131	239	175288	102	464074	5263673	ERS4416585	ERR4014177
1D-822	F3	Escherichia coli	Escherichia		Urine	Urine	DTU2019-814-PRJ1139-Escherichia-coli-1D-822_R1_001	212	153	72.34%	1464012	1201612	82.08%	513	111	228	147170	113	349878	5156635	ERS4416586	ERR4014178
1D-823	F3	Pseudomonas aeruginosa	Pseudomonas		Sputum	Respiratory system	DTU2019-815-PRJ1139-Pseudomonas-aeruginosa-1D-823_R1_001	458	343	74.90%	3135898	2609364	83.21%	1004	127	367	133234	113	520851	6798884	ERS4416587	ERR4014179
1D-824	F3	Haemophilus influenzae	Haemophilus		Sputum	Respiratory system	DTU2019-816-PRJ1139-Haemophilus-influenzae-1D-824_R1_001	507	355	69.93%	3473736	2815208	81.04%	1051	47	137	205252	23	543988	1898285	ERS4416588	ERR4014180
1D-825	F3	Escherichia coli	Escherichia		Sputum	Respiratory system	DTU2019-817-PRJ1139-Escherichia-coli-1D-825_R1_001	240	180	75.29%	1682342	1416098	84.17%	754	177	303	315153	113	525562	5079027	ERS4416589	ERR4014181
1D-826	F3	Escherichia coli	Escherichia		Urine	Urine	DTU2019-818-PRJ1139-Escherichia-coli-1D-826_R1_001	685	484	70.66%	4694734	3802582	81.00%	1513	291	642	268754	50	692791	4931997	ERS4416590	ERR4014182
1D-827	F3	Escherichia coli	Escherichia		Urine	Urine	DTU2019-819-PRJ1139-Escherichia-coli-1D-827_R1_001	431	315	73.15%	2987774	2467600	82.59%	1133	292	384	190308	73	717432	4975944	ERS4416591	ERR4014183
1D-828	F3	Klebsiella oxytoca	Klebsiella		Urine	Urine	DTU2019-820-PRJ1139-Klebsiella-oxytoca-1D-828_R1_001	731	547	74.89%	5035378	4219034	83.79%	1701	334	749	256584	92	651345	6037641	ERS4416592	ERR4014184
1D-829	F3	Escherichia coli	Escherichia		Urine	Urine	DTU2019-821-PRJ1139-Escherichia-coli-1D-829_R1_001	459	332	72.27%	3170298	2600298	82.02%	1172	199	370	105260	103	414602	4789438	ERS4416593	ERR4014185
1D-830	F3	Proteus mirabilis	Proteus		Urine	Urine	DTU2019-822-PRJ1139-Proteus-mirabilis-1D-830_R1_001	701	500	71.35%	4878878	4020704	82.41%	2141	290	583	194074	65	449126	4108943	ERS4416594	ERR4014186
1D-831	F3	Escherichia coli	Escherichia		Urine	Urine	DTU2019-823-PRJ1139-Escherichia-coli-1D-831_R1_001	483	353	73.17%	3342698	2762770	82.65%	1243	72	185	101646	143	256958	5331788	ERS4416595	ERR4014187
1D-832	F3	Escherichia coli	Escherichia		Urine	Urine	DTU2019-824-PRJ1139-Escherichia-coli-1D-832_R1_001	455	337	74.18%	3155286	2630366	83.36%	1183	117	231	93151	216	335578	5136062	ERS4416596	ERR4014188
1D-833	F3	Escherichia coli	Escherichia		Urine	Urine	DTU2019-825-PRJ1139-Escherichia-coli-1D-833_R1_001	443	362	81.87%	2982810	2650258	88.85%	144	16	75	287632	100	599315	5178756	ERS4416597	ERR4014189
1D-834_B	F3	Aerococcus urinae	Aerococcus	Aerococcus sanguinicola	Urine	Urine	DTU2019-2250-PRJ1139-Escherichia-coli-1D-834-B_R1_001	230	186	80.79%	1580834	1387332	87.76%	242	76	96	78511	55	147353	2082246	ERS4416598	ERR4014190
1D-834_C	F3	Escherichia coli	Escherichia		Urine	Urine	DTU2019-2582-PRJ1139-Aerococcus-urinae-1D-834-C_R1_001	905	826	91.20%	6264686	5888070	93.99%	597	101	253	143006	102	352015	5335931	ERS4416599	ERR4014191
1D-835	F3	Escherichia coli	Escherichia		Urine	Urine	DTU2019-827-PRJ1139-Escherichia-coli-1D-835_R1_001	639	525	82.15%	4330242	3842924	88.75%	324	43	120	116318	170	311566	5133351	ERS4416600	ERR4014192
1D-836	F3	Escherichia coli	Escherichia		Urine	Urine	DTU2019-828-PRJ1139-Escherichia-coli-1D-836_R1_001	809	677	83.66%	5520794	4949334	89.65%	444	40	167	217465	63	408209	5037301	ERS4416601	ERR4014193
1D-837	F3	Escherichia coli	Escherichia		Urine	Urine	DTU2019-829-PRJ1139-Escherichia-coli-1D-837_R1_001	908	753	82.90%	6208166	5528764	89.06%	545	29	151	268494	69	897510	5211285	ERS4416602	ERR4014194
1D-838	F3	Citrobacter koseri	Citrobacter		Sputum	Respiratory system	DTU2019-830-PRJ1139-Citrobacter-koseri-1D-838_R1_001	658	537	81.58%	4437880	3920962	88.35%	236	36	154	1024275	19	1448194	4608758	ERS4416603	ERR4014195
1D-839	F3	Escherichia coli	Escherichia		Urine	Urine	DTU2019-831-PRJ1139-Escherichia-coli-1D-839_R1_001	1464	1213	82.87%	9934262	8853670	89.12%	791	52	252	339365	82	633136	5289213	ERS4416604	ERR4014196
1D-840	F3	Escherichia coli	Escherichia		Urine	Urine	DTU2019-832-PRJ1139-Escherichia-coli-1D-840_R1_001	713	589	82.66%	4837906	4306320	89.01%	372	24	96	268262	83	632633	5203084	ERS4416605	ERR4014197
1D-841	F3	Escherichia coli	Escherichia		Urine	Urine	DTU2019-833-PRJ1139-Escherichia-coli-1D-841_R1_001	1358	1105	81.40%	9260340	8127616	87.77%	778	32	210	155157	121	526833	5387922	ERS4416606	ERR4014198
1D-842	F3	Escherichia coli	Escherichia		Urine	Urine	DTU2019-834-PRJ1139-Escherichia-coli-1D-842_R1_001	525	432	82.21%	3565422	3164438	88.75%	271	17	63	186389	144	451548	5050555	ERS4416607	ERR4014199
1D-843	F3	Escherichia coli	Escherichia		Urine	Urine	DTU2019-835-PRJ1139-Escherichia-coli-1D-843_R1_001	765	640	83.67%	5254678	4702064	89.48%	529	25	145	309557	128	907373	5080176	ERS4416608	ERR4014200
1D-844	F3	Escherichia coli	Escherichia		Urine	Urine	DTU2019-836-PRJ1139-Escherichia-coli-1D-844_R1_001	1061	883	83.30%	7292300	6502498	89.17%	736	37	216	134390	85	396062	5083087	ERS4416609	ERR4014201
1D-845	F3	Escherichia coli	Escherichia		Urine	Urine	DTU2019-837-PRJ1139-Escherichia-coli-1D-845_R1_001	627	522	83.27%	4251866	3811022	89.63%	374	25	131	247794	93	536209	5186479	ERS4416610	ERR4014202
1D-846	F3	Haemophilus influenzae	Haemophilus		Swab	Undetermined	DTU2019-838-PRJ1139-Haemophilus-influenzae-1D-846_R1_001	484	409	84.53%	3307692	3002360	90.77%	268	78	105	270447	23	543992	1899986	ERS4416611	ERR4014203
1D-847	F3	Enterococcus sp	Enterococcus		Urine	Urine	DTU2019-2251-PRJ1139-Klebsiella-sp-1D-847_R1_001	81	68	84.10%	552762	498880	90.25%	41	10	14	22979	283	69916	2915729	ERS4416612	ERR4014204
1D-848	F3	Escherichia coli	Escherichia		Urine	Urine	DTU2019-840-PRJ1139-Escherichia-coli-1D-848_R1_001	460	380	82.64%	3128760	2789790	89.17%	287	24	93	107809	181	276590	5227192	ERS4416613	ERR4014205
1D-849	F3	Enterobacter cloacae	Enterobacter		Urine	Urine	DTU2019-841-PRJ1139-Enterobacter-cloacae-1D-849_R1_001	464	385	83.04%	3159368	2821700	89.31%	362	16	67	326118	45	710002	4846737	ERS4416614	ERR4014206
1D-850	F3	Escherichia coli	Escherichia		Urine	Urine	DTU2019-842-PRJ1139-Escherichia-coli-1D-850_R1_001	618	503	81.34%	4179662	3689280	88.27%	412	79	144	191896	106	606977	4991120	ERS4416615	ERR4014207
1D-851	F3	Escherichia coli	Escherichia		Urine	Urine	DTU2019-843-PRJ1139-Escherichia-coli-1D-851_R1_001	382	313	81.84%	2583132	2291084	88.69%	208	15	47	228518	143	623141	5326247	ERS4416616	ERR4014208
1D-852	F3	Escherichia coli	Escherichia		Urine	Urine	DTU2019-844-PRJ1139-Escherichia-coli-1D-852_R1_001	663	550	82.87%	4494210	4015202	89.34%	350	23	87	319537	74	717674	5244093	ERS4416617	ERR4014209
1D-853	F3	Escherichia coli	Escherichia	Acinetobacter baumannii	Urine	Urine	DTU2019-2252-PRJ1139-Escherichia-coli-1D-853_R1_001	335	279	83.26%	2283510	2046144	89.61%	248	54	83	28558	285	88076	3682383	ERS4416618	ERR4014210
1D-854	F3	Escherichia coli	Escherichia		Urine	Urine	DTU2019-846-PRJ1139-Escherichia-coli-1D-854_R1_001	453	371	81.95%	3056388	2715446	88.84%	197	23	75	209900	62	553209	4757361	ERS4416619	ERR4014211
1D-855	F3	Escherichia coli	Escherichia		Urine	Urine	DTU2019-847-PRJ1139-Escherichia-coli-1D-855_R1_001	738	614	83.25%	5012118	4486490	89.51%	500	20	103	252654	140	607914	5220967	ERS4416620	ERR4014212
1D-856	F3	Escherichia coli	Escherichia		Urine	Urine	DTU2019-848-PRJ1139-Escherichia-coli-1D-856_R1_001	443	366	82.66%	3014038	2682192	88.99%	303	22	65	287802	64	670045	5042503	ERS4416621	ERR4014213
1D-857	F3	Escherichia coli	Escherichia		Urine	Urine	DTU2019-2106-PRJ1139-Escherichia-coli-1D-857_R1_001	472	385	81.49%	3208868	2829866	88.19%	222	84	105	112488	241	319986	4994161	ERS4416622	ERR4014214
1D-858	F3	Proteus vulgaris	Proteus		Urine	Urine	DTU2019-850-PRJ1139-Proteus-vulgaris-1D-858_R1_001	536	446	83.23%	3669156	3288748	89.63%	275	149	211	340975	49	878389	4196499	ERS4416623	ERR4014215
1D-859	F3	Escherichia coli	Escherichia		Urine	Urine	DTU2019-851-PRJ1139-Escherichia-coli-1D-859_R1_001	228	185	80.95%	1538124	1353080	87.97%	67	28	44	179422	116	371379	5319138	ERS4416624	ERR4014216
1D-860	F3	Escherichia coli	Escherichia		Urine	Urine	DTU2019-852-PRJ1139-Escherichia-coli-1D-860_R1_001	382	311	81.24%	2586312	2283716	88.30%	145	73	108	224171	63	613118	4859100	ERS4416625	ERR4014217
1D-861	F3	Escherichia coli	Escherichia		Urine	Urine	DTU2019-853-PRJ1139-Escherichia-coli-1D-861_R1_001	461	374	81.18%	3108362	2740892	88.18%	132	83	75	280869	66	666395	5152646	ERS4416626	ERR4014218
1D-862	F3	Escherichia coli	Escherichia		Urine	Urine	DTU2019-854-PRJ1139-Escherichia-coli-1D-862_R1_001	521	426	81.85%	3534548	3126792	88.46%	211	130	203	499338	50	686293	4870477	ERS4416627	ERR4014219
1D-863	F3	Klebsiella oxytoca	Klebsiella		Urine	Urine	DTU2019-855-PRJ1139-Klebsiella-oxytoca-1D-863_R1_001	487	385	79.04%	3272896	2843960	86.89%	147	70	88	110814	109	365431	6019896	ERS4416628	ERR4014220
1D-864	F3	Escherichia coli	Escherichia		Urine	Urine	DTU2019-856-PRJ1139-Escherichia-coli-1D-864_R1_001	572	468	81.79%	3857680	3420254	88.66%	175	86	103	407041	49	621472	5016738	ERS4416629	ERR4014221
1D-865	F3	Escherichia coli	Escherichia		Urine	Urine	DTU2019-857-PRJ1139-Escherichia-coli-1D-865_R1_001	352	286	81.35%	2403326	2116540	88.07%	223	99	51	113748	143	296307	5046225	ERS4416630	ERR4014222
1D-866	F3	Escherichia coli	Escherichia		Urine	Urine	DTU2019-858-PRJ1139-Escherichia-coli-1D-866_R1_001	932	768	82.41%	6303538	5606454	88.94%	336	147	143	237672	110	493711	5118125	ERS4416631	ERR4014223
1D-867	F3	Escherichia coli	Escherichia		Urine	Urine	DTU2019-859-PRJ1139-Escherichia-coli-1D-867_R1_001	338	268	79.41%	2276836	1984136	87.14%	106	64	59	108493	134	270524	5043206	ERS4416632	ERR4014224
1D-868	F4	Pseudomonas aeruginosa	Pseudomonas		Swab wound decubitus heel	Skin or soft tissue	DTU2019-860-PRJ1139-Pseudomonas-aeruginosa-1D-868_R1_001	267	205	77.04%	1801414	1528228	84.83%	147	67	142	60103	211	351624	6838531	ERS4416633	ERR4014225
1D-869	F4	Pseudomonas aeruginosa	Pseudomonas		Swab conjunctiva	Eye	DTU2019-861-PRJ1139-Pseudomonas-aeruginosa-1D-869_R1_001	327	256	78.39%	2226802	1905622	85.58%	490	51	111	71545	194	187688	6783484	ERS4416634	ERR4014226
1D-870	F4	Escherichia coli	Escherichia		Blood	Blood	DTU2019-862-PRJ1139-Escherichia-coli-1D-870_R1_001	360	296	82.31%	2443232	2171760	88.89%	209	59	82	203308	119	593380	5107424	ERS4416635	ERR4014227
1D-871	F4	Yersinia enterocolitica	Yersinia		Faeces	Stool or rectum	DTU2019-863-PRJ1139-Yersinia-enterocolitica-1D-871_R1_001	290	228	78.52%	1955432	1691728	86.51%	131	12	50	258674	48	592518	4720705	ERS4416636	ERR4014228
1D-872	F4	Escherichia coli	Escherichia		Faeces	Stool or rectum	DTU2019-864-PRJ1139-Escherichia-coli-1D-872_R1_001	605	495	81.83%	4086096	3621242	88.62%	282	24	111	112180	232	379344	5419470	ERS4416637	ERR4014229
1D-873	F4	Klebsiella pneumoniae	Klebsiella		Tracheal secretion	Respiratory system	DTU2019-865-PRJ1139-Klebsiella-pneumoniae-1D-873_R1_001	722	580	80.32%	4877220	4264282	87.43%	510	40	142	472906	53	1723762	5579328	ERS4416638	ERR4014230
1D-874	F4	Pseudomonas aeruginosa	Pseudomonas		Sputum	Respiratory system	DTU2019-866-PRJ1139-Pseudomonas-aeruginosa-1D-874_R1_001	489	387	79.18%	3346198	2878220	86.01%	975	95	268	76781	182	231151	6713416	ERS4416639	ERR4014231
1D-875	F4	Serratia marcescens	Serratia		Sputum	Respiratory system	DTU2019-867-PRJ1139-Serratia-marcescens-1D-875_R1_001	306	246	80.34%	2073564	1811870	87.38%	304	22	56	235891	58	429560	5162524	ERS4416640	ERR4014232
1D-876	F4	Haemophilus influenzae	Haemophilus		Tracheal secretion	Respiratory system	DTU2019-868-PRJ1139-Haemophilus-influenzae-1D-876_R1_001	413	342	83.01%	2795452	2506794	89.67%	212	12	58	205310	26	544020	1899072	ERS4416641	ERR4014233
1D-877	F4	Enterobacter cloacae	Enterobacter		Sputum	Respiratory system	DTU2019-869-PRJ1139-Enterobacter-cloacae-1D-877_R1_001	555	451	81.27%	3746340	3303380	88.18%	321	18	68	164904	62	333249	4876378	ERS4416642	ERR4014234
1D-878	F4	Haemophilus influenzae	Haemophilus		Sputum	Respiratory system	DTU2019-870-PRJ1139-Haemophilus-influenzae-1D-878_R1_001	698	571	81.82%	4699388	4183134	89.01%	215	31	99	345936	13	930123	1898172	ERS4416643	ERR4014235
1D-879	F4	Klebsiella pneumoniae	Klebsiella		Abscess aspirate flank	Abdomen	DTU2019-871-PRJ1139-Klebsiella-pneumoniae-1D-879_R1_001	499	401	80.31%	3380826	2968774	87.81%	380	239	151	167777	116	376166	5611703	ERS4416644	ERR4014236
1D-880	F4	Citrobacter koseri	Citrobacter		Abscess aspirate liver	Abdomen	DTU2019-872-PRJ1139-Citrobacter-koseri-1D-880_R1_001	747	608	81.46%	5043252	4446468	88.17%	457	17	99	329513	34	844625	4800485	ERS4416645	ERR4014237
1D-881	F4	Citrobacter amalonaticus	Citrobacter		Drain fluid lung	Respiratory system	DTU2019-873-PRJ1139-Citrobacter-amalonaticus-1D-881_R1_001	540	442	81.99%	3650786	3239358	88.73%	305	31	81	669842	19	878977	4800516	ERS4416646	ERR4014238
1D-882	F4	Escherichia coli	Escherichia		Urine	Urine	DTU2019-874-PRJ1139-Escherichia-coli-1D-882_R1_001	384	319	83.10%	2624818	2345464	89.36%	295	74	82	83103	173	233885	4872977	ERS4416647	ERR4014239
1D-883	F4	Escherichia coli	Escherichia		Urine	Urine	DTU2019-875-PRJ1139-Escherichia-coli-1D-883_R1_001	559	458	81.90%	3784276	3348354	88.48%	305	26	129	107433	151	230017	5061640	ERS4416648	ERR4014240
1D-884	F4	Escherichia coli	Escherichia		Urine	Urine	DTU2019-876-PRJ1139-Escherichia-coli-1D-884_R1_001	752	611	81.24%	5087540	4481562	88.09%	437	27	134	118838	107	434078	5157413	ERS4416649	ERR4014241
1D-885	F4	Escherichia coli	Escherichia		Urine	Urine	DTU2019-877-PRJ1139-Escherichia-coli-1D-885_R1_001	768	630	82.03%	5205536	4616802	88.69%	454	34	89	288953	64	908840	5029764	ERS4416650	ERR4014242
1D-886	F4	Escherichia coli	Escherichia		Urine	Urine	DTU2019-878-PRJ1139-Escherichia-coli-1D-886_R1_001	217	175	80.36%	1473632	1289544	87.51%	146	23	63	190888	104	539880	5239734	ERS4416651	ERR4014243
1D-887	F4	Escherichia coli	Escherichia		Urine	Urine	DTU2019-879-PRJ1139-Escherichia-coli-1D-887_R1_001	490	402	82.08%	3312284	2941960	88.82%	269	12	80	398612	51	617852	5098876	ERS4416652	ERR4014244
1D-888	F4	Escherichia coli	Escherichia		Urine	Urine	DTU2019-880-PRJ1139-Escherichia-coli-1D-888_R1_001	569	465	81.75%	3839688	3399400	88.53%	264	22	90	143410	121	339201	5151258	ERS4416653	ERR4014245
1D-889	F4	Enterobacter cloacae	Enterobacter		Urine	Urine	DTU2019-881-PRJ1139-Enterobacter-cloacae-1D-889_R1_001	1082	890	82.29%	7329896	6508856	88.80%	608	31	168	466560	72	1303212	4777439	ERS4416654	ERR4014246
1D-890	F4	Klebsiella oxytoca	Klebsiella		Urine	Urine	DTU2019-882-PRJ1139-Klebsiella-oxytoca-1D-890_R1_001	914	746	81.60%	6183344	5458308	88.27%	534	33	144	213304	71	562712	5790434	ERS4416655	ERR4014247
1D-891	F4	Klebsiella oxytoca	Klebsiella		Urine	Urine	DTU2019-883-PRJ1139-Klebsiella-oxytoca-1D-891_R1_001	664	540	81.30%	4503202	3965160	88.05%	486	19	100	356250	60	590962	5892611	ERS4416656	ERR4014248
1D-892	F4	Escherichia coli	Escherichia		Urine	Urine	DTU2019-884-PRJ1139-Escherichia-coli-1D-892_R1_001	1095	886	80.93%	7472648	6553934	87.71%	807	331	174	95186	193	195749	5220417	ERS4416657	ERR4014249
1D-893	F4	Escherichia coli	Escherichia		Urine	Urine	DTU2019-885-PRJ1139-Escherichia-coli-1D-893_R1_001	481	394	81.96%	3255988	2892844	88.85%	309	32	109	271892	71	390306	5114464	ERS4416658	ERR4014250
1D-894	F4	Escherichia coli	Escherichia		Urine	Urine	DTU2019-886-PRJ1139-Escherichia-coli-1D-894_R1_001	496	414	83.52%	3378584	3033048	89.77%	353	94	119	268773	60	838479	5187746	ERS4416659	ERR4014251
1D-895	F4	Citrobacter freundii	Citrobacter		Urine	Urine	DTU2019-887-PRJ1139-Citrobacter-freundii-1D-895_R1_001	262	214	81.68%	1758814	1560564	88.73%	66	7	44	359627	34	887254	4957421	ERS4416660	ERR4014252
1D-896	F4	Citrobacter freundii	Citrobacter		Urine	Urine	DTU2019-888-PRJ1139-Citrobacter-freundii-1D-896_R1_001	655	542	82.79%	4413680	3947804	89.44%	289	31	126	527717	35	2503500	5221766	ERS4416661	ERR4014253
1D-897	F4	Escherichia coli	Escherichia		Urine	Urine	DTU2019-889-PRJ1139-Escherichia-coli-1D-897_R1_001	567	472	83.20%	3845354	3446524	89.63%	326	23	93	480186	51	716715	4935741	ERS4416662	ERR4014254
1D-898	F4	Klebsiella pneumoniae	Klebsiella		Urine	Urine	DTU2019-890-PRJ1139-Klebsiella-pneumoniae-1D-898_R1_001	276	223	80.80%	1861086	1637276	87.97%	149	25	72	143344	84	419391	5405718	ERS4416663	ERR4014255
1D-899	F4	Klebsiella oxytoca	Klebsiella		Urine	Urine	DTU2019-891-PRJ1139-Klebsiella-oxytoca-1D-899_R1_001	427	348	81.53%	2882466	2550706	88.49%	223	14	80	216601	97	507865	6008415	ERS4416664	ERR4014256
1D-900	F4	Proteus mirabilis	Proteus		Urine	Urine	DTU2019-892-PRJ1139-Proteus-mirabilis-1D-900_R1_001	1098	916	83.42%	7426272	6687448	90.05%	469	25	111	227987	59	711651	4037185	ERS4416665	ERR4014257
1D-901	F4	Enterobacter aerogenes	Enterobacter		Urine	Urine	DTU2019-893-PRJ1139-Enterobacter-aerogenes-1D-901_R1_001	925	764	82.65%	6302244	5602864	88.90%	737	20	141	397670	25	1087133	5072171	ERS4416666	ERR4014258
1D-902	F4	Klebsiella pneumoniae	Klebsiella	Klebsiella variicola	Urine	Urine	DTU2019-894-PRJ1139-Klebsiella-pneumoniae-1D-902_R1_001	1165	953	81.80%	7890510	6976922	88.42%	768	43	237	382985	31	972978	5541335	ERS4416667	ERR4014259
1D-903	F4	Proteus mirabilis	Proteus		Urine	Urine	DTU2019-895-PRJ1139-Proteus-mirabilis-1D-903_R1_001	819	691	84.41%	5617322	5083506	90.50%	599	24	128	225523	50	417085	4005133	ERS4416668	ERR4014260
1D-904	F4	Escherichia coli	Escherichia		Urine	Urine	DTU2019-896-PRJ1139-Escherichia-coli-1D-904_R1_001	639	528	82.59%	4330950	3857230	89.06%	396	23	92	119148	125	328816	5107815	ERS4416669	ERR4014261
1D-905	F4	Escherichia coli	Escherichia		Urine	Urine	DTU2019-897-PRJ1139-Escherichia-coli-1D-905_R1_001	607	501	82.66%	4130786	3676162	88.99%	464	27	132	347659	120	693204	5479903	ERS4416670	ERR4014262
1D-906	F4	Escherichia coli	Escherichia		Urine	Urine	DTU2019-898-PRJ1139-Escherichia-coli-1D-906_R1_001	822	686	83.47%	5631782	5041638	89.52%	791	194	261	134005	85	364557	4568987	ERS4416671	ERR4014263
1D-907	F4	Klebsiella pneumoniae	Klebsiella		Urine	Urine	DTU2019-899-PRJ1139-Klebsiella-pneumoniae-1D-907_R1_001	468	376	80.44%	3157620	2762902	87.50%	230	17	94	231312	77	408373	5384985	ERS4416672	ERR4014264
1D-908	F4	Klebsiella pneumoniae	Klebsiella		Urine	Urine	DTU2019-900-PRJ1139-Klebsiella-pneumoniae-1D-908_R1_001	248	198	79.74%	1671316	1457638	87.21%	91	11	45	201847	79	449725	5308964	ERS4416673	ERR4014265
1D-909	F4	Escherichia coli	Escherichia		Urine	Urine	DTU2019-901-PRJ1139-Escherichia-coli-1D-909_R1_001	676	559	82.71%	4587342	4090200	89.16%	403	32	136	291769	60	466394	5114920	ERS4416674	ERR4014266
1D-910	F4	Escherichia coli	Escherichia		Urine	Urine	DTU2019-902-PRJ1139-Escherichia-coli-1D-910_R1_001	821	681	82.93%	5597046	4986330	89.09%	606	129	240	328364	62	461685	5073959	ERS4416675	ERR4014267
1D-911	F4	Escherichia coli	Escherichia		Urine	Urine	DTU2019-903-PRJ1139-Escherichia-coli-1D-911_R1_001	281	229	81.70%	1898656	1680680	88.52%	162	12	42	321062	41	667254	5081051	ERS4416676	ERR4014268
1D-912	F4	Escherichia coli	Escherichia		Urine	Urine	DTU2019-904-PRJ1139-Escherichia-coli-1D-912_R1_001	685	568	82.86%	4651190	4146842	89.16%	443	23	116	197846	126	765752	5412154	ERS4416677	ERR4014269
1D-913	F4	Escherichia coli	Escherichia		Urine	Urine	DTU2019-905-PRJ1139-Escherichia-coli-1D-913_R1_001	972	800	82.34%	6560192	5836324	88.97%	431	36	179	236834	71	627475	4916802	ERS4416678	ERR4014270
1D-914	F4	Escherichia coli	Escherichia		Urine	Urine	DTU2019-906-PRJ1139-Escherichia-coli-1D-914_R1_001	943	782	82.98%	6421886	5725920	89.16%	669	23	134	416074	45	738889	5029306	ERS4416679	ERR4014271
1D-915	F4	Escherichia coli	Escherichia		Urine	Urine	DTU2019-907-PRJ1139-Escherichia-coli-1D-915_R1_001	620	512	82.57%	4222384	3751456	88.85%	445	16	91	376397	108	647854	5316466	ERS4416680	ERR4014272
1D-916	F4	Escherichia coli	Escherichia		Urine	Urine	DTU2019-908-PRJ1139-Escherichia-coli-1D-916_R1_001	828	684	82.66%	5625126	5006262	89.00%	554	19	105	230077	99	437641	5228248	ERS4416681	ERR4014273
1D-917	F4	Escherichia coli	Escherichia		Urine	Urine	DTU2019-909-PRJ1139-Escherichia-coli-1D-917_R1_001	558	458	82.21%	3774116	3356350	88.93%	502	32	161	128312	138	273428	4909704	ERS4416682	ERR4014274
1D-918	F4	Escherichia coli	Escherichia		Urine	Urine	DTU2019-910-PRJ1139-Escherichia-coli-1D-918_R1_001	488	400	81.96%	3361452	2992576	89.03%	727	137	145	350620	98	765747	5337392	ERS4416683	ERR4014275
1D-919	F4	Klebsiella oxytoca	Klebsiella		Urine	Urine	DTU2019-911-PRJ1139-Klebsiella-oxytoca-1D-919_R1_001	437	353	80.91%	2947242	2590524	87.90%	313	18	96	267334	61	884478	6038350	ERS4416684	ERR4014276
1D-920	F4	Enterobacter cloacae	Enterobacter		Urine	Urine	DTU2019-912-PRJ1139-Enterobacter-cloacae-1D-920_R1_001	568	461	81.24%	3824232	3381896	88.43%	362	20	98	320326	36	1361643	4765310	ERS4416685	ERR4014277
1D-921	F4	Pseudomonas aeruginosa	Pseudomonas		Urine	Urine	DTU2019-913-PRJ1139-Pseudomonas-aeruginosa-1D-921_R1_001	207	158	76.19%	1396488	1177596	84.33%	135	46	45	49709	227	207353	6310581	ERS4416686	ERR4014278
1D-922	F4	Escherichia coli	Escherichia		Urine	Urine	DTU2019-914-PRJ1139-Escherichia-coli-1D-922_R1_001	987	800	81.09%	6644584	5862904	88.24%	608	54	205	440739	36	940914	4811690	ERS4416687	ERR4014279
1D-923	F4	Proteus mirabilis	Proteus		Urine	Urine	DTU2019-915-PRJ1139-Proteus-mirabilis-1D-923_R1_001	1005	834	82.95%	6885876	6144508	89.23%	1293	17	111	254858	34	623536	3912884	ERS4416688	ERR4014280
1D-924	F4	Escherichia coli	Escherichia		Urine	Urine	DTU2019-916-PRJ1139-Escherichia-coli-1D-924_R1_001	473	390	82.56%	3209926	2857090	89.01%	435	15	83	243903	161	473831	5035322	ERS4416689	ERR4014281
1D-925	F4	Escherichia coli	Escherichia		Urine	Urine	DTU2019-917-PRJ1139-Escherichia-coli-1D-925_R1_001	1020	849	83.28%	7031340	6273900	89.23%	1517	47	189	287607	69	769804	5030593	ERS4416690	ERR4014282
1D-926	F4	Escherichia coli	Escherichia		Urine	Urine	DTU2019-918-PRJ1139-Escherichia-coli-1D-926_R1_001	499	404	80.97%	3370006	2971026	88.16%	327	20	92	249789	65	782772	5017352	ERS4416691	ERR4014283
1D-927	F4	Escherichia coli	Escherichia		Urine	Urine	DTU2019-919-PRJ1139-Escherichia-coli-1D-927_R1_001	768	632	82.29%	5232386	4644582	88.77%	871	23	124	62801	186	370199	5151530	ERS4416692	ERR4014284
1D-928	F4	Klebsiella pneumoniae	Klebsiella		Urine	Urine	DTU2019-920-PRJ1139-Klebsiella-pneumoniae-1D-928_R1_001	748	603	80.68%	5051344	4433966	87.78%	606	22	130	376154	49	911782	5368724	ERS4416693	ERR4014285
1D-929	F4	Klebsiella pneumoniae	Klebsiella		Urine	Urine	DTU2019-921-PRJ1139-Klebsiella-pneumoniae-1D-929_R1_001	374	314	83.93%	2519376	2260398	89.72%	135	8	59	309275	46	480365	5499246	ERS4416694	ERR4014286
1D-930	F4	Proteus mirabilis	Proteus		Urine	Urine	DTU2019-922-PRJ1139-Proteus-mirabilis-1D-930_R1_001	607	527	86.79%	4220182	3842760	91.06%	764	193	240	211107	58	866256	3894469	ERS4416695	ERR4014287
1D-931	F4	Escherichia coli	Escherichia		Urine	Urine	DTU2019-923-PRJ1139-Escherichia-coli-1D-931_R1_001	592	503	85.02%	4043434	3645516	90.16%	384	16	85	238102	84	590178	5025413	ERS4416696	ERR4014288
1D-932	F4	Escherichia coli	Escherichia		Urine	Urine	DTU2019-924-PRJ1139-Escherichia-coli-1D-932_R1_001	301	262	86.96%	2058864	1888382	91.72%	152	9	41	269874	87	613466	5155081	ERS4416697	ERR4014289
1D-933	F4	Klebsiella pneumoniae	Klebsiella	Klebsiella variicola	Urine	Urine	DTU2019-925-PRJ1139-Klebsiella-pneumoniae-1D-933_R1_001	375	320	85.43%	2561940	2317646	90.46%	225	43	88	368420	46	613641	5356405	ERS4533771	ERR4076748
1D-934	F4	Citrobacter braakii	Citrobacter		Urine	Urine	DTU2019-926-PRJ1139-Citrobacter-braakii-1D-934_R1_001	354	304	85.75%	2416508	2193436	90.77%	222	58	114	339377	61	558295	5088494	ERS4416698	ERR4014290
1D-935	F4	Proteus mirabilis	Proteus		Urine	Urine	DTU2019-927-PRJ1139-Proteus-mirabilis-1D-935_R1_001	888	776	87.41%	6425532	5829700	90.73%	1923	431	324	308450	42	885286	3845598	ERS4416699	ERR4014291
1D-936	F4	Klebsiella pneumoniae	Klebsiella		Urine	Urine	DTU2019-928-PRJ1139-Klebsiella-pneumoniae-1D-936_R1_001	593	507	85.40%	4054332	3666468	90.43%	347	71	235	348926	52	1042912	5419711	ERS4416700	ERR4014292
1D-937	F4	Enterobacter cloacae	Enterobacter	Klebsiella aerogenes	Urine	Urine	DTU2019-929-PRJ1139-Enterobacter-cloacae-1D-937_R1_001	848	724	85.46%	5734068	5200658	90.70%	348	44	158	673957	26	1241597	4997610	ERS4416701	ERR4014293
1D-938	F4	Proteus mirabilis	Proteus		Urine	Urine	DTU2019-930-PRJ1139-Proteus-mirabilis-1D-938_R1_001	710	612	86.29%	4878782	4449806	91.21%	541	17	82	141551	63	276206	3882522	ERS4416702	ERR4014294
1D-939	F4	Klebsiella pneumoniae	Klebsiella		Urine	Urine	DTU2019-931-PRJ1139-Klebsiella-pneumoniae-1D-939_R1_001	782	665	85.04%	5301970	4786544	90.28%	383	39	189	228432	49	407020	5367223	ERS4416703	ERR4014295
1D-940	F4	Enterobacter cloacae	Enterobacter		Urine	Urine	DTU2019-932-PRJ1139-Enterobacter-cloacae-1D-940_R1_001	855	738	86.28%	5904472	5362782	90.83%	724	28	146	236853	56	699781	4868352	ERS4416704	ERR4014296
1D-941	F4	Escherichia coli	Escherichia		Urine	Urine	DTU2019-933-PRJ1139-Escherichia-coli-1D-941_R1_001	486	414	85.29%	3271794	2969354	90.76%	136	24	69	192892	57	355576	4854669	ERS4416705	ERR4014297
1D-942	F4	Proteus mirabilis	Proteus		Urine	Urine	DTU2019-934-PRJ1139-Proteus-mirabilis-1D-942_R1_001	320	277	86.58%	2180126	1994308	91.48%	167	42	55	240869	43	381315	3750934	ERS4416706	ERR4014298
1D-943	F4	Klebsiella pneumoniae	Klebsiella		Urine	Urine	DTU2019-935-PRJ1139-Klebsiella-pneumoniae-1D-943_R1_001	563	479	85.21%	3823588	3454774	90.35%	275	12	99	350144	58	757515	5386896	ERS4416707	ERR4014299
1D-944	F4	Citrobacter freundii	Citrobacter		Urine	Urine	DTU2019-936-PRJ1139-Citrobacter-freundii-1D-944_R1_001	267	230	86.17%	1815116	1654758	91.17%	136	9	43	797187	24	925318	4811275	ERS4416708	ERR4014300
1D-945	F4	Escherichia coli	Escherichia		Urine	Urine	DTU2019-937-PRJ1139-Escherichia-coli-1D-945_R1_001	778	678	87.13%	5312368	4876038	91.79%	416	47	169	305661	61	765718	5088528	ERS4416709	ERR4014301
1D-946	F4	Klebsiella pneumoniae	Klebsiella		Urine	Urine	DTU2019-938-PRJ1139-Klebsiella-pneumoniae-1D-946_R1_001	417	355	85.03%	2837754	2560316	90.22%	213	47	135	364273	46	569612	5317127	ERS4416710	ERR4014302
1D-947	F4	Klebsiella pneumoniae	Klebsiella		Urine	Urine	DTU2019-2107-PRJ1139-Klebsiella-pneumoniae-1D-947_R1_001	125	99	79.26%	853832	742006	86.90%	57	17	32	80939	183	234003	5581363	ERS4416711	ERR4014303
1D-948	F4	Escherichia coli	Escherichia		Urine	Urine	DTU2019-940-PRJ1139-Escherichia-coli-1D-948_R1_001	693	592	85.38%	4671340	4242132	90.81%	232	46	164	354597	54	604384	5258771	ERS4416712	ERR4014304
1D-949	F4	Proteus mirabilis	Proteus		Urine	Urine	DTU2019-941-PRJ1139-Proteus-mirabilis-1D-949_R1_001	521	452	86.89%	3706508	3354120	90.49%	983	129	139	246258	40	456321	3847380	ERS4416713	ERR4014305
1D-950	F4	Escherichia coli	Escherichia		Urine	Urine	DTU2019-942-PRJ1139-Escherichia-coli-1D-950_R1_001	375	326	87.05%	2570858	2355244	91.61%	205	11	67	140881	78	319515	4655919	ERS4416714	ERR4014306
1D-951	F4	Escherichia coli	Escherichia		Urine	Urine	DTU2019-943-PRJ1139-Escherichia-coli-1D-951_R1_001	447	385	86.30%	3028532	2764908	91.30%	207	12	73	544561	41	927146	5104490	ERS4416715	ERR4014307
1D-952	F4	Escherichia coli	Escherichia		Urine	Urine	DTU2019-944-PRJ1139-Escherichia-coli-1D-952_R1_001	670	580	86.59%	4644436	4213496	90.72%	663	116	151	216134	98	592593	5122818	ERS4416716	ERR4014308
1D-953	F4	Escherichia coli	Escherichia		Urine	Urine	DTU2019-945-PRJ1139-Escherichia-coli-1D-953_R1_001	710	609	85.80%	4816272	4376610	90.87%	354	31	118	213414	77	717568	5101627	ERS4416717	ERR4014309
1D-954	F4	Escherichia coli	Escherichia		Urine	Urine	DTU2019-946-PRJ1139-Escherichia-coli-1D-954_R1_001	484	418	86.45%	3276690	2993972	91.37%	212	50	143	285394	63	474152	5000032	ERS4416718	ERR4014310
1D-955	F4	Escherichia coli	Escherichia		Urine	Urine	DTU2019-947-PRJ1139-Escherichia-coli-1D-955_R1_001	1116	948	84.98%	7525024	6807210	90.46%	386	36	221	363414	133	720298	5085644	ERS4416719	ERR4014311
1D-956	F4	Escherichia coli	Escherichia		Urine	Urine	DTU2019-948-PRJ1139-Escherichia-coli-1D-956_R1_001	539	465	86.31%	3652712	3338262	91.39%	216	18	99	134765	117	359127	5232867	ERS4416720	ERR4014312
1D-957	F4	Escherichia coli	Escherichia		Urine	Urine	DTU2019-949-PRJ1139-Escherichia-coli-1D-957_R1_001	471	409	86.95%	3188122	2925400	91.76%	186	31	103	113963	135	320007	4932749	ERS4416721	ERR4014313
1D-958	F4	Escherichia coli	Escherichia		Urine	Urine	DTU2019-950-PRJ1139-Escherichia-coli-1D-958_R1_001	324	276	85.40%	2222106	2004388	90.20%	275	77	125	203459	75	497183	5187391	ERS4416722	ERR4014314
1D-959	F4	Escherichia coli	Escherichia		Urine	Urine	DTU2019-951-PRJ1139-Escherichia-coli-1D-959_R1_001	417	361	86.66%	2843876	2597448	91.33%	235	48	119	235273	82	372583	5152445	ERS4416723	ERR4014315
1D-960	F4	Escherichia coli	Escherichia		Urine	Urine	DTU2019-952-PRJ1139-Escherichia-coli-1D-960_R1_001	444	384	86.53%	3012186	2754412	91.44%	209	29	118	416839	98	669029	5067816	ERS4416724	ERR4014316
1D-961	F4	Escherichia coli	Escherichia		Urine	Urine	DTU2019-953-PRJ1139-Escherichia-coli-1D-961_R1_001	410	355	86.63%	2826884	2571888	90.98%	348	47	143	330491	110	636351	5218511	ERS4416725	ERR4014317
1D-962	F4	Escherichia coli	Escherichia		Urine	Urine	DTU2019-954-PRJ1139-Escherichia-coli-1D-962_R1_001	628	544	86.55%	4267266	3899518	91.38%	291	105	100	328554	36	732147	4873637	ERS4416726	ERR4014318
1D-963	F4	Escherichia coli	Escherichia		Urine	Urine	DTU2019-955-PRJ1139-Escherichia-coli-1D-963_R1_001	385	332	86.27%	2611514	2383058	91.25%	178	12	69	245900	134	499409	5395488	ERS4416727	ERR4014319
1D-964	F4	Escherichia coli	Escherichia		Urine	Urine	DTU2019-956-PRJ1139-Escherichia-coli-1D-964_R1_001	517	449	86.91%	3530250	3228914	91.46%	315	57	98	289153	104	592971	5085332	ERS4416728	ERR4014320
1D-965	F4	Proteus mirabilis	Proteus		Urine	Urine	DTU2019-957-PRJ1139-Proteus-mirabilis-1D-965_R1_001	415	352	84.86%	2837256	2557700	90.15%	213	110	58	137104	66	234618	4105661	ERS4416729	ERR4014321
1D-966	F4	Klebsiella pneumoniae	Klebsiella		Urine	Urine	DTU2019-958-PRJ1139-Klebsiella-pneumoniae-1D-966_R1_001	397	331	83.31%	2674998	2386730	89.22%	99	47	145	363167	62	877507	5592029	ERS4416730	ERR4014322
1D-967	F4	Pseudomonas aeruginosa	Pseudomonas	Pseudomonas sp.	Urine	Urine	DTU2019-959-PRJ1139-Pseudomonas-aeruginosa-1D-967_R1_001	342	282	82.32%	2307874	2039946	88.39%	118	72	150	110653	93	296137	5724819	ERS4533772	ERR4076749
1D-968	F4	Escherichia coli	Escherichia		Urine	Urine	DTU2019-960-PRJ1139-Escherichia-coli-1D-968_R1_001	330	281	85.01%	2246050	2028000	90.29%	151	58	75	584735	24	1186979	4642910	ERS4416731	ERR4014323
1D-969	F4	Escherichia coli	Escherichia		Urine	Urine	DTU2019-961-PRJ1139-Escherichia-coli-1D-969_R1_001	491	419	85.33%	3321054	3008454	90.59%	134	80	148	269071	62	837201	4928733	ERS4416732	ERR4014324
1D-970	F4	Klebsiella pneumoniae	Klebsiella		Urine	Urine	DTU2019-962-PRJ1139-Klebsiella-pneumoniae-1D-970_R1_001	285	237	83.38%	1923036	1715838	89.23%	87	30	112	260049	72	352370	5437741	ERS4416733	ERR4014325
1D-971	F4	Escherichia coli	Escherichia		Urine	Urine	DTU2019-963-PRJ1139-Escherichia-coli-1D-971_R1_001	519	443	85.52%	3524608	3192666	90.58%	216	88	139	362135	65	807374	5120477	ERS4416734	ERR4014326
1D-972	F4	Escherichia coli	Escherichia		Urine	Urine	DTU2019-964-PRJ1139-Escherichia-coli-1D-972_R1_001	424	349	82.37%	2864088	2530182	88.34%	123	53	123	183471	82	358297	5225988	ERS4416735	ERR4014327
1D-973	F4	Escherichia coli	Escherichia		Urine	Urine	DTU2019-965-PRJ1139-Escherichia-coli-1D-973_R1_001	1016	871	85.70%	6938814	6289126	90.64%	462	210	244	530700	39	719487	5126057	ERS4416736	ERR4014328
1D-974	F4	Escherichia coli	Escherichia		Urine	Urine	DTU2019-966-PRJ1139-Escherichia-coli-1D-974_R1_001	374	319	85.23%	2542526	2297720	90.37%	127	51	113	198907	74	542455	5021704	ERS4416737	ERR4014329
1D-975	F4	Escherichia coli	Escherichia		Urine	Urine	DTU2019-967-PRJ1139-Escherichia-coli-1D-975_R1_001	518	442	85.35%	3511180	3178912	90.54%	180	91	105	312880	55	678800	5098217	ERS4416738	ERR4014330
1D-976	F4	Klebsiella oxytoca	Klebsiella	Klebsiella oxytoca	Urine	Urine	DTU2019-968-PRJ1139-Klebsiella-oxytoca-1D-976_R1_001	648	549	84.66%	4420506	3971268	89.84%	303	123	124	380145	49	742160	6091495	ERS4533773	ERR4076750
1D-977	F4	Escherichia coli	Escherichia		Urine	Urine	DTU2019-969-PRJ1139-Escherichia-coli-1D-977_R1_001	420	362	86.25%	2837842	2590118	91.27%	141	20	51	345809	51	708518	4729306	ERS4416739	ERR4014331
1D-978	F4	Klebsiella pneumoniae	Klebsiella		Urine	Urine	DTU2019-970-PRJ1139-Klebsiella-pneumoniae-1D-978_R1_001	722	613	85.01%	4865056	4396908	90.38%	247	47	179	433954	36	808619	5280880	ERS4416740	ERR4014332
1D-979	F4	Klebsiella pneumoniae	Klebsiella		Urine	Urine	DTU2019-971-PRJ1139-Klebsiella-pneumoniae-1D-979_R1_001	412	348	84.61%	2829808	2539498	89.74%	378	13	76	249547	54	777214	5485265	ERS4416741	ERR4014333
1D-980	F4	Escherichia coli	Escherichia		Urine	Urine	DTU2019-972-PRJ1139-Escherichia-coli-1D-980_R1_001	429	370	86.34%	2898346	2648684	91.39%	149	10	49	100394	125	215134	4769294	ERS4416742	ERR4014334
1D-981	F4	Escherichia coli	Escherichia		Urine	Urine	DTU2019-973-PRJ1139-Escherichia-coli-1D-981_R1_001	520	454	87.24%	3522640	3241644	92.02%	171	34	136	150365	85	396197	4936866	ERS4416743	ERR4014335
1D-982	F4	Escherichia coli	Escherichia		Urine	Urine	DTU2019-974-PRJ1139-Escherichia-coli-1D-982_R1_001	333	289	86.66%	2271280	2076990	91.45%	178	39	107	254863	48	675588	4954046	ERS4416744	ERR4014336
1D-983	F4	Escherichia coli	Escherichia		Urine	Urine	DTU2019-975-PRJ1139-Escherichia-coli-1D-983_R1_001	447	385	86.18%	3036562	2767916	91.15%	215	50	120	165462	88	352015	5066386	ERS4416745	ERR4014337
1D-984	F4	Escherichia coli	Escherichia		Urine	Urine	DTU2019-976-PRJ1139-Escherichia-coli-1D-984_R1_001	703	607	86.28%	4746136	4336254	91.36%	224	49	151	320063	64	707811	5161367	ERS4416746	ERR4014338
1D-985	F4	Escherichia coli	Escherichia		Urine	Urine	DTU2019-977-PRJ1139-Escherichia-coli-1D-985_R1_001	581	506	87.17%	3981360	3649476	91.66%	381	38	148	214448	64	442988	4955302	ERS4416747	ERR4014339
1D-986	F4	Escherichia coli	Escherichia		Urine	Urine	DTU2019-978-PRJ1139-Escherichia-coli-1D-986_R1_001	568	495	87.20%	3910654	3586394	91.71%	351	23	95	268833	82	702780	5147693	ERS4416748	ERR4014340
1D-987	F4	Klebsiella pneumoniae	Klebsiella	Klebsiella variicola	Urine	Urine	DTU2019-979-PRJ1139-Klebsiella-pneumoniae-1D-987_R1_001	439	378	86.04%	3000306	2726586	90.88%	264	8	71	232827	62	698948	5685853	ERS4416749	ERR4014341
1D-988	F4	Klebsiella oxytoca	Klebsiella		Urine	Urine	DTU2019-980-PRJ1139-Klebsiella-oxytoca-1D-988_R1_001	722	618	85.60%	4884322	4433140	90.76%	275	23	99	330961	47	773478	6068916	ERS4416750	ERR4014342
1D-989	F4	Proteus mirabilis	Proteus		Urine	Urine	DTU2019-981-PRJ1139-Proteus-mirabilis-1D-989_R1_001	340	292	85.78%	2321354	2109054	90.85%	223	9	37	180123	44	544772	3905220	ERS4416751	ERR4014343
1D-990	F4	Escherichia coli	Escherichia		Urine	Urine	DTU2019-982-PRJ1139-Escherichia-coli-1D-990_R1_001	304	260	85.53%	2054630	1865260	90.78%	102	42	76	117038	165	445483	5193406	ERS4416752	ERR4014344
1D-991	F4	Escherichia coli	Escherichia		Urine	Urine	DTU2019-983-PRJ1139-Escherichia-coli-1D-991_R1_001	394	334	84.86%	2672012	2410662	90.22%	210	18	67	305544	63	772775	4985793	ERS4416753	ERR4014345
1D-992	F4	Escherichia coli	Escherichia		Urine	Urine	DTU2019-984-PRJ1139-Escherichia-coli-1D-992_R1_001	289	247	85.48%	1949614	1771116	90.84%	87	13	37	277120	129	906174	5184130	ERS4416754	ERR4014346
1D-993	F4	Escherichia coli	Escherichia		Urine	Urine	DTU2019-985-PRJ1139-Escherichia-coli-1D-993_R1_001	403	346	86.00%	2719484	2478096	91.12%	122	29	83	130425	165	479626	5286165	ERS4416755	ERR4014347
1D-994	F4	Escherichia coli	Escherichia		Urine	Urine	DTU2019-2461-PRJ1139-Escherichia-coli-1D-994_R1_001	519	412	79.42%	3532502	3048086	86.29%	608	52	84	63873	568	316955	5861495	ERS4416756	ERR4014348
1D-995	F4	Klebsiella pneumoniae	Klebsiella	Klebsiella pneumoniae	Urine	Urine	DTU2019-987-PRJ1139-Klebsiella-pneumoniae-1D-995_R1_001	745	635	85.24%	5050622	4563486	90.35%	375	87	180	388456	48	798154	5272045	ERS4533774	ERR4076751
1D-996	F4	Klebsiella oxytoca	Klebsiella		Urine	Urine	DTU2019-988-PRJ1139-Klebsiella-oxytoca-1D-996_R1_001	690	585	84.85%	4648358	4197462	90.30%	211	56	173	279677	61	593483	5801398	ERS4416757	ERR4014349
1D-997	F4	Citrobacter freundii	Citrobacter		Urine	Urine	DTU2019-989-PRJ1139-Citrobacter-freundii-1D-997_R1_001	621	535	86.14%	4228496	3849298	91.03%	334	61	109	294974	85	630019	5262592	ERS4416758	ERR4014350
1D-998	F4	Klebsiella pneumoniae	Klebsiella	Klebsiella variicola	Urine	Urine	DTU2019-990-PRJ1139-Klebsiella-pneumoniae-1D-998_R1_001	343	287	83.66%	2306504	2065888	89.57%	102	11	62	337429	43	624615	5670968	ERS4416759	ERR4014351
1D-999	F4	Escherichia coli	Escherichia		Urine	Urine	DTU2019-991-PRJ1139-Escherichia-coli-1D-999_R1_001	487	421	86.51%	3303258	3017414	91.35%	217	28	94	268953	73	407376	5175683	ERS4416760	ERR4014352
1D-1000	F4	Escherichia coli	Escherichia		Urine	Urine	DTU2019-992-PRJ1139-Escherichia-coli-1D-1000_R1_001	1226	1060	86.49%	8361874	7625326	91.19%	671	31	163	395790	66	763093	4973949	ERS4416761	ERR4014353
1D-1001	F4	Escherichia coli	Escherichia		Urine	Urine	DTU2019-993-PRJ1139-Escherichia-coli-1D-1001_R1_001	262	225	85.79%	1777436	1617456	91.00%	70	25	52	157591	116	503859	5057757	ERS4416762	ERR4014354
1D-1002	F4	Escherichia coli	Escherichia		Urine	Urine	DTU2019-994-PRJ1139-Escherichia-coli-1D-1002_R1_001	212	181	85.41%	1441582	1306694	90.64%	80	42	100	196154	92	579581	5132542	ERS4416763	ERR4014355
1D-1003	F4	Escherichia coli	Escherichia		Urine	Urine	DTU2019-995-PRJ1139-Escherichia-coli-1D-1003_R1_001	416	353	84.84%	2866160	2573336	89.78%	315	135	108	270288	89	678619	5091210	ERS4416764	ERR4014356
1D-1004	F4	Escherichia coli	Escherichia		Urine	Urine	DTU2019-996-PRJ1139-Escherichia-coli-1D-1004_R1_001	366	314	85.89%	2476792	2255746	91.08%	101	34	62	282000	49	689721	5272510	ERS4416765	ERR4014357
1D-1005	F4	Escherichia coli	Escherichia		Urine	Urine	DTU2019-997-PRJ1139-Escherichia-coli-1D-1005_R1_001	283	244	86.11%	1917642	1748656	91.19%	78	45	63	268500	79	865540	5031216	ERS4416766	ERR4014358
1D-1006	F4	Escherichia coli	Escherichia		Urine	Urine	DTU2019-998-PRJ1139-Escherichia-coli-1D-1006_R1_001	314	267	85.09%	2122614	1922864	90.59%	62	45	129	163410	72	414195	4599739	ERS4416767	ERR4014359
1D-1007	F4	Escherichia coli	Escherichia		Urine	Urine	DTU2019-999-PRJ1139-Escherichia-coli-1D-1007_R1_001	196	164	83.80%	1314412	1182746	89.98%	41	13	44	168841	91	736757	5152587	ERS4416768	ERR4014360
1D-1008	F4	Citrobacter koseri	Citrobacter		Urine	Urine	DTU2019-1000-PRJ1139-Citrobacter-koseri-1D-1008_R1_001	709	610	86.08%	4816242	4383140	91.01%	238	107	326	2472990	17	2472990	4572576	ERS4416769	ERR4014361
1D-1009	F4	Klebsiella pneumoniae	Klebsiella		Urine	Urine	DTU2019-1001-PRJ1139-Klebsiella-pneumoniae-1D-1009_R1_001	1020	872	85.47%	7036188	6354716	90.31%	593	219	413	375123	49	967645	5687006	ERS4416770	ERR4014362
1D-1010	F4	Escherichia coli	Escherichia		Urine	Urine	DTU2019-1002-PRJ1139-Escherichia-coli-1D-1010_R1_001	457	395	86.45%	3121902	2846808	91.19%	208	73	88	360409	89	1009560	5086559	ERS4416771	ERR4014363
1D-1011	F4	Escherichia coli	Escherichia		Urine	Urine	DTU2019-1003-PRJ1139-Escherichia-coli-1D-1011_R1_001	516	443	85.90%	3520172	3197766	90.84%	213	96	114	279689	65	666907	4954690	ERS4416772	ERR4014364
1D-1012	F4	Escherichia coli	Escherichia		Urine	Urine	DTU2019-1004-PRJ1139-Escherichia-coli-1D-1012_R1_001	836	725	86.75%	5807834	5295956	91.19%	534	211	227	330393	70	678965	5052671	ERS4416773	ERR4014365
1D-1013	F4	Klebsiella pneumoniae	Klebsiella		Urine	Urine	DTU2019-1005-PRJ1139-Klebsiella-pneumoniae-1D-1013_R1_001	338	284	84.15%	2275156	2043120	89.80%	127	14	65	253538	73	497517	5487424	ERS4416774	ERR4014366
1D-1014	F4	Proteus mirabilis	Proteus		Urine	Urine	DTU2019-1006-PRJ1139-Proteus-mirabilis-1D-1014_R1_001	485	417	85.96%	3283436	2993122	91.16%	230	88	97	217510	96	471653	3904578	ERS4416775	ERR4014367
1D-1015	F4	Citrobacter koseri	Citrobacter		Urine	Urine	DTU2019-1007-PRJ1139-Citrobacter-koseri-1D-1015_R1_001	319	271	84.87%	2160682	1950418	90.27%	128	8	41	745106	17	1829618	4760020	ERS4416776	ERR4014368
1D-1016	F4	Escherichia coli	Escherichia		Urine	Urine	DTU2019-1008-PRJ1139-Escherichia-coli-1D-1016_R1_001	219	188	85.76%	1481018	1349020	91.09%	53	10	27	219858	105	499305	5168161	ERS4416777	ERR4014369
1D-1017	F4	Klebsiella pneumoniae	Klebsiella		Urine	Urine	DTU2019-1009-PRJ1139-Klebsiella-pneumoniae-1D-1017_R1_001	542	461	84.99%	3660536	3307388	90.35%	201	39	122	395258	38	806176	5328569	ERS4416778	ERR4014370
1D-1018	F4	Escherichia coli	Escherichia		Urine	Urine	DTU2019-1010-PRJ1139-Escherichia-coli-1D-1018_R1_001	408	350	85.89%	2768594	2517458	90.93%	194	57	105	277263	115	931116	5194613	ERS4416779	ERR4014371
1D-1019	F4	Klebsiella pneumoniae	Klebsiella		Urine	Urine	DTU2019-1011-PRJ1139-Klebsiella-pneumoniae-1D-1019_R1_001	548	468	85.38%	3735334	3376288	90.39%	317	75	168	225619	86	436896	5544768	ERS4416780	ERR4014372
1D-1020	F4	Escherichia coli	Escherichia		Urine	Urine	DTU2019-1012-PRJ1139-Escherichia-coli-1D-1020_R1_001	1439	1243	86.33%	9821212	8941370	91.04%	892	212	539	197419	114	345774	5159380	ERS4416781	ERR4014373
1D-1021	F4	Escherichia coli	Escherichia		Urine	Urine	DTU2019-1013-PRJ1139-Escherichia-coli-1D-1021_R1_001	779	672	86.31%	5299460	4828494	91.11%	364	76	169	327544	83	585529	5181085	ERS4416782	ERR4014374
1D-1022	F4	Escherichia coli	Escherichia		Urine	Urine	DTU2019-1014-PRJ1139-Escherichia-coli-1D-1022_R1_001	541	464	85.72%	3715964	3364390	90.54%	420	16	88	180850	95	361669	5322116	ERS4416783	ERR4014375
1D-1023	F4	Escherichia coli	Escherichia		Urine	Urine	DTU2019-1015-PRJ1139-Escherichia-coli-1D-1023_R1_001	815	696	85.35%	5506770	4989520	90.61%	309	33	98	332862	81	655945	5035963	ERS4416784	ERR4014376
1D-1024	F4	Escherichia coli	Escherichia		Urine	Urine	DTU2019-1016-PRJ1139-Escherichia-coli-1D-1024_R1_001	715	616	86.16%	4840560	4410084	91.11%	315	21	106	194915	69	393358	4993197	ERS4416785	ERR4014377
1D-1025	F4	Escherichia coli	Escherichia		Urine	Urine	DTU2019-1017-PRJ1139-Escherichia-coli-1D-1025_R1_001	230	180	78.55%	1555472	1341896	86.27%	149	16	56	164093	105	560240	4887352	ERS4416786	ERR4014378
1D-1026	F4	Proteus mirabilis	Proteus		Urine	Urine	DTU2019-1018-PRJ1139-Proteus-mirabilis-1D-1026_R1_001	267	214	79.98%	1915256	1640582	85.66%	830	234	137	271938	42	402670	3943706	ERS4416787	ERR4014379
1D-1027	F4	Enterobacter aerogenes	Enterobacter		Urine	Urine	DTU2019-1019-PRJ1139-Enterobacter-aerogenes-1D-1027_R1_001	267	207	77.32%	1809910	1537674	84.96%	201	22	53	366802	40	915054	5103116	ERS4416788	ERR4014380
1D-1028	F4	Escherichia coli	Escherichia		Urine	Urine	DTU2019-1020-PRJ1139-Escherichia-coli-1D-1028_R1_001	316	252	79.65%	2173050	1879248	86.48%	361	71	124	102818	169	296994	5323920	ERS4416789	ERR4014381
1D-1029	F4	Escherichia coli	Escherichia		Urine	Urine	DTU2019-1021-PRJ1139-Escherichia-coli-1D-1029_R1_001	395	315	79.80%	2733174	2368264	86.65%	476	27	83	181310	120	402990	5017977	ERS4416790	ERR4014382
1D-1030	F4	Proteus mirabilis	Proteus		Urine	Urine	DTU2019-1022-PRJ1139-Proteus-mirabilis-1D-1030_R1_001	310	250	80.62%	2227182	1924922	86.43%	882	189	250	217466	60	403284	4104923	ERS4416791	ERR4014383
1D-1031	F4	Klebsiella pneumoniae	Klebsiella		Urine	Urine	DTU2019-1023-PRJ1139-Klebsiella-pneumoniae-1D-1031_R1_001	166	126	75.95%	1126058	948076	84.19%	134	6	32	139136	72	373600	5485097	ERS4416792	ERR4014384
1D-1032	F4	Pseudomonas aeruginosa	Pseudomonas		Urine	Urine	DTU2019-1024-PRJ1139-Pseudomonas-aeruginosa-1D-1032_R1_001	488	363	74.27%	3317500	2731408	82.33%	510	88	141	99670	139	270312	6942558	ERS4416793	ERR4014385
1D-1033	F4	Klebsiella pneumoniae	Klebsiella		Urine	Urine	DTU2019-1025-PRJ1139-Klebsiella-pneumoniae-1D-1033_R1_001	380	295	77.81%	2607410	2217750	85.06%	380	25	88	296356	59	888251	5490855	ERS4416794	ERR4014386
1D-1034	F4	Escherichia coli	Escherichia		Urine	Urine	DTU2019-1026-PRJ1139-Escherichia-coli-1D-1034_R1_001	519	412	79.31%	3527804	3049976	86.46%	397	17	69	551101	45	829406	4768729	ERS4416795	ERR4014387
1D-1035	F4	Escherichia coli	Escherichia		Urine	Urine	DTU2019-2462-PRJ1139-Klebsiella-pneumoniae-1D-1035_R1_001	731	591	80.86%	4978202	4344602	87.27%	792	35	133	127143	99	345418	4983815	ERS4416796	ERR4014388
1D-1035_B	F4	Klebsiella pneumoniae	Klebsiella		Urine	Urine	DTU2019-2585-PRJ1139-Klebsiella-pneumoniae-1D-1035-B_R1_001	763	676	88.62%	5170056	4785664	92.57%	316	20	137	374506	98	682915	5629401	ERS4416797	ERR4014389
1D-1036	F4	Escherichia coli	Escherichia		Urine	Urine	DTU2019-1028-PRJ1139-Escherichia-coli-1D-1036_R1_001	548	438	80.02%	3744278	3250306	86.81%	454	22	99	133545	100	266528	4928248	ERS4416798	ERR4014390
1D-1037	F4	Escherichia coli	Escherichia		Urine	Urine	DTU2019-1029-PRJ1139-Escherichia-coli-1D-1037_R1_001	325	258	79.51%	2203670	1909884	86.67%	189	26	76	196694	104	601985	5067329	ERS4416799	ERR4014391
1D-1038	F4	Escherichia coli	Escherichia		Urine	Urine	DTU2019-1030-PRJ1139-Escherichia-coli-1D-1038_R1_001	425	339	79.73%	2909834	2523024	86.71%	402	104	129	287626	112	668921	5168039	ERS4416800	ERR4014392
1D-1039	F4	Salmonella sp	Salmonella		Urine	Urine	DTU2019-1031-PRJ1139-Salmonella-sp-1D-1039_R1_001	477	379	79.57%	3273066	2825742	86.33%	489	44	125	381760	67	493800	4792220	ERS4416801	ERR4014393
1D-1040	F4	Escherichia coli	Escherichia		Urine	Urine	DTU2019-1032-PRJ1139-Escherichia-coli-1D-1040_R1_001	408	327	80.07%	2803932	2432776	86.76%	444	39	129	226957	77	662466	5050991	ERS4416802	ERR4014394
1D-1041	F4	Escherichia coli	Escherichia		Urine	Urine	DTU2019-1033-PRJ1139-Escherichia-coli-1D-1041_R1_001	636	511	80.30%	4469654	3871820	86.62%	1066	41	118	382876	51	597064	4866928	ERS4416803	ERR4014395
1D-1042	F4	Escherichia coli	Escherichia		Urine	Urine	DTU2019-1034-PRJ1139-Escherichia-coli-1D-1042_R1_001	327	257	78.47%	2230026	1913658	85.81%	284	53	123	226707	72	517278	4879543	ERS4416804	ERR4014396
1D-1043	F4	Escherichia coli	Escherichia		Urine	Urine	DTU2019-1035-PRJ1139-Escherichia-coli-1D-1043_R1_001	434	343	78.92%	2954362	2545830	86.17%	346	19	90	210541	237	643878	5542734	ERS4416805	ERR4014397
1D-1044	F4	Escherichia coli	Escherichia		Urine	Urine	DTU2019-1036-PRJ1139-Escherichia-coli-1D-1044_R1_001	325	259	79.63%	2213220	1917752	86.65%	247	13	49	357253	53	1150353	4735962	ERS4416806	ERR4014398
1D-1045	F4	Escherichia coli	Escherichia		Urine	Urine	DTU2019-1037-PRJ1139-Escherichia-coli-1D-1045_R1_001	521	418	80.15%	3586214	3111332	86.76%	553	26	124	209928	57	755878	4751962	ERS4416807	ERR4014399
1D-1046	F4	Escherichia coli	Escherichia		Urine	Urine	DTU2019-1038-PRJ1139-Escherichia-coli-1D-1046_R1_001	555	438	78.97%	3769054	3246954	86.15%	440	36	106	85946	222	227614	4992765	ERS4416808	ERR4014400
1D-1047	F4	Escherichia coli	Escherichia		Urine	Urine	DTU2019-1039-PRJ1139-Escherichia-coli-1D-1047_R1_001	1142	908	79.53%	7764816	6722738	86.58%	871	36	260	198659	73	929273	4816722	ERS4416809	ERR4014401
1D-1048	F4	Escherichia coli	Escherichia		Urine	Urine	DTU2019-1040-PRJ1139-Escherichia-coli-1D-1048_R1_001	526	416	79.05%	3582680	3084376	86.09%	428	26	94	152495	138	352115	5490830	ERS4416810	ERR4014402
1D-1049	F4	Escherichia coli	Escherichia		Urine	Urine	DTU2019-1041-PRJ1139-Escherichia-coli-1D-1049_R1_001	313	249	79.58%	2129992	1845518	86.64%	214	23	97	199666	114	626059	5225519	ERS4416811	ERR4014403
1D-1050	F4	Escherichia coli	Escherichia		Urine	Urine	DTU2019-1042-PRJ1139-Escherichia-coli-1D-1050_R1_001	368	292	79.44%	2501652	2164856	86.54%	269	56	124	271552	75	774545	5175352	ERS4416812	ERR4014404
1D-1051	F4	Escherichia coli	Escherichia		Urine	Urine	DTU2019-1043-PRJ1139-Escherichia-coli-1D-1051_R1_001	574	458	79.92%	3910472	3390326	86.70%	435	41	213	226180	51	569365	5175167	ERS4416813	ERR4014405
1D-1052	F4	Escherichia coli	Escherichia		Urine	Urine	DTU2019-1044-PRJ1139-Escherichia-coli-1D-1052_R1_001	190	153	80.45%	1311492	1140558	86.97%	168	12	46	262270	61	667470	4987274	ERS4416814	ERR4014406
1D-1053	F4	Escherichia coli	Escherichia		Urine	Urine	DTU2019-1045-PRJ1139-Escherichia-coli-1D-1053_R1_001	576	459	79.82%	4007098	3453738	86.19%	928	75	128	127143	107	343913	4982588	ERS4416815	ERR4014407
1D-1054	F4	Escherichia coli	Escherichia		Urine	Urine	DTU2019-1046-PRJ1139-Escherichia-coli-1D-1054_R1_001	375	298	79.42%	2556878	2210440	86.45%	268	51	136	268548	60	877129	4968992	ERS4416816	ERR4014408
1D-1055	F4	Escherichia coli	Escherichia		Urine	Urine	DTU2019-1047-PRJ1139-Escherichia-coli-1D-1055_R1_001	185	147	79.53%	1258112	1089378	86.59%	131	9	27	216620	62	589266	4946851	ERS4546846	ERR4129095
1D-1056	F4	Escherichia coli	Escherichia		Urine	Urine	DTU2019-1048-PRJ1139-Escherichia-coli-1D-1056_R1_001	461	363	78.71%	3118700	2688994	86.22%	248	34	80	364256	93	818496	5164019	ERS4416817	ERR4014409
1D-1057	F4	Proteus mirabilis	Proteus		Urine	Urine	DTU2019-1049-PRJ1139-Proteus-mirabilis-1D-1057_R1_001	556	449	80.83%	3800304	3331996	87.68%	469	17	69	160650	58	372956	3889286	ERS4416818	ERR4014410
1D-1058	F4	Klebsiella pneumoniae	Klebsiella		Urine	Urine	DTU2019-1050-PRJ1139-Klebsiella-pneumoniae-1D-1058_R1_001	474	371	78.32%	3215280	2750714	85.55%	342	14	128	361743	51	681229	5212547	ERS4416819	ERR4014411
1D-1059	F4	Proteus mirabilis	Proteus		Urine	Urine	DTU2019-1051-PRJ1139-Proteus-mirabilis-1D-1059_R1_001	916	741	80.83%	6299246	5510544	87.48%	922	36	217	242035	62	429233	4034720	ERS4416820	ERR4014412
1D-1060	F4	Proteus mirabilis	Proteus		Urine	Urine	DTU2019-1052-PRJ1139-Proteus-mirabilis-1D-1060_R1_001	695	554	79.71%	4753044	4122066	86.72%	659	21	88	297805	41	579429	4017418	ERS4416821	ERR4014413
1D-1061	F4	Pseudomonas aeruginosa	Pseudomonas		Urine	Urine	DTU2019-1053-PRJ1139-Pseudomonas-aeruginosa-1D-1061_R1_001	413	303	73.41%	2777720	2271172	81.76%	137	76	215	108502	140	308149	6457463	ERS4416822	ERR4014414
1D-1062	F4	Klebsiella pneumoniae	Klebsiella		Urine	Urine	DTU2019-1054-PRJ1139-Klebsiella-pneumoniae-1D-1062_R1_001	435	327	75.13%	2932446	2445346	83.39%	187	79	182	147020	136	402283	5504249	ERS4416823	ERR4014415
1D-1063	F4	Escherichia coli	Escherichia		Urine	Urine	DTU2019-1055-PRJ1139-Escherichia-coli-1D-1063_R1_001	408	315	77.38%	2789140	2372996	85.08%	281	152	188	150781	81	646958	5089416	ERS4416824	ERR4014416
1D-1064	F4	Escherichia coli	Escherichia		Urine	Urine	DTU2019-1056-PRJ1139-Escherichia-coli-1D-1064_R1_001	451	353	78.17%	3079350	2630478	85.42%	267	155	145	191227	81	388779	5112306	ERS4416825	ERR4014417
1D-1065	F4	Escherichia coli	Escherichia		Urine	Urine	DTU2019-1057-PRJ1139-Escherichia-coli-1D-1065_R1_001	529	417	78.76%	3658618	3130482	85.56%	570	286	128	204254	124	513239	5212471	ERS4416826	ERR4014418
1D-1066	F4	Escherichia coli	Escherichia		Urine	Urine	DTU2019-1058-PRJ1139-Escherichia-coli-1D-1066_R1_001	437	341	78.06%	2995936	2552032	85.18%	349	183	282	165257	114	542854	5118339	ERS4416827	ERR4014419
1D-1067	F4	Escherichia coli	Escherichia		Urine	Urine	DTU2019-1059-PRJ1139-Escherichia-coli-1D-1067_R1_001	446	345	77.40%	3046322	2581798	84.75%	356	199	125	371003	71	499391	5078414	ERS4416828	ERR4014420
1D-1068	F4	Escherichia coli	Escherichia		Urine	Urine	DTU2019-1060-PRJ1139-Escherichia-coli-1D-1068_R1_001	323	252	77.93%	2189940	1871460	85.46%	163	73	65	217538	51	752781	4785507	ERS4416829	ERR4014421
1D-1069	F4	Escherichia coli	Escherichia		Urine	Urine	DTU2019-1061-PRJ1139-Escherichia-coli-1D-1069_R1_001	527	413	78.36%	3600042	3076254	85.45%	337	160	150	167311	113	375034	5033457	ERS4416830	ERR4014422
1D-1070	F4	Escherichia coli	Escherichia		Urine	Urine	DTU2019-1062-PRJ1139-Escherichia-coli-1D-1070_R1_001	495	386	78.05%	3367352	2875560	85.40%	283	136	118	235859	86	576049	5038218	ERS4416831	ERR4014423
1D-1071	F4	Escherichia coli	Escherichia		Urine	Urine	DTU2019-1063-PRJ1139-Escherichia-coli-1D-1071_R1_001	672	525	78.12%	4570706	3902726	85.39%	441	198	179	326759	86	600801	5138374	ERS4416832	ERR4014424
1D-1072	F4	Escherichia coli	Escherichia		Urine	Urine	DTU2019-1064-PRJ1139-Escherichia-coli-1D-1072_R1_001	694	549	79.16%	4830304	4136874	85.64%	781	410	205	544570	47	1304835	4901855	ERS4416833	ERR4014425
1D-1073	F4	Escherichia coli	Escherichia		Urine	Urine	DTU2019-1065-PRJ1139-Escherichia-coli-1D-1073_R1_001	439	349	79.50%	3003290	2597084	86.47%	435	59	148	267968	99	498418	5103535	ERS4416834	ERR4014426
1D-1074	F4	Escherichia coli	Escherichia		Urine	Urine	DTU2019-1066-PRJ1139-Escherichia-coli-1D-1074_R1_001	692	551	79.57%	4698620	4073594	86.70%	446	146	179	199185	87	555876	5128352	ERS4416835	ERR4014427
1D-1075	F4	Escherichia coli	Escherichia		Urine	Urine	DTU2019-1067-PRJ1139-Escherichia-coli-1D-1075_R1_001	460	363	78.78%	3113282	2682122	86.15%	273	26	122	191345	111	428091	5215701	ERS4416836	ERR4014428
1D-1076	F4	Escherichia coli	Escherichia		Urine	Urine	DTU2019-1068-PRJ1139-Escherichia-coli-1D-1076_R1_001	687	553	80.45%	4711286	4102930	87.09%	619	103	234	195172	130	387813	5391722	ERS4416837	ERR4014429
1D-1077	F4	Escherichia coli	Escherichia		Urine	Urine	DTU2019-1069-PRJ1139-Escherichia-coli-1D-1077_R1_001	595	478	80.30%	4086952	3552026	86.91%	612	30	117	395137	50	705611	5147522	ERS4416838	ERR4014430
1D-1078	F4	Proteus mirabilis	Proteus		Urine	Urine	DTU2019-1070-PRJ1139-Proteus-mirabilis-1D-1078_R1_001	640	516	80.60%	4394986	3839040	87.35%	647	125	228	119875	64	364190	3934355	ERS4416839	ERR4014431
1D-1079	F4	Escherichia coli	Escherichia		Urine	Urine	DTU2019-1071-PRJ1139-Escherichia-coli-1D-1079_R1_001	347	274	78.99%	2348726	2027198	86.31%	221	10	55	208857	87	378410	5283150	ERS4416840	ERR4014432
1D-1080	F4	Escherichia coli	Escherichia		Urine	Urine	DTU2019-1072-PRJ1139-Escherichia-coli-1D-1080_R1_001	564	448	79.43%	3823702	3310220	86.57%	376	26	103	99845	207	380524	5271561	ERS4416841	ERR4014433
1D-1081	F4	Escherichia coli	Escherichia		Urine	Urine	DTU2019-1073-PRJ1139-Escherichia-coli-1D-1081_R1_001	540	433	80.23%	3687236	3206176	86.95%	450	24	111	281115	80	666758	5121371	ERS4416842	ERR4014434
1D-1082	F4	Escherichia coli	Escherichia		Urine	Urine	DTU2019-1074-PRJ1139-Escherichia-coli-1D-1082_R1_001	1240	983	79.25%	8376498	7249140	86.54%	609	45	211	415397	49	1009321	4799734	ERS4416843	ERR4014435
1D-1083	F4	Proteus mirabilis	Proteus		Urine	Urine	DTU2019-1075-PRJ1139-Proteus-mirabilis-1D-1083_R1_001	1339	1078	80.53%	9124590	7977278	87.43%	1093	37	211	116648	214	323742	4068247	ERS4416844	ERR4014436
1D-1084	F4	Klebsiella pneumoniae	Klebsiella	Klebsiella pneumoniae	Urine	Urine	DTU2019-1076-PRJ1139-Klebsiella-pneumoniae-1D-1084_R1_001	569	440	77.38%	3827658	3258824	85.14%	228	16	107	460019	29	970637	5163924	ERS4533775	ERR4076752
1D-1085	F4	Klebsiella pneumoniae	Klebsiella		Urine	Urine	DTU2019-1077-PRJ1139-Klebsiella-pneumoniae-1D-1085_R1_001	433	334	77.22%	2923044	2482720	84.94%	248	17	123	268264	53	568081	5460248	ERS4416845	ERR4014437
1D-1086	F4	Providencia rettgeri	Providencia		Urine	Urine	DTU2019-1078-PRJ1139-Providencia-rettgeri-1D-1086_R1_001	1015	813	80.18%	7044140	6105526	86.68%	1718	412	430	203831	55	621616	4986332	ERS4416846	ERR4014438
1D-1087	F4	Escherichia coli	Escherichia		Urine	Urine	DTU2019-1079-PRJ1139-Escherichia-coli-1D-1087_R1_001	470	368	78.30%	3185424	2727826	85.63%	297	31	104	203898	107	423420	5163459	ERS4416847	ERR4014439
1D-1088	F4	Escherichia coli	Escherichia		Urine	Urine	DTU2019-1080-PRJ1139-Escherichia-coli-1D-1088_R1_001	486	387	79.66%	3294132	2859220	86.80%	302	33	103	118169	145	286776	5034920	ERS4416848	ERR4014440
1D-1089	F4	Escherichia coli	Escherichia		Urine	Urine	DTU2019-1081-PRJ1139-Escherichia-coli-1D-1089_R1_001	526	417	79.30%	3588170	3098842	86.36%	396	15	100	137271	113	341152	5068780	ERS4416849	ERR4014441
1D-1090	F4	Escherichia coli	Escherichia		Urine	Urine	DTU2019-1082-PRJ1139-Escherichia-coli-1D-1090_R1_001	561	446	79.51%	3856954	3325194	86.21%	670	99	192	233707	116	625855	5204119	ERS4416850	ERR4014442
1D-1091	F4	Escherichia coli	Escherichia		Urine	Urine	DTU2019-1083-PRJ1139-Escherichia-coli-1D-1091_R1_001	421	330	78.49%	2855902	2455486	85.98%	283	11	67	227883	99	540544	5102239	ERS4416851	ERR4014443
1D-1092	F4	Escherichia coli	Escherichia		Urine	Urine	DTU2019-1084-PRJ1139-Escherichia-coli-1D-1092_R1_001	555	435	78.48%	3755710	3228538	85.96%	368	16	101	180798	119	310896	5129247	ERS4416852	ERR4014444
1D-1093	F4	Escherichia coli	Escherichia		Urine	Urine	DTU2019-1085-PRJ1139-Escherichia-coli-1D-1093_R1_001	375	295	78.78%	2552900	2190572	85.81%	319	10	80	136860	198	268585	5401007	ERS4416853	ERR4014445
1D-1094	F4	Escherichia coli	Escherichia		Urine	Urine	DTU2019-1086-PRJ1139-Escherichia-coli-1D-1094_R1_001	424	331	78.01%	2864002	2450194	85.55%	225	8	61	192735	93	698247	5029626	ERS4416854	ERR4014446
1D-1095	F4	Escherichia coli	Escherichia		Urine	Urine	DTU2019-1087-PRJ1139-Escherichia-coli-1D-1095_R1_001	732	568	77.58%	4944452	4210350	85.15%	421	28	101	151331	109	450315	5076302	ERS4416855	ERR4014447
1D-1096	F4	Escherichia coli	Escherichia		Urine	Urine	DTU2019-1088-PRJ1139-Escherichia-coli-1D-1096_R1_001	310	239	77.23%	2086950	1778160	85.20%	118	82	52	134858	227	323715	5427044	ERS4416856	ERR4014448
1D-1097	F4	Escherichia coli	Escherichia		Urine	Urine	DTU2019-1089-PRJ1139-Escherichia-coli-1D-1097_R1_001	393	308	78.44%	2654458	2279878	85.89%	149	74	109	119995	132	260502	4984756	ERS4416857	ERR4014449
1D-1098	F4	Escherichia coli	Escherichia		Urine	Urine	DTU2019-1090-PRJ1139-Escherichia-coli-1D-1098_R1_001	433	340	78.70%	2964396	2540554	85.70%	317	161	278	384112	41	657113	5068165	ERS4416858	ERR4014450
1D-1099	F4	Escherichia coli	Escherichia		Urine	Urine	DTU2019-1091-PRJ1139-Escherichia-coli-1D-1099_R1_001	486	379	78.07%	3300292	2818786	85.41%	264	128	259	174166	222	350417	5448589	ERS4416859	ERR4014451
1D-1100	F4	Escherichia coli	Escherichia		Urine	Urine	DTU2019-1092-PRJ1139-Escherichia-coli-1D-1100_R1_001	1129	891	78.93%	7663196	6604426	86.18%	525	245	383	231502	119	586749	5353195	ERS4416860	ERR4014452
1D-1101	F4	Escherichia coli	Escherichia		Urine	Urine	DTU2019-1093-PRJ1139-Escherichia-coli-1D-1101_R1_001	444	349	78.76%	3032968	2608224	86.00%	271	117	104	209637	98	552957	5173616	ERS4416861	ERR4014453
1D-1102	F4	Escherichia coli	Escherichia		Urine	Urine	DTU2019-1094-PRJ1139-Escherichia-coli-1D-1102_R1_001	521	411	78.89%	3567934	3063794	85.87%	384	185	337	207632	65	343802	5063513	ERS4416862	ERR4014454
1D-1103	F4	Escherichia coli	Escherichia		Urine	Urine	DTU2019-1095-PRJ1139-Escherichia-coli-1D-1103_R1_001	586	464	79.25%	4004538	3451264	86.18%	395	168	153	377792	44	741617	4958462	ERS4416863	ERR4014455
1D-1104	F4	Escherichia coli	Escherichia		Urine	Urine	DTU2019-1096-PRJ1139-Escherichia-coli-1D-1104_R1_001	358	280	78.10%	2418948	2074508	85.76%	143	71	80	269067	99	658315	5112177	ERS4416864	ERR4014456
1D-1105	F4	Escherichia coli	Escherichia		Urine	Urine	DTU2019-1097-PRJ1139-Escherichia-coli-1D-1105_R1_001	379	299	78.74%	2584418	2222000	85.98%	183	83	101	193455	90	460620	5069792	ERS4416865	ERR4014457
1D-1106	F4	Escherichia coli	Escherichia		Urine	Urine	DTU2019-1098-PRJ1139-Escherichia-coli-1D-1106_R1_001	414	326	78.98%	2811320	2421370	86.13%	193	93	93	201748	146	367946	5267202	ERS4416866	ERR4014458
1D-1107	F4	Escherichia coli	Escherichia		Urine	Urine	DTU2019-1099-PRJ1139-Escherichia-coli-1D-1107_R1_001	481	376	78.11%	3263440	2792608	85.57%	205	93	117	102587	171	205017	4867167	ERS4416867	ERR4014459
1D-1108	F4	Escherichia coli	Escherichia		Urine	Urine	DTU2019-1100-PRJ1139-Escherichia-coli-1D-1108_R1_001	183	142	77.86%	1240788	1059506	85.39%	74	44	40	144607	99	288682	4999935	ERS4416868	ERR4014460
1D-1109	F4	Escherichia coli	Escherichia		Urine	Urine	DTU2019-1101-PRJ1139-Escherichia-coli-1D-1109_R1_001	473	375	79.13%	3220200	2778142	86.27%	384	47	117	163555	101	368771	5280461	ERS4416869	ERR4014461
1D-1110	F4	Neisseria gonorrhoeae	Neisseria	Actinomyces odontolyticus	Swab tonsil	Respiratory system	DTU2019-1102-PRJ1139-Neisseria-gonorrhoeae-1D-1110_R1_001	741	592	79.87%	5180744	4482520	86.52%	1292	411	434	92923	38	324600	1787766	ERS4533794	ERR4076771
1D-1111	F4	Neisseria gonorrhoeae	Neisseria		Swab uretra	Urine	DTU2019-1103-PRJ1139-Neisseria-gonorrhoeae-1D-1111_R1_001	490	377	77.00%	3321638	2813350	84.70%	444	56	164	49464	96	152568	2138184	ERS4416870	ERR4014462
1D-1112	F5	Klebsiella pneumoniae	Klebsiella		Drain pleural	Respiratory system	DTU2019-1104-PRJ1139-Klebsiella-pneumoniae-1D-1112_R1_001	515	402	77.99%	3521076	3004794	85.34%	445	44	156	376516	43	995906	5295199	ERS4416871	ERR4014463
1D-1113_B	F5	Escherichia coli	Escherichia		Catheter bladder	Urine	DTU2019-2463-PRJ1139-Escherichia-coli-1D-1113-B_R1_001	524	421	80.49%	3532770	3084580	87.31%	311	18	101	107823	155	275358	5410137	ERS4416872	ERR4014464
1D-1114	F5	Escherichia coli	Escherichia		Urine	Urine	DTU2019-1106-PRJ1139-Escherichia-coli-1D-1114_R1_001	573	454	79.15%	3940500	3386662	85.94%	733	154	321	150741	136	575730	5223540	ERS4416873	ERR4014465
1D-1115	F5	Escherichia coli	Escherichia		Tracheal secretion	Respiratory system	DTU2019-1107-PRJ1139-Escherichia-coli-1D-1115_R1_001	517	407	78.74%	3544510	3037070	85.68%	663	70	110	204311	75	566650	5090658	ERS4416874	ERR4014466
1D-1116	F5	Escherichia coli	Escherichia		Unknown	Undetermined	DTU2019-1108-PRJ1139-Escherichia-coli-1D-1116_R1_001	422	331	78.52%	2866390	2460914	85.85%	280	23	69	127923	103	409241	4810031	ERS4416875	ERR4014467
1D-1117	F5	Proteus vulgaris	Proteus		Drain pleural	Respiratory system	DTU2019-1109-PRJ1139-Proteus-vulgaris-1D-1117_R1_001	1013	820	81.01%	7117326	6206678	87.21%	1850	56	235	362303	35	1382836	3973896	ERS4416876	ERR4014468
1D-1118	F5	Klebsiella pneumoniae	Klebsiella		Sputum	Respiratory system	DTU2019-1110-PRJ1139-Klebsiella-pneumoniae-1D-1118_R1_001	227	174	76.48%	1537366	1296462	84.33%	150	9	39	186743	72	373253	5202348	ERS4416877	ERR4014469
1D-1119	F5	Pseudomonas aeruginosa	Pseudomonas		Sputum	Respiratory system	DTU2019-1111-PRJ1139-Pseudomonas-aeruginosa-1D-1119_R1_001	388	286	73.77%	2624466	2155556	82.13%	311	87	136	90755	129	255795	6417871	ERS4416878	ERR4014470
1D-1120	F5	Moraxella catarrhalis	Moraxella		Sputum	Respiratory system	DTU2019-2257-PRJ1139-Moraxella-catarrhalis-1D-1120_R1_001	688	574	83.51%	4736508	4244296	89.61%	497	244	135	166840	21	420360	1967813	ERS4416879	ERR4014471
1D-1121	F5	Escherichia coli	Escherichia		Urine	Urine	DTU2019-1113-PRJ1139-Escherichia-coli-1D-1121_R1_001	569	412	72.38%	3897854	3173126	81.41%	742	42	100	627075	33	1102558	4755584	ERS4416880	ERR4014472
1D-1122	F5	Escherichia coli	Escherichia		Urine	Urine	DTU2019-1114-PRJ1139-Escherichia-coli-1D-1122_R1_001	126	88	70.13%	872506	694104	79.55%	230	57	81	123685	120	251661	5052872	ERS4416881	ERR4014473
1D-1123	F5	Proteus vulgaris	Proteus		Urine	Urine	DTU2019-1115-PRJ1139-Proteus-vulgaris-1D-1123_R1_001	687	502	73.13%	4782620	3908170	81.72%	1380	43	118	112630	110	225929	4135662	ERS4416882	ERR4014474
1D-1124	F5	Not identified, normal flora	Undetermined	Escherichia coli	Sputum	Respiratory system	DTU2019-1116-PRJ1139-Not-identified-1D-1124_R1_001	349	254	72.94%	2378404	1948636	81.93%	300	15	76	133520	110	297303	4806562	ERS4416883	ERR4014475
1D-1125	F5	Escherichia coli	Escherichia		Urine	Urine	DTU2019-1117-PRJ1139-Escherichia-coli-1D-1125_R1_001	603	440	72.92%	4125128	3377772	81.88%	733	62	139	395592	43	803591	4953326	ERS4416884	ERR4014476
1D-1126	F5	Citrobacter koseri	Citrobacter		Urine	Urine	DTU2019-1118-PRJ1139-Citrobacter-koseri-1D-1126_R1_001	610	440	72.13%	4189984	3397128	81.08%	715	184	351	436068	33	644743	4903948	ERS4416885	ERR4014477
1D-1127	F5	Escherichia coli	Escherichia		Urine	Urine	DTU2019-1119-PRJ1139-Escherichia-coli-1D-1127_R1_001	402	295	73.46%	2815328	2292052	81.41%	978	162	226	184669	72	790741	4984185	ERS4416886	ERR4014478
1D-1128	F5	Escherichia coli	Escherichia		Urine	Urine	DTU2019-1120-PRJ1139-Escherichia-coli-1D-1128_R1_001	319	233	72.97%	2189728	1788378	81.67%	444	50	158	188786	98	329353	5109671	ERS4416887	ERR4014479
1D-1129	F5	Klebsiella pneumoniae	Klebsiella		Urine	Urine	DTU2019-1121-PRJ1139-Klebsiella-pneumoniae-1D-1129_R1_001	640	459	71.74%	4384028	3534670	80.63%	806	44	175	215321	80	531173	5499591	ERS4416888	ERR4014480
1D-1130	F5	Klebsiella pneumoniae	Klebsiella	Escherichia coli	Urine	Urine	DTU2019-1122-PRJ1139-Klebsiella-pneumoniae-1D-1130_R1_001	454	332	73.04%	3118930	2547470	81.68%	652	23	73	268176	94	547867	5197393	ERS4416889	ERR4014481
1D-1131	F5	Escherichia coli	Escherichia		Urine	Urine	DTU2019-1123-PRJ1139-Escherichia-coli-1D-1131_R1_001	379	275	72.70%	2590364	2116798	81.72%	405	18	61	260157	72	691818	5195807	ERS4416890	ERR4014482
1D-1132	F5	Klebsiella pneumoniae	Klebsiella		Urine	Urine	DTU2019-1124-PRJ1139-Klebsiella-pneumoniae-1D-1132_R1_001	913	655	71.75%	6306864	5072538	80.43%	1369	106	217	217450	55	620465	5293602	ERS4416891	ERR4014483
1D-1133	F5	Escherichia coli	Escherichia		Urine	Urine	DTU2019-1125-PRJ1139-Escherichia-coli-1D-1133_R1_001	278	202	72.87%	1908168	1558318	81.67%	389	22	48	197450	59	356560	5104218	ERS4416892	ERR4014484
1D-1134	F5	Escherichia coli	Escherichia		Urine	Urine	DTU2019-1126-PRJ1139-Escherichia-coli-1D-1134_R1_001	399	294	73.74%	2753496	2263100	82.19%	633	144	238	197336	103	529113	5018115	ERS4416893	ERR4014485
1D-1135	F5	Proteus mirabilis	Proteus		Urine	Urine	DTU2019-1127-PRJ1139-Proteus-mirabilis-1D-1135_R1_001	404	286	70.83%	2802746	2244938	80.10%	985	18	48	76621	103	158803	4048859	ERS4416894	ERR4014486
1D-1136	F5	Proteus mirabilis	Proteus		Tissue leg	Skin or soft tissue	DTU2019-1128-PRJ1139-Proteus-mirabilis-1D-1136_R1_001	348	255	73.19%	2390942	1968634	82.34%	571	18	30	54075	141	184524	3918765	ERS4416895	ERR4014487
1D-1137	F5	Escherichia coli	Escherichia		Urine	Urine	DTU2019-1129-PRJ1139-Escherichia-coli-1D-1137_R1_001	407	303	74.59%	2848064	2347262	82.42%	1025	71	173	109319	107	288509	4849936	ERS4416896	ERR4014488
1D-1138	F5	Citrobacter koseri	Citrobacter		Urine	Urine	DTU2019-1130-PRJ1139-Citrobacter-koseri-1D-1138_R1_001	178	125	70.51%	1206680	968202	80.24%	200	21	68	264485	25	635319	4671728	ERS4416897	ERR4014489
1D-1139	F5	Escherichia coli	Escherichia		Urine	Urine	DTU2019-1131-PRJ1139-Escherichia-coli-1D-1139_R1_001	595	440	73.92%	4135028	3392204	82.04%	1246	157	263	363467	58	1088369	4951159	ERS4416898	ERR4014490
1D-1140	F5	Enterobacter cloacae	Enterobacter	Enterobacter cloacae	Urine	Urine	DTU2019-1132-PRJ1139-Enterobacter-cloacae-1D-1140_R1_001	507	368	72.51%	3466810	2820168	81.35%	702	68	246	167071	67	345487	4869655	ERS4533776	ERR4076753
1D-1141	F5	Escherichia coli	Escherichia		Tracheal secretion	Respiratory system	DTU2019-1133-PRJ1139-Escherichia-coli-1D-1141_R1_001	418	308	73.62%	2906458	2378702	81.84%	952	43	140	176912	140	367948	5273339	ERS4416899	ERR4014491
1D-1142	F5	Escherichia coli	Escherichia		Urine	Urine	DTU2019-1134-PRJ1139-Escherichia-coli-1D-1142_R1_001	745	546	73.28%	5101938	4180864	81.95%	1026	37	113	90735	143	263583	4887245	ERS4416900	ERR4014492
1D-1143	F5	Escherichia coli	Escherichia		Urine	Urine	DTU2019-1135-PRJ1139-Escherichia-coli-1D-1143_R1_001	1045	772	73.90%	7294602	5991862	82.14%	2311	98	192	267366	92	524274	5202788	ERS4416901	ERR4014493
1D-1144	F5	Escherichia coli	Escherichia		Urine	Urine	DTU2019-1136-PRJ1139-Escherichia-coli-1D-1144_R1_001	641	472	73.56%	4438166	3634678	81.90%	1245	45	129	62617	213	226332	5199123	ERS4416902	ERR4014494
1D-1145	F5	Escherichia coli	Escherichia		Urine	Urine	DTU2019-1137-PRJ1139-Escherichia-coli-1D-1145_R1_001	734	541	73.65%	5080694	4165438	81.99%	1464	57	180	510039	36	687387	4796616	ERS4416903	ERR4014495
1D-1146	F5	Escherichia coli	Escherichia		Urine	Urine	DTU2019-1138-PRJ1139-Escherichia-coli-1D-1146_R1_001	314	228	72.73%	2135794	1746928	81.79%	368	62	168	178461	59	524198	4861764	ERS4416904	ERR4014496
1D-1147	F5	Escherichia coli	Escherichia		Urine	Urine	DTU2019-1139-PRJ1139-Escherichia-coli-1D-1147_R1_001	648	466	71.88%	4413052	3576362	81.04%	731	67	152	273532	66	722595	5156285	ERS4416905	ERR4014497
1D-1148	F5	Proteus vulgaris	Proteus		Urine	Urine	DTU2019-1140-PRJ1139-Proteus-vulgaris-1D-1148_R1_001	281	208	74.26%	2040806	1661642	81.42%	1330	47	69	350867	270	759410	4053067	ERS4416906	ERR4014498
1D-1149	F5	Klebsiella oxytoca	Klebsiella		Urine	Urine	DTU2019-1141-PRJ1139-Klebsiella-oxytoca-1D-1149_R1_001	317	230	72.45%	2155516	1758526	81.58%	358	28	111	136446	110	464173	5997778	ERS4416907	ERR4014499
1D-1150	F5	Klebsiella pneumoniae	Klebsiella		Urine	Urine	DTU2019-1142-PRJ1139-Klebsiella-pneumoniae-1D-1150_R1_001	367	262	71.32%	2495466	2009374	80.52%	383	66	188	227210	61	597157	5390913	ERS4416908	ERR4014500
1D-1151	F5	Enterobacter aerogenes	Enterobacter		Catheter bladder	Urine	DTU2019-1143-PRJ1139-Enterobacter-aerogenes-1D-1151_R1_001	701	513	73.24%	4797558	3928848	81.89%	929	138	293	314718	49	573380	5294422	ERS4416909	ERR4014501
1D-1152	F5	Pseudomonas stutzeri	Pseudomonas	Moraxella catarrhalis	Swab ear	Ear	DTU2019-1144-PRJ1139-Pseudomonas-stutzeri-1D-1152_R1_001	303	223	73.68%	2067274	1709858	82.71%	346	31	96	316851	11	362709	1876641	ERS4416910	ERR4014502
1D-1153	F5	Haemophilus influenzae	Haemophilus		Swab ear	Ear	DTU2019-1145-PRJ1139-Haemophilus-influenzae-1D-1153_R1_001	540	401	74.25%	3690896	3073088	83.26%	700	35	121	394970	27	639618	1861217	ERS4416911	ERR4014503
1D-1154	F5	Escherichia coli	Escherichia		Psoas muscle	Skin or soft tissue	DTU2019-1146-PRJ1139-Escherichia-coli-1D-1154_R1_001	451	329	72.97%	3074734	2518742	81.92%	585	16	88	326007	104	651549	5214308	ERS4416912	ERR4014504
1D-1155_C (3)	F5	Pseudomonas aeruginosa	Pseudomonas		Swab leg	Skin or soft tissue	DTU2019-2586-PRJ1139-Pseudomonas-aeruginosa-1D-1155-C_R1_001	699	595	85.07%	4759364	4286640	90.07%	659	133	217	110285	800	310492	6821402	ERS4416913	ERR4014505
1D-1156	F5	Escherichia coli	Escherichia		Urine	Urine	DTU2019-1148-PRJ1139-Escherichia-coli-1D-1156_R1_001	414	304	73.29%	2869288	2343216	81.67%	790	27	100	138075	134	445512	5381411	ERS4416914	ERR4014506
1D-1157	F5	Escherichia coli	Escherichia		Urine	Urine	DTU2019-1149-PRJ1139-Escherichia-coli-1D-1157_R1_001	415	288	69.47%	2828516	2239480	79.18%	482	253	105	176016	110	577391	5095389	ERS4416915	ERR4014507
1D-1158	F5	Escherichia coli	Escherichia		Urine	Urine	DTU2019-1150-PRJ1139-Escherichia-coli-1D-1158_R1_001	221	157	70.93%	1507530	1210198	80.28%	186	107	136	501662	37	721865	4816130	ERS4416916	ERR4014508
1D-1159	F5	Klebsiella pneumoniae	Klebsiella	Klebsiella pneumoniae	Urine	Urine	DTU2019-1151-PRJ1139-Klebsiella-pneumoniae-1D-1159_R1_001	204	134	65.52%	1395498	1060138	75.97%	267	142	58	124848	82	365520	5391950	ERS4533777	ERR4076754
1D-1160	F5	Escherichia coli	Escherichia		Urine	Urine	DTU2019-1152-PRJ1139-Escherichia-coli-1D-1160_R1_001	208	147	70.70%	1417368	1137806	80.28%	169	82	37	133520	96	465102	4798076	ERS4416917	ERR4014509
1D-1161	F5	Escherichia coli	Escherichia		Urine	Urine	DTU2019-1153-PRJ1139-Escherichia-coli-1D-1161_R1_001	356	259	72.61%	2443270	1988096	81.37%	392	233	183	123785	116	320673	4841361	ERS4416918	ERR4014510
1D-1162	F5	Escherichia coli	Escherichia		Urine	Urine	DTU2019-1154-PRJ1139-Escherichia-coli-1D-1162_R1_001	281	195	69.56%	1914770	1517678	79.26%	314	170	192	169462	89	320787	4996444	ERS4416919	ERR4014511
1D-1163	F5	Escherichia coli	Escherichia		Urine	Urine	DTU2019-1155-PRJ1139-Escherichia-coli-1D-1163_R1_001	273	194	71.24%	1858632	1497354	80.56%	234	128	125	163017	89	476507	4975567	ERS4416920	ERR4014512
1D-1164	F5	Escherichia coli	Escherichia		Urine	Urine	DTU2019-1156-PRJ1139-Escherichia-coli-1D-1164_R1_001	348	251	72.36%	2393924	1941404	81.10%	426	203	216	249649	85	540245	4926070	ERS4416921	ERR4014513
1D-1165	F5	Pseudomonas aeruginosa	Pseudomonas		Urine	Urine	DTU2019-1157-PRJ1139-Pseudomonas-aeruginosa-1D-1165_R1_001	383	266	69.42%	2638194	2064890	78.27%	648	327	240	78745	156	387558	6940262	ERS4416922	ERR4014514
1D-1166	F5	Escherichia coli	Escherichia		Urine	Urine	DTU2019-1158-PRJ1139-Escherichia-coli-1D-1166_R1_001	347	252	72.54%	2423322	1960050	80.88%	646	303	110	173201	116	278024	5202299	ERS4416923	ERR4014515
1D-1167	F5	Proteus mirabilis	Proteus		Urine	Urine	DTU2019-1159-PRJ1139-Proteus-mirabilis-1D-1167_R1_001	346	251	72.50%	2377860	1942228	81.68%	354	223	61	125956	64	292249	3925804	ERS4416924	ERR4014516
1D-1168	F5	Escherichia coli	Escherichia		Urine	Urine	DTU2019-1160-PRJ1139-Escherichia-coli-1D-1168_R1_001	391	282	72.30%	2718378	2194162	80.72%	669	338	103	295491	122	626317	5265421	ERS4416925	ERR4014517
1D-1169	F5	Escherichia coli	Escherichia		Urine	Urine	DTU2019-1161-PRJ1139-Escherichia-coli-1D-1169_R1_001	194	138	71.30%	1321102	1066614	80.74%	204	10	36	137355	82	309464	4855819	ERS4416926	ERR4014518
1D-1170	F5	Enterobacter cloacae	Enterobacter	Enterobacter cloacae	Swab ear	Ear	DTU2019-1162-PRJ1139-Enterobacter-cloacae-1D-1170_R1_001	381	267	70.11%	2584928	2064658	79.87%	420	83	170	189420	58	539245	4690896	ERS4533778	ERR4076755
1D-1171	F5	Proteus mirabilis	Proteus		Urine	Urine	DTU2019-1163-PRJ1139-Proteus-mirabilis-1D-1171_R1_001	213	146	68.90%	1448608	1147256	79.20%	295	8	31	28378	280	83581	4078427	ERS4416927	ERR4014519
1D-1172	F5	Pseudomonas aeruginosa	Pseudomonas		Urine	Urine	DTU2019-1164-PRJ1139-Pseudomonas-aeruginosa-1D-1172_R1_001	192	132	69.12%	1307542	1028456	78.66%	285	32	70	39746	277	179662	6528802	ERS4416928	ERR4014520
1D-1173	F5	Escherichia coli	Escherichia		Urine	Urine	DTU2019-2260-PRJ1139-Escherichia-coli-1D-1173_R1_001	175	144	82.12%	1193086	1063942	89.18%	103	52	48	149275	134	427814	5171810	ERS4416929	ERR4014521
1D-1174	F5	Escherichia coli	Escherichia		Urine	Urine	DTU2019-1166-PRJ1139-Escherichia-coli-1D-1174_R1_001	186	132	70.91%	1268298	1020464	80.46%	232	46	108	118671	91	321679	4863969	ERS4416930	ERR4014522
1D-1175	F5	Escherichia coli	Escherichia		Urine	Urine	DTU2019-1167-PRJ1139-Escherichia-coli-1D-1175_R1_001	410	297	72.53%	2787740	2276452	81.66%	522	67	137	204006	116	918627	5315687	ERS4416931	ERR4014523
1D-1176	F5	Escherichia coli	Escherichia		Urine	Urine	DTU2019-1168-PRJ1139-Escherichia-coli-1D-1176_R1_001	527	385	73.08%	3578808	2935840	82.03%	545	67	192	222796	89	559356	5108060	ERS4416932	ERR4014524
1D-1177	F5	Escherichia coli	Escherichia		Urine	Urine	DTU2019-1169-PRJ1139-Escherichia-coli-1D-1177_R1_001	234	170	72.68%	1591624	1301644	81.78%	233	11	49	146372	95	256984	5137463	ERS4416933	ERR4014525
1D-1178	F5	Klebsiella pneumoniae	Klebsiella	Klebsiella variicola	Urine	Urine	DTU2019-1170-PRJ1139-Klebsiella-pneumoniae-1D-1178_R1_001	520	378	72.76%	3562114	2896950	81.33%	739	33	151	287504	102	419733	5689610	ERS4416934	ERR4014526
1D-1179	F5	Klebsiella pneumoniae	Klebsiella		Urine	Urine	DTU2019-1171-PRJ1139-Klebsiella-pneumoniae-1D-1179_R1_001	689	500	72.62%	4769214	3869868	81.14%	1282	53	180	231722	137	568102	5641060	ERS4416935	ERR4014527
1D-1180	F5	Escherichia coli	Escherichia		Urine	Urine	DTU2019-1172-PRJ1139-Escherichia-coli-1D-1180_R1_001	462	341	73.82%	3161374	2601978	82.31%	648	21	109	184882	99	426967	4843167	ERS4416936	ERR4014528
1D-1181	F5	Escherichia coli	Escherichia		Urine	Urine	DTU2019-1173-PRJ1139-Escherichia-coli-1D-1181_R1_001	414	300	72.56%	2842474	2312542	81.36%	734	18	70	290192	93	704991	5309338	ERS4416937	ERR4014529
1D-1182	F5	Escherichia coli	Escherichia		Urine	Urine	DTU2019-1174-PRJ1139-Escherichia-coli-1D-1182_R1_001	301	216	71.69%	2040954	1655136	81.10%	272	58	130	139705	91	352269	4998101	ERS4416938	ERR4014530
1D-1183	F5	Escherichia coli	Escherichia		Urine	Urine	DTU2019-1175-PRJ1139-Escherichia-coli-1D-1183_R1_001	128	87	67.78%	877032	684908	78.09%	177	6	18	128236	59	272438	4715058	ERS4416939	ERR4014531
1D-1184	F5	Escherichia coli	Escherichia		Urine	Urine	DTU2019-1176-PRJ1139-Escherichia-coli-1D-1184_R1_001	228	165	72.46%	1551374	1266272	81.62%	230	7	26	159463	97	387805	5046854	ERS4416940	ERR4014532
1D-1185	F5	Escherichia coli	Escherichia		Urine	Urine	DTU2019-1177-PRJ1139-Escherichia-coli-1D-1185_R1_001	245	177	72.29%	1669900	1362112	81.57%	286	18	61	124604	122	320159	5289814	ERS4416941	ERR4014533
1D-1186	F5	Escherichia coli	Escherichia		Urine	Urine	DTU2019-1178-PRJ1139-Escherichia-coli-1D-1186_R1_001	204	145	71.18%	1388626	1120484	80.69%	232	37	97	185320	120	564818	5139363	ERS4416942	ERR4014534
1D-1187	F5	Enterobacter cloacae	Enterobacter		Urine	Urine	DTU2019-1179-PRJ1139-Enterobacter-cloacae-1D-1187_R1_001	305	221	72.51%	2078478	1691716	81.39%	335	52	103	112835	111	367717	4906497	ERS4416943	ERR4014535
1D-1188	F5	Klebsiella oxytoca	Klebsiella		Urine	Urine	DTU2019-1180-PRJ1139-Klebsiella-oxytoca-1D-1188_R1_001	518	377	72.74%	3558976	2892142	81.26%	862	89	227	184503	92	365329	5844225	ERS4416944	ERR4014536
1D-1189	F5	Escherichia coli	Escherichia		Urine	Urine	DTU2019-1181-PRJ1139-Escherichia-coli-1D-1189_R1_001	415	301	72.52%	2825686	2306524	81.63%	511	23	107	244027	63	858508	4950612	ERS4416945	ERR4014537
1D-1190	F5	Escherichia coli	Escherichia		Urine	Urine	DTU2019-1182-PRJ1139-Escherichia-coli-1D-1190_R1_001	828	602	72.68%	5625174	4591422	81.62%	920	34	157	104009	137	320619	4917014	ERS4416946	ERR4014538
1D-1191	F5	Escherichia coli	Escherichia		Urine	Urine	DTU2019-1183-PRJ1139-Escherichia-coli-1D-1191_R1_001	650	475	73.08%	4450046	3640676	81.81%	885	324	119	289570	102	515255	5110912	ERS4416947	ERR4014539
1D-1192	F5	Escherichia coli	Escherichia		Urine	Urine	DTU2019-1184-PRJ1139-Escherichia-coli-1D-1192_R1_001	813	597	73.43%	5569660	4563472	81.93%	1195	53	136	497812	31	686795	4759608	ERS4416948	ERR4014540
1D-1193	F5	Escherichia coli	Escherichia		Swab leg	Skin or soft tissue	DTU2019-1185-PRJ1139-Escherichia-coli-1D-1193_R1_001	263	188	71.64%	1803030	1458140	80.87%	320	151	63	214583	101	655333	5134065	ERS4416949	ERR4014541
1D-1194	F5	Haemophilus influenzae	Haemophilus		Swab nose	Respiratory system	DTU2019-1186-PRJ1139-Haemophilus-influenzae-1D-1194_R1_001	239	173	72.49%	1627858	1336596	82.11%	156	84	160	413475	19	532416	1786598	ERS4416950	ERR4014542
1D-1195	F5	Acinetobacter bereziniae	Acinetobacter		Swab ear	Ear	DTU2019-1187-PRJ1139-Acinetobacter-bereziniae-1D-1195_R1_001	403	294	73.09%	2775614	2279266	82.12%	484	259	73	31174	300	101061	4697621	ERS4416951	ERR4014543
1D-1196	F5	Haemophilus influenzae	Haemophilus		Swab nose	Respiratory system	DTU2019-1188-PRJ1139-Haemophilus-influenzae-1D-1196_R1_001	247	179	72.58%	1675420	1379856	82.36%	151	68	46	218710	28	374539	1942044	ERS4416952	ERR4014544
1D-1197	F5	Escherichia coli	Escherichia		Faeces	Stool or rectum	DTU2019-1189-PRJ1139-Escherichia-coli-1D-1197_R1_001	247	177	71.95%	1679566	1366042	81.33%	203	103	101	155672	150	533007	4975797	ERS4416953	ERR4014545
1D-1198	F5	Escherichia coli	Escherichia		Faeces	Stool or rectum	DTU2019-1190-PRJ1139-Escherichia-coli-1D-1198_R1_001	202	141	69.90%	1379370	1098104	79.61%	218	121	151	51034	249	170973	5314174	ERS4416954	ERR4014546
1D-1199	F5	Escherichia coli	Escherichia		Faeces	Stool or rectum	DTU2019-1191-PRJ1139-Escherichia-coli-1D-1199_R1_001	568	409	71.99%	3867662	3140172	81.19%	500	238	256	75652	242	181289	5328985	ERS4416955	ERR4014547
1D-1200	F5	Escherichia coli	Escherichia		Faeces	Stool or rectum	DTU2019-1192-PRJ1139-Escherichia-coli-1D-1200_R1_001	679	493	72.70%	4711578	3827624	81.24%	896	473	575	73855	249	176983	5332638	ERS4416956	ERR4014548
1D-1201	F5	Escherichia coli	Escherichia		Faeces	Stool or rectum	DTU2019-1193-PRJ1139-Escherichia-coli-1D-1201_R1_001	582	414	71.14%	3975566	3199846	80.49%	546	289	178	73855	244	181289	5331209	ERS4416957	ERR4014549
1D-1202	F5	Escherichia coli	Escherichia		Faeces	Stool or rectum	DTU2019-1194-PRJ1139-Escherichia-coli-1D-1202_R1_001	258	185	71.59%	1758396	1419766	80.74%	236	103	53	71096	221	170559	5320663	ERS4416958	ERR4014550
1D-1203	F5	Escherichia coli	Escherichia		Faeces	Stool or rectum	DTU2019-1195-PRJ1139-Escherichia-coli-1D-1203_R1_001	391	283	72.45%	2704100	2198116	81.29%	503	263	110	71065	207	175874	5317604	ERS4416959	ERR4014551
1D-1205	F5	Campylobacter jejuni	Campylobacter	Escherichia coli	Faeces	Stool or rectum	DTU2019-1196-PRJ1139-Campylobacter-jejuni-1D-1205_R1_001	412	301	73.03%	2841554	2316826	81.53%	522	256	116	114091	134	320314	4916945	ERS4416960	ERR4014552
1D-1207	F5	Campylobacter jejuni	Campylobacter		Faeces	Stool or rectum	DTU2019-1197-PRJ1139-Campylobacter-jejuni-1D-1207_R1_001	386	284	73.64%	2622610	2186880	83.39%	443	11	31	169019	32	344466	1766966	ERS4416961	ERR4014553
1D-1208	F5	Campylobacter jejuni	Campylobacter		Faeces	Stool or rectum	DTU2019-1198-PRJ1139-Campylobacter-jejuni-1D-1208_R1_001	235	168	71.44%	1610324	1315646	81.70%	420	73	93	107393	42	188404	1764366	ERS4416962	ERR4014554
1D-1209	F5	Bacteroides fragilis	Bacteroides		Blood	Blood	DTU2019-1199-PRJ1139-Bacteroides-fragilis-1D-1209_R1_001	464	322	69.45%	3186722	2521648	79.13%	957	24	85	292751	51	804430	5116867	ERS4416963	ERR4014555
1D-1210	F6	Escherichia coli	Escherichia		Urine	Urine	DTU2019-1200-PRJ1139-Escherichia-coli-1D-1210_R1_001	288	211	73.19%	1975790	1618032	81.89%	411	22	51	197399	89	546599	5053406	ERS4416964	ERR4014556
1D-1211	F6	Escherichia coli	Escherichia		Urine	Urine	DTU2019-1201-PRJ1139-Escherichia-coli-1D-1211_R1_001	688	499	72.55%	4661532	3814498	81.83%	635	44	166	148955	126	527897	5225676	ERS4416965	ERR4014557
1D-1212	F6	Escherichia coli	Escherichia		Urine	Urine	DTU2019-1202-PRJ1139-Escherichia-coli-1D-1212_R1_001	435	311	71.69%	2965128	2398704	80.90%	560	102	217	136860	161	447645	5235590	ERS4416966	ERR4014558
1D-1213	F6	Escherichia coli	Escherichia		Urine	Urine	DTU2019-1203-PRJ1139-Escherichia-coli-1D-1213_R1_001	444	320	72.14%	3013910	2453338	81.40%	485	70	130	238637	47	625118	4768778	ERS4416967	ERR4014559
1D-1214	F6	Escherichia coli	Escherichia		Urine	Urine	DTU2019-1204-PRJ1139-Escherichia-coli-1D-1214_R1_001	321	232	72.31%	2197080	1783722	81.19%	494	48	161	172776	148	371335	5334088	ERS4416968	ERR4014560
1D-1215	F6	Escherichia coli	Escherichia		Urine	Urine	DTU2019-1205-PRJ1139-Escherichia-coli-1D-1215_R1_001	276	197	71.39%	1872374	1513182	80.82%	341	15	67	154884	72	481987	4843991	ERS4416969	ERR4014561
1D-1216	F6	Klebsiella pneumoniae	Klebsiella		Urine	Urine	DTU2019-1206-PRJ1139-Klebsiella-pneumoniae-1D-1216_R1_001	776	556	71.57%	5289874	4259548	80.52%	1078	37	195	179105	109	421498	5629409	ERS4416970	ERR4014562
1D-1217	F6	Haemophilus influenzae	Haemophilus		Sputum	Respiratory system	DTU2019-1207-PRJ1139-Haemophilus-influenzae-1D-1217_R1_001	504	371	73.59%	3438906	2847844	82.81%	659	25	64	234362	22	545551	1864653	ERS4416971	ERR4014563
1D-1218	F6	Haemophilus influenzae	Haemophilus		Sputum	Respiratory system	DTU2019-1208-PRJ1139-Haemophilus-influenzae-1D-1218_R1_001	1329	990	74.50%	9281208	7700114	82.96%	2833	101	233	171261	24	546737	1784722	ERS4416972	ERR4014564
1D-1219	F6	Escherichia coli	Escherichia		Tracheal secretion	Respiratory system	DTU2019-1209-PRJ1139-Escherichia-coli-1D-1219_R1_001	450	352	78.31%	3052688	2619514	85.81%	442	29	86	336471	44	591929	5147999	ERS4416973	ERR4014565
1D-1220	F6	Enterobacter cloacae	Enterobacter	Enterobacter xiangfangensis	Sputum	Respiratory system	DTU2019-1210-PRJ1139-Enterobacter-cloacae-1D-1220_R1_001	853	661	77.55%	5834630	4952468	84.88%	1116	252	285	503150	38	1233353	4801001	ERS4533779	ERR4076756
1D-1221	F6	Citrobacter freundii	Citrobacter		Urine	Urine	DTU2019-1211-PRJ1139-Citrobacter-freundii-1D-1221_R1_001	432	339	78.43%	2942700	2522328	85.71%	442	33	128	210226	80	673614	5125404	ERS4416974	ERR4014566
1D-1222	F6	Citrobacter koseri	Citrobacter		Urine	Urine	DTU2019-1212-PRJ1139-Citrobacter-koseri-1D-1222_R1_001	224	175	78.32%	1519608	1302988	85.75%	193	11	52	462366	24	1260598	4668999	ERS4416975	ERR4014567
1D-1223	F6	Proteus vulgaris	Proteus		Urine	Urine	DTU2019-1213-PRJ1139-Proteus-vulgaris-1D-1223_R1_001	893	719	80.51%	6404860	5551298	86.67%	2745	66	133	347464	32	607897	3914224	ERS4416976	ERR4014568
1D-1224	F6	Escherichia coli	Escherichia		Urine	Urine	DTU2019-2261-PRJ1139-Escherichia-coli-1D-1224_R1_001	114	94	83.06%	769418	690692	89.77%	36	22	32	123173	427	328227	5163548	ERS4416977	ERR4014569
1D-1225	F6	Escherichia coli	Escherichia		Urine	Urine	DTU2019-1215-PRJ1139-Escherichia-coli-1D-1225_R1_001	649	514	79.12%	4507524	3872984	85.92%	1242	57	148	170820	252	583626	5410089	ERS4416978	ERR4014570
1D-1226	F6	Escherichia coli	Escherichia		Urine	Urine	DTU2019-1216-PRJ1139-Escherichia-coli-1D-1226_R1_001	681	538	78.97%	4641224	3999116	86.17%	671	23	113	501889	35	1114612	4710167	ERS4416979	ERR4014571
1D-1227	F6	Escherichia coli	Escherichia		Urine	Urine	DTU2019-1217-PRJ1139-Escherichia-coli-1D-1227_R1_001	872	690	79.13%	6028828	5178788	85.90%	1471	47	199	368450	45	759888	5152452	ERS4416980	ERR4014572
1D-1228	F6	Escherichia coli	Escherichia		Urine	Urine	DTU2019-1218-PRJ1139-Escherichia-coli-1D-1228_R1_001	640	509	79.51%	4418952	3812524	86.28%	976	34	103	348863	65	666544	5002716	ERS4416981	ERR4014573
1D-1229	F6	Escherichia coli	Escherichia		Urine	Urine	DTU2019-1219-PRJ1139-Escherichia-coli-1D-1229_R1_001	265	207	78.40%	1801128	1544602	85.76%	274	8	54	183595	95	564977	5092245	ERS4416982	ERR4014574
1D-1230	F6	Escherichia coli	Escherichia		Urine	Urine	DTU2019-1220-PRJ1139-Escherichia-coli-1D-1230_R1_001	344	268	78.06%	2334680	1997446	85.56%	297	13	66	307461	82	738231	4991090	ERS4416983	ERR4014575
1D-1231	F6	Escherichia coli	Escherichia		Urine	Urine	DTU2019-1221-PRJ1139-Escherichia-coli-1D-1231_R1_001	841	666	79.21%	5746814	4956100	86.24%	892	78	208	472872	34	1133725	4892841	ERS4416984	ERR4014576
1D-1232	F6	Escherichia coli	Escherichia		Urine	Urine	DTU2019-1222-PRJ1139-Escherichia-coli-1D-1232_R1_001	369	288	77.88%	2522772	2150438	85.24%	432	89	138	333523	50	610694	4971621	ERS4416985	ERR4014577
1D-1233	F6	Proteus mirabilis	Proteus		Urine	Urine	DTU2019-1223-PRJ1139-Proteus-mirabilis-1D-1233_R1_001	1105	885	80.08%	7710932	6694568	86.82%	2089	187	349	281805	59	668487	4167808	ERS4416986	ERR4014578
1D-1234	F6	Escherichia coli	Escherichia		Urine	Urine	DTU2019-1224-PRJ1139-Escherichia-coli-1D-1234_R1_001	600	477	79.41%	4138032	3569430	86.26%	829	42	159	210630	101	377243	5227008	ERS4416987	ERR4014579
1D-1235	F6	Escherichia coli	Escherichia		Urine	Urine	DTU2019-1225-PRJ1139-Escherichia-coli-1D-1235_R1_001	866	685	79.10%	5980906	5143894	86.01%	1303	40	165	233528	91	413576	4858873	ERS4416988	ERR4014580
1D-1236	F6	Escherichia coli	Escherichia		Urine	Urine	DTU2019-1226-PRJ1139-Escherichia-coli-1D-1236_R1_001	992	780	78.64%	6892926	5893560	85.50%	1910	272	573	162528	136	354891	5210621	ERS4416989	ERR4014581
1D-1237	F6	Escherichia coli	Escherichia		Urine	Urine	DTU2019-1227-PRJ1139-Escherichia-coli-1D-1237_R1_001	484	384	79.31%	3352418	2885560	86.07%	771	41	90	194826	99	664110	5402723	ERS4416990	ERR4014582
1D-1238	F6	Escherichia coli	Escherichia		Urine	Urine	DTU2019-1228-PRJ1139-Escherichia-coli-1D-1238_R1_001	517	408	78.95%	3526002	3033230	86.02%	522	31	69	245955	81	581945	5004523	ERS4416991	ERR4014583
1D-1239	F6	Escherichia coli	Escherichia		Urine	Urine	DTU2019-1229-PRJ1139-Escherichia-coli-1D-1239_R1_001	439	346	78.92%	3014306	2586776	85.82%	532	16	99	103727	155	295151	5103504	ERS4416992	ERR4014584
1D-1240	F6	Escherichia coli	Escherichia		Urine	Urine	DTU2019-1230-PRJ1139-Escherichia-coli-1D-1240_R1_001	499	394	79.05%	3402332	2932274	86.18%	485	19	81	75029	239	237199	5259467	ERS4416993	ERR4014585
1D-1241	F6	Escherichia coli	Escherichia		Urine	Urine	DTU2019-2111-PRJ1139-Escherichia-coli-1D-1241_R1_001	627	516	82.40%	4268310	3784044	88.65%	311	119	341	114557	156	245802	5162980	ERS4416994	ERR4014586
1D-1242	F6	Escherichia coli	Escherichia		Urine	Urine	DTU2019-1232-PRJ1139-Escherichia-coli-1D-1242_R1_001	274	212	77.22%	1865860	1583152	84.85%	265	12	35	304619	48	645743	4913527	ERS4416995	ERR4014587
1D-1243	F6	Escherichia coli	Escherichia		Urine	Urine	DTU2019-1233-PRJ1139-Escherichia-coli-1D-1243_R1_001	303	236	78.01%	2061254	1760906	85.43%	326	29	64	154687	69	327803	4697601	ERS4416996	ERR4014588
1D-1244	F6	Pseudomonas aeruginosa	Pseudomonas		Urine	Urine	DTU2019-1234-PRJ1139-Pseudomonas-aeruginosa-1D-1244_R1_001	631	465	73.72%	4265892	3497790	81.99%	457	134	329	100942	139	472780	6741247	ERS4416997	ERR4014589
1D-1245	F6	Escherichia coli	Escherichia		Urine	Urine	DTU2019-1235-PRJ1139-Escherichia-coli-1D-1245_R1_001	802	629	78.44%	5448122	4670746	85.73%	787	60	263	204307	78	595902	5215467	ERS4416998	ERR4014590
1D-1246	F6	Enterobacter aerogenes	Enterobacter		Urine	Urine	DTU2019-1236-PRJ1139-Enterobacter-aerogenes-1D-1246_R1_001	414	326	78.61%	2836552	2429742	85.66%	455	21	128	263776	47	768805	5187389	ERS4416999	ERR4014591
1D-1247	F6	Escherichia coli	Escherichia		Urine	Urine	DTU2019-1237-PRJ1139-Escherichia-coli-1D-1247_R1_001	521	410	78.78%	3565356	3060456	85.84%	621	26	107	176578	122	500714	5363639	ERS4417000	ERR4014592
1D-1248	F6	Escherichia coli	Escherichia		Urine	Urine	DTU2019-1238-PRJ1139-Escherichia-coli-1D-1248_R1_001	933	733	78.60%	6388930	5476466	85.72%	1106	178	415	203789	73	711192	4984482	ERS4417001	ERR4014593
1D-1249	F6	Escherichia coli	Escherichia		Urine	Urine	DTU2019-1239-PRJ1139-Escherichia-coli-1D-1249_R1_001	696	552	79.32%	4796164	4128950	86.09%	878	33	167	327196	105	678756	5198983	ERS4417002	ERR4014594
1D-1250	F6	Escherichia coli	Escherichia		Urine	Urine	DTU2019-1240-PRJ1139-Escherichia-coli-1D-1250_R1_001	406	323	79.52%	2775478	2401084	86.51%	423	17	87	139556	132	354818	5418319	ERS4417003	ERR4014595
1D-1251	F6	Escherichia coli	Escherichia		Urine	Urine	DTU2019-1241-PRJ1139-Escherichia-coli-1D-1251_R1_001	216	169	78.43%	1468640	1258966	85.72%	181	9	45	192765	121	551347	5249782	ERS4417004	ERR4014596
1D-1252	F6	Escherichia coli	Escherichia		Urine	Urine	DTU2019-1242-PRJ1139-Escherichia-coli-1D-1252_R1_001	279	223	79.84%	1933962	1670398	86.37%	436	12	62	283868	68	673851	4973697	ERS4417005	ERR4014597
1D-1253	F6	Klebsiella pneumoniae	Klebsiella		Urine	Urine	DTU2019-1243-PRJ1139-Klebsiella-pneumoniae-1D-1253_R1_001	592	456	77.08%	4027616	3410032	84.67%	582	18	109	203206	113	562404	5348949	ERS4417006	ERR4014598
1D-1254	F6	Escherichia coli	Escherichia		Urine	Urine	DTU2019-1244-PRJ1139-Escherichia-coli-1D-1254_R1_001	222	173	78.05%	1510242	1290204	85.43%	182	10	36	138938	116	332597	4920354	ERS4417007	ERR4014599
1D-1255	F6	Citrobacter koseri	Citrobacter		Urine	Urine	DTU2019-1245-PRJ1139-Citrobacter-koseri-1D-1255_R1_001	704	540	76.64%	5269666	4286882	81.35%	3943	2001	785	708208	52	1301145	4656649	ERS4417008	ERR4014600
1D-1256	F6	Pseudomonas aeruginosa	Pseudomonas		Urine	Urine	DTU2019-1246-PRJ1139-Pseudomonas-aeruginosa-1D-1256_R1_001	364	271	74.38%	2584514	2097224	81.15%	1147	563	601	58065	194	216518	6470716	ERS4417009	ERR4014601
1D-1257	F6	Escherichia coli	Escherichia		Urine	Urine	DTU2019-1247-PRJ1139-Escherichia-coli-1D-1257_R1_001	617	445	72.09%	4257396	3446710	80.96%	860	439	293	83205	135	273226	4742855	ERS4417010	ERR4014602
1D-1258	F6	Escherichia coli	Escherichia		Urine	Urine	DTU2019-1248-PRJ1139-Escherichia-coli-1D-1258_R1_001	350	271	77.34%	2402118	2033880	84.67%	353	165	133	196377	75	466092	4906017	ERS4417011	ERR4014603
1D-1259	F6	Escherichia coli	Escherichia		Urine	Urine	DTU2019-1249-PRJ1139-Escherichia-coli-1D-1259_R1_001	606	471	77.73%	4168772	3547180	85.09%	631	301	158	328911	79	659751	5178543	ERS4417012	ERR4014604
1D-1260	F6	Escherichia coli	Escherichia		Urine	Urine	DTU2019-1250-PRJ1139-Escherichia-coli-1D-1260_R1_001	635	488	76.85%	4363944	3681590	84.36%	669	365	397	315133	113	668841	5169031	ERS4417013	ERR4014605
1D-1261	F6	Escherichia coli	Escherichia		Urine	Urine	DTU2019-1251-PRJ1139-Escherichia-coli-1D-1261_R1_001	604	465	76.96%	4113582	3478138	84.55%	476	214	127	385666	54	962829	4983945	ERS4417014	ERR4014606
1D-1262	F6	Escherichia coli	Escherichia		Urine	Urine	DTU2019-1252-PRJ1139-Escherichia-coli-1D-1262_R1_001	531	412	77.61%	3653762	3101736	84.89%	495	288	130	268394	93	430332	5075111	ERS4417015	ERR4014607
1D-1263	F6	Escherichia coli	Escherichia		Urine	Urine	DTU2019-1253-PRJ1139-Escherichia-coli-1D-1263_R1_001	737	569	77.26%	5034592	4260208	84.62%	636	308	165	201548	93	512759	4876750	ERS4417016	ERR4014608
1D-1264	F6	Escherichia coli	Escherichia	Klebsiella oxytoca	Blood	Blood	DTU2019-1254-PRJ1139-Escherichia-coli-1D-1264_R1_001	445	341	76.53%	3053142	2565346	84.02%	433	203	106	174602	95	326553	6113485	ERS4533780	ERR4076757
1D-1265	F6	Escherichia coli	Escherichia		Urine	Urine	DTU2019-1255-PRJ1139-Escherichia-coli-1D-1265_R1_001	490	378	77.18%	3432376	2882138	83.97%	833	410	184	107497	105	314193	4756544	ERS4417017	ERR4014609
1D-1266	F6	Escherichia coli	Escherichia		Faeces	Stool or rectum	DTU2019-1256-PRJ1139-Escherichia-coli-1D-1266_R1_001	395	304	76.87%	2692504	2272448	84.40%	322	127	91	240785	124	457866	5281569	ERS4417018	ERR4014610
1D-1267	F6	Haemophilus influenzae	Haemophilus		Swab ear	Ear	DTU2019-1257-PRJ1139-Haemophilus-influenzae-1D-1267_R1_001	1273	1005	78.96%	8600778	7453798	86.66%	828	74	287	369847	25	439879	1866781	ERS4417019	ERR4014611
1D-1268	F6	Haemophilus influenzae	Haemophilus		Swab eye	Eye	DTU2019-1258-PRJ1139-Haemophilus-influenzae-1D-1268_R1_001	708	567	80.05%	4852178	4227746	87.13%	789	188	219	200767	28	525596	1813041	ERS4417020	ERR4014612
1D-1269	F6	Escherichia coli	Escherichia		Urine	Urine	DTU2019-1259-PRJ1139-Escherichia-coli-1D-1269_R1_001	558	441	79.05%	3795624	3270744	86.17%	510	40	168	235103	56	563930	4846795	ERS4417021	ERR4014613
1D-1270	F6	Escherichia coli	Escherichia		Blood	Blood	DTU2019-1260-PRJ1139-Escherichia-coli-1D-1270_R1_001	173	136	78.50%	1175742	1010052	85.91%	142	11	35	178597	141	523918	5399588	ERS4417022	ERR4014614
1D-1271	F6	Salmonella sp	Salmonella		Blood	Blood	DTU2019-1261-PRJ1139-Salmonella-sp-1D-1271_R1_001	534	419	78.53%	3640912	3123456	85.79%	486	15	77	424379	41	641546	4876272	ERS4417023	ERR4014615
1D-1272	F7	Escherichia coli	Escherichia		Urine	Urine	DTU2019-1262-PRJ1139-Escherichia-coli-1D-1272_R1_001	779	613	78.64%	5388878	4611890	85.58%	1200	169	351	103801	125	343508	4916843	ERS4417024	ERR4014616
1D-1273	F7	Pseudomonas aeruginosa	Pseudomonas		Urine	Urine	DTU2019-1263-PRJ1139-Pseudomonas-aeruginosa-1D-1273_R1_001	614	458	74.66%	4165838	3440304	82.58%	583	98	208	107229	131	268696	6497672	ERS4417025	ERR4014617
1D-1274	F7	Escherichia coli	Escherichia		Urine	Urine	DTU2019-1264-PRJ1139-Escherichia-coli-1D-1274_R1_001	390	308	79.14%	2647568	2285560	86.33%	321	19	65	215418	47	709698	4814639	ERS4417026	ERR4014618
1D-1275	F7	Klebsiella oxytoca	Klebsiella	Klebsiella oxytoca	Urine	Urine	DTU2019-1265-PRJ1139-Klebsiella-oxytoca-1D-1275_R1_001	441	343	77.97%	3010424	2564660	85.19%	421	18	79	174797	91	563726	6150123	ERS4533781	ERR4076758
1D-1276	F7	Klebsiella pneumoniae	Klebsiella		Urine	Urine	DTU2019-1266-PRJ1139-Klebsiella-pneumoniae-1D-1276_R1_001	877	684	78.07%	5992340	5104730	85.19%	955	37	158	270948	40	785484	5151317	ERS4417027	ERR4014619
1D-1277	F7	Escherichia coli	Escherichia		Urine	Urine	DTU2019-1267-PRJ1139-Escherichia-coli-1D-1277_R1_001	511	405	79.25%	3501372	3018738	86.22%	601	18	105	142055	148	628470	5327876	ERS4417028	ERR4014620
1D-1278	F7	Escherichia coli	Escherichia		Urine	Urine	DTU2019-1268-PRJ1139-Escherichia-coli-1D-1278_R1_001	220	169	77.03%	1490938	1265172	84.86%	144	25	25	216424	68	561533	5099653	ERS4417029	ERR4014621
1D-1279	F7	Klebsiella pneumoniae	Klebsiella		Urine	Urine	DTU2019-1269-PRJ1139-Klebsiella-pneumoniae-1D-1279_R1_001	296	227	76.81%	2002462	1693416	84.57%	236	20	66	180873	70	385090	5484499	ERS4417030	ERR4014622
1D-1280	F7	Klebsiella pneumoniae	Klebsiella		Urine	Urine	DTU2019-1270-PRJ1139-Klebsiella-pneumoniae-1D-1280_R1_001	251	189	75.02%	1695474	1415778	83.50%	185	32	56	264654	45	589019	5430668	ERS4417031	ERR4014623
1D-1281	F7	Escherichia coli	Escherichia		Urine	Urine	DTU2019-1271-PRJ1139-Escherichia-coli-1D-1281_R1_001	119	94	79.15%	821032	706984	86.11%	173	19	37	128048	71	294718	4868318	ERS4417032	ERR4014624
1D-1282	F7	Pseudomonas aeruginosa	Pseudomonas		Urine	Urine	DTU2019-2262-PRJ1139-Pseudomonas-aeruginosa-1D-1282_R1_001	307	237	77.38%	2073540	1781108	85.90%	139	69	175	70206	181	212230	6579541	ERS4417033	ERR4014625
1D-1283	F7	Escherichia coli	Escherichia		Abscess	Undetermined	DTU2019-1273-PRJ1139-Escherichia-coli-1D-1283_R1_001	82	64	77.99%	563660	482132	85.54%	78	5	8	21269	419	82243	4978329	ERS4417034	ERR4014626
1D-1284	F7	Pseudomonas aeruginosa	Pseudomonas		Pus cicatrice	Skin or soft tissue	DTU2019-2263-PRJ1139-Pseudomonas-aeruginosa-1D-1284_R1_001	1001	750	74.95%	6710858	5674360	84.55%	271	222	428	209547	111	556174	6812975	ERS4417035	ERR4014627
1D-1285	F7	Moraxella catarrhalis	Moraxella		Swab ear	Ear	DTU2019-1275-PRJ1139-Moraxella-catarrhalis-1D-1285_R1_001	295	235	79.58%	2037520	1765268	86.64%	438	11	44	157460	23	372135	1880696	ERS4417036	ERR4014628
1D-1286	F7	Proteus vulgaris	Proteus		Swab wound	Skin or soft tissue	DTU2019-2114-PRJ1139-Proteus-vulgaris-1D-1286_R1_001	140	118	83.88%	982040	874992	89.10%	140	28	28	86034	74	268874	3992052	ERS4417037	ERR4014629
1D-1287	F7	Proteus vulgaris	Proteus		Swab wound	Skin or soft tissue	DTU2019-1277-PRJ1139-Proteus-vulgaris-1D-1287_R1_001	291	228	78.39%	1993130	1713126	85.95%	309	15	31	101273	76	267743	3991603	ERS4417038	ERR4014630
1D-1288	F7	Klebsiella oxytoca	Klebsiella		Catheter tip (Nutritional Probe)	Skin or soft tissue	DTU2019-1278-PRJ1139-Klebsiella-oxytoca-1D-1288_R1_001	437	340	77.85%	2990192	2546310	85.16%	413	15	70	223069	67	448221	5919016	ERS4417039	ERR4014631
1D-1289	F7	Haemophilus influenzae	Haemophilus		Swab throat	Respiratory system	DTU2019-1279-PRJ1139-Haemophilus-influenzae-1D-1289_R1_001	663	525	79.16%	4520462	3916898	86.65%	595	24	112	268922	26	440538	1847832	ERS4417040	ERR4014632
1D-1290	F7	Pseudomonas aeruginosa	Pseudomonas		Swab wound foot	Skin or soft tissue	DTU2019-2264-PRJ1139-Pseudomonas-aeruginosa-1D-1290_R1_001	177	136	76.78%	1189204	1017866	85.59%	48	31	87	47248	232	186699	6524170	ERS4417041	ERR4014633
1D-1291	F7	Escherichia coli	Escherichia		Swab wound	Skin or soft tissue	DTU2019-1281-PRJ1139-Escherichia-coli-1D-1291_R1_001	73	56	77.43%	494534	421136	85.16%	36	23	23	19793	471	79331	5071706	ERS4417042	ERR4014634
1D-1292	F7	Proteus mirabilis	Proteus		Swab wound	Skin or soft tissue	DTU2019-2265-PRJ1139-Proteus-mirabilis-1D-1292_R1_001	160	133	83.36%	1090988	978750	89.71%	74	37	36	19412	412	87875	3984138	ERS4417043	ERR4014635
1D-1293	F7	Citrobacter koseri	Citrobacter		Pus glans	Reproductive system	DTU2019-2266-PRJ1139-Citrobacter-koseri-1D-1293_R1_001	53	43	81.33%	356566	316064	88.64%	14	6	10	16711	453	88136	4857919	ERS4417044	ERR4014636
1D-1294_B	F7	Escherichia coli	Escherichia		Tissue femur	Bone or joint	DTU2019-2268-PRJ1139-Escherichia-coli-1D-1294-B_R1_001	92	77	83.45%	629316	563652	89.57%	36	24	17	57819	246	200963	5164133	ERS4417045	ERR4014637
1D-1295	F7	Prevotella baroniae	Prevotella		Tissue throat	Respiratory system	DTU2019-1285-PRJ1139-Prevotella-baroniae-1D-1295_R1_001	71	53	75.40%	486220	406124	83.53%	52	23	19	44668	133	141153	3093935	ERS4417046	ERR4014638
1D-1296	F7	Enterobacter cloacae	Enterobacter		Blood	Blood	DTU2019-2269-PRJ1139-Enterobacter-cloacae-1D-1296_R1_001	1205	968	80.38%	8122256	7153090	88.07%	609	38	174	161182	65	400789	4600439	ERS4417047	ERR4014639
1D-1297	F7	Salmonella sp	Salmonella		Blood	Blood	DTU2019-1287-PRJ1139-Salmonella-sp-1D-1297_R1_001	76	59	77.66%	523780	446118	85.17%	62	36	13	24668	305	127218	4663700	ERS4417048	ERR4014640
1D-1298	F7	Salmonella sp	Salmonella		Blood	Blood	DTU2019-2270-PRJ1139-Salmonella-sp-1D-1298_R1_001	77	62	80.68%	529060	464272	87.75%	78	20	36	77345	107	249924	4668697	ERS4417049	ERR4014641
1D-1299	F7	Stenotrophomonas maltophilia	Stenotrophomonas		Sputum	Respiratory system	DTU2019-1289-PRJ1139-Stenotrophomonas-maltophilia-1D-1299_R1_001	293	214	73.12%	1990946	1617802	81.26%	201	106	139	31656	480	138457	4631631	ERS4417050	ERR4014642
1D-1300	F7	Stenotrophomonas maltophilia	Stenotrophomonas		Tracheal secretion	Respiratory system	DTU2019-2271-PRJ1139-Stenotrophomonas-maltophilia-1D-1300_R1_001	292	222	76.17%	1980310	1681110	84.89%	282	52	88	36842	206	170809	4676962	ERS4417051	ERR4014643
1D-1301	F7	Haemophilus influenzae	Haemophilus		Sputum	Respiratory system	DTU2019-1291-PRJ1139-Haemophilus-influenzae-1D-1301_R1_001	310	243	78.52%	2119856	1828884	86.27%	203	85	67	291450	27	381067	1837195	ERS4417052	ERR4014644
1D-1302	F7	Serratia marcescens	Serratia		Sputum	Respiratory system	DTU2019-2272-PRJ1139-Serratia-marcescens-1D-1302_R1_001	643	527	81.94%	4505396	3955888	87.80%	1452	170	165	332998	38	610735	5132635	ERS4417053	ERR4014645
1D-1303	F7	Serratia marcescens	Serratia		Tracheal secretion	Respiratory system	DTU2019-2273-PRJ1139-Serratia-marcescens-1D-1303_R1_001	422	346	81.97%	2895856	2559956	88.40%	482	66	131	255747	43	509394	5115436	ERS4417054	ERR4014646
1D-1304	F7	Klebsiella pneumoniae	Klebsiella		Tracheal secretion	Respiratory system	DTU2019-2122-PRJ1139-Klebsiella-pneumoniae-1D-1304_R1_001	98	78	79.30%	673244	583840	86.72%	74	23	17	51400	182	236184	5164906	ERS4417055	ERR4014647
1D-1305	F7	Serratia marcescens	Serratia		Tracheal secretion	Respiratory system	DTU2019-1295-PRJ1139-Serratia-marcescens-1D-1305_R1_001	428	328	76.63%	2909742	2448820	84.16%	491	23	135	189729	57	434289	5163261	ERS4417056	ERR4014648
1D-1306	F7	Enterobacter cloacae	Enterobacter	Enterobacter cloacae	Tracheal secretion	Respiratory system	DTU2019-1296-PRJ1139-Enterobacter-cloacae-1D-1306_R1_001	331	255	77.08%	2237936	1899392	84.87%	242	15	67	173618	76	502921	4650012	ERS4533782	ERR4076759
1D-1307	F7	Serratia marcescens	Serratia		Sputum	Respiratory system	DTU2019-1297-PRJ1139-Serratia-marcescens-1D-1307_R1_001	891	693	77.82%	6276388	5287766	84.25%	2681	159	253	349808	44	1592728	5251492	ERS4417057	ERR4014649
1D-1308	F7	Stenotrophomonas maltophilia	Stenotrophomonas		Bronchoalveolar lavage	Respiratory system	DTU2019-1298-PRJ1139-Stenotrophomonas-maltophilia-1D-1308_R1_001	368	271	73.69%	2522624	2056618	81.53%	600	74	210	26796	335	119360	5154760	ERS4417058	ERR4014650
1D-1309	F6	Escherichia coli	Escherichia		Urine	Urine	DTU2019-1299-PRJ1139-Escherichia-coli-1D-1309_R1_001	1195	939	78.54%	8203212	7020386	85.58%	1636	46	277	114218	113	581064	4886847	ERS4417059	ERR4014651
1D-1310	F8	Escherichia coli	Escherichia		Urine	Urine	DTU2019-1300-PRJ1139-Escherichia-coli-1D-1310_R1_001	589	463	78.70%	4018844	3451486	85.88%	624	30	72	345991	81	848473	5228073	ERS4417060	ERR4014652
1D-1311	F8	Escherichia coli	Escherichia		Urine	Urine	DTU2019-1301-PRJ1139-Escherichia-coli-1D-1311_R1_001	1048	826	78.86%	7252694	6209202	85.61%	1673	54	197	561280	49	764116	5185193	ERS4417061	ERR4014653
1D-1312	F8	Escherichia coli	Escherichia		Urine	Urine	DTU2019-1302-PRJ1139-Escherichia-coli-1D-1312_R1_001	687	542	78.96%	4770908	4093192	85.79%	1148	31	99	295704	70	907373	4986975	ERS4417062	ERR4014654
1D-1313	F8	Escherichia coli	Escherichia		Urine	Urine	DTU2019-1303-PRJ1139-Escherichia-coli-1D-1313_R1_001	1590	1240	77.99%	10974782	9343976	85.14%	2463	78	317	63116	193	178176	4798431	ERS4417063	ERR4014655
1D-1314	F8	Escherichia coli	Escherichia		Urine	Urine	DTU2019-1304-PRJ1139-Escherichia-coli-1D-1314_R1_001	1472	1150	78.16%	10078882	8583864	85.17%	1915	58	309	232214	99	527964	5225474	ERS4417064	ERR4014656
1D-1315	F8	Escherichia coli	Escherichia		Urine	Urine	DTU2019-1305-PRJ1139-Escherichia-coli-1D-1315_R1_001	377	334	88.56%	2549834	2367798	92.86%	102	8	45	146156	105	423688	5449837	ERS4417065	ERR4014657
1D-1316	F8	Escherichia coli	Escherichia		Urine	Urine	DTU2019-1306-PRJ1139-Escherichia-coli-1D-1316_R1_001	719	634	88.30%	4851126	4496952	92.70%	223	50	133	297523	69	689736	5201944	ERS4417066	ERR4014658
1D-1317	F8	Haemophilus influenzae	Haemophilus		Sputum	Respiratory system	DTU2019-1307-PRJ1139-Haemophilus-influenzae-1D-1317_R1_001	324	286	88.35%	2171442	2022698	93.15%	41	14	29	383139	17	550445	1847724	ERS4417067	ERR4014659
1D-1318	F8	Escherichia coli	Escherichia		Urine	Urine	DTU2019-1308-PRJ1139-Escherichia-coli-1D-1318_R1_001	666	590	88.58%	4512826	4184684	92.73%	229	32	96	372678	77	625703	5030078	ERS4417068	ERR4014660
1D-1319	F8	Escherichia coli	Escherichia		Urine	Urine	DTU2019-1309-PRJ1139-Escherichia-coli-1D-1319_R1_001	538	477	88.66%	3658878	3395474	92.80%	228	22	92	185205	59	564989	4742544	ERS4417069	ERR4014661
1D-1320	F8	Escherichia coli	Escherichia		Urine	Urine	DTU2019-1310-PRJ1139-Escherichia-coli-1D-1320_R1_001	624	558	89.30%	4272636	3979884	93.15%	259	18	77	231514	129	442694	5336039	ERS4417070	ERR4014662
1D-1321	F8	Pasteurella multocida	Pasteurella	Pasteurella dagmatis	Swab	Undetermined	DTU2019-1311-PRJ1139-Pasteurella-multocida-1D-1321_R1_001	802	717	89.39%	5407754	5060366	93.58%	896	181	112	287497	23	747091	2406862	ERS4417071	ERR4014663
1D-1322	F8	Klebsiella pneumoniae	Klebsiella		Urine	Urine	DTU2019-1312-PRJ1139-Klebsiella-pneumoniae-1D-1322_R1_001	527	466	88.41%	3605490	3331258	92.39%	310	50	119	374837	52	1059212	5495045	ERS4417072	ERR4014664
1D-1323	F8	Raoultella ornithinolytica	Raoultella		Urine	Urine	DTU2019-1313-PRJ1139-Raoultella-ornithinolytica-1D-1323_R1_001	391	344	88.10%	2650486	2449850	92.43%	147	31	91	238883	53	784851	5458798	ERS4417073	ERR4014665
1D-1324	F8	Escherichia coli	Escherichia		Urine	Urine	DTU2019-1314-PRJ1139-Escherichia-coli-1D-1324_R1_001	234	206	88.16%	1587508	1470034	92.60%	77	32	49	165321	172	356446	5309456	ERS4417074	ERR4014666
1D-1325	F8	Pseudomonas aeruginosa	Pseudomonas		Urine	Urine	DTU2019-1315-PRJ1139-Pseudomonas-aeruginosa-1D-1325_R1_001	401	345	86.04%	2726282	2474374	90.76%	230	67	179	88053	179	261122	6739402	ERS4417075	ERR4014667
1D-1326	F8	Citrobacter freundii	Citrobacter		Urine	Urine	DTU2019-1316-PRJ1139-Citrobacter-freundii-1D-1326_R1_001	1245	1110	89.14%	8481686	7892506	93.05%	529	95	262	165794	392	421179	5182417	ERS4417076	ERR4014668
1D-1327	F8	Enterobacter aerogenes	Enterobacter		Swab	Undetermined	DTU2019-1317-PRJ1139-Enterobacter-aerogenes-1D-1327_R1_001	461	408	88.47%	3122564	2893938	92.68%	139	13	74	745724	42	1234378	5021878	ERS4417077	ERR4014669
1D-1328	F8	Klebsiella pneumoniae	Klebsiella		Urine	Urine	DTU2019-1318-PRJ1139-Klebsiella-pneumoniae-1D-1328_R1_001	376	329	87.72%	2548684	2348680	92.15%	162	32	112	256063	47	717301	5118005	ERS4417078	ERR4014670
1D-1329	F8	Klebsiella pneumoniae	Klebsiella		Urine	Urine	DTU2019-1319-PRJ1139-Klebsiella-pneumoniae-1D-1329_R1_001	368	323	87.67%	2480510	2289902	92.32%	86	16	89	220414	93	537557	5531123	ERS4417079	ERR4014671
1D-1330	F9	Escherichia coli	Escherichia		Urine	Urine	DTU2019-1320-PRJ1139-Escherichia-coli-1D-1330_R1_001	361	320	88.78%	2436756	2265828	92.99%	108	16	61	133947	110	364814	4872316	ERS4417080	ERR4014672
1D-1331	F9	Escherichia coli	Escherichia		Urine	Urine	DTU2019-1321-PRJ1139-Escherichia-coli-1D-1331_R1_001	500	445	89.12%	3414948	3175658	92.99%	217	16	87	279933	88	484715	5167809	ERS4417081	ERR4014673
1D-1332	F9	Escherichia coli	Escherichia		Blood	Blood	DTU2019-1322-PRJ1139-Escherichia-coli-1D-1332_R1_001	590	527	89.33%	4032660	3756868	93.16%	258	34	79	251536	79	625838	5144977	ERS4417082	ERR4014674
1D-1333	F9	Proteus mirabilis	Proteus		Urine	Urine	DTU2019-1323-PRJ1139-Proteus-mirabilis-1D-1333_R1_001	533	474	88.93%	3610868	3362288	93.12%	193	24	55	281601	49	537011	3942037	ERS4417083	ERR4014675
1D-1334	F9	Klebsiella pneumoniae	Klebsiella		Urine	Urine	DTU2019-1324-PRJ1139-Klebsiella-pneumoniae-1D-1334_R1_001	426	374	87.69%	2867718	2646376	92.28%	81	13	91	272598	32	704485	5111297	ERS4417084	ERR4014676
1D-1335	F9	Escherichia coli	Escherichia		Urine	Urine	DTU2019-1325-PRJ1139-Escherichia-coli-1D-1335_R1_001	556	495	89.15%	3773008	3513984	93.13%	202	28	125	231991	109	654319	5123771	ERS4417085	ERR4014677
1D-1336	F9	Haemophilus influenzae	Haemophilus		Sputum	Respiratory system	DTU2019-1326-PRJ1139-Haemophilus-influenzae-1D-1336_R1_001	511	455	89.10%	3445760	3216834	93.36%	120	38	89	291124	21	406982	1861163	ERS4417086	ERR4014678
1D-1337	F9	Escherichia coli	Escherichia		Urine	Urine	DTU2019-1327-PRJ1139-Escherichia-coli-1D-1337_R1_001	318	280	88.05%	2139960	1980926	92.57%	78	14	53	129568	106	418005	4945796	ERS4417087	ERR4014679
1D-1338	F9	Escherichia coli	Escherichia		Urine	Urine	DTU2019-1328-PRJ1139-Escherichia-coli-1D-1338_R1_001	496	441	88.85%	3358708	3123060	92.98%	156	32	103	296260	65	682437	5141723	ERS4417088	ERR4014680
1D-1339	F9	Haemophilus influenzae	Haemophilus		Swab	Undetermined	DTU2019-1329-PRJ1139-Haemophilus-influenzae-1D-1339_R1_001	496	441	89.01%	3338784	3116900	93.35%	105	14	46	428087	24	544924	1873766	ERS4417089	ERR4014681
1D-1340	F9	Escherichia coli	Escherichia		Sputum	Respiratory system	DTU2019-1330-PRJ1139-Escherichia-coli-1D-1340_R1_001	480	429	89.32%	3353552	3101568	92.49%	451	116	242	183464	108	614541	5264871	ERS4417090	ERR4014682
1D-1341	F9	Pseudomonas aeruginosa	Pseudomonas		Urine	Urine	DTU2019-1331-PRJ1139-Pseudomonas-aeruginosa-1D-1341_R1_001	323	275	85.08%	2168654	1960642	90.41%	59	52	71	94283	193	420829	6868507	ERS4417091	ERR4014683
1D-1342	F9	Escherichia coli	Escherichia		Urine	Urine	DTU2019-1332-PRJ1139-Escherichia-coli-1D-1342_R1_001	462	409	88.57%	3110452	2889606	92.90%	117	20	51	563777	46	821804	5104058	ERS4417092	ERR4014684
1D-1343	F9	Escherichia coli	Escherichia		Urine	Urine	DTU2019-1333-PRJ1139-Escherichia-coli-1D-1343_R1_001	727	650	89.37%	5007112	4656366	93.00%	419	40	153	268772	68	902741	5175720	ERS4417093	ERR4014685
1D-1344	F9	Escherichia coli	Escherichia		Sputum	Respiratory system	DTU2019-1334-PRJ1139-Escherichia-coli-1D-1344_R1_001	624	559	89.58%	4283174	3991458	93.19%	338	36	107	373747	48	690691	4856535	ERS4417094	ERR4014686
1D-1345	F9	Acinetobacter baumannii	Acinetobacter	Acinetobacter pittii	Swab	Undetermined	DTU2019-1335-PRJ1139-Acinetobacter-baumannii-1D-1345_R1_001	684	612	89.52%	4625490	4326106	93.53%	210	34	116	222383	64	548375	4021460	ERS4417095	ERR4014687
1D-1346	F10	Escherichia coli	Escherichia		Urine	Urine	DTU2019-1336-PRJ1139-Escherichia-coli-1D-1346_R1_001	551	487	88.41%	3723656	3450726	92.67%	161	14	93	150795	88	386544	4638274	ERS4417096	ERR4014688
1D-1347	F10	Proteus vulgaris	Proteus		Urine	Urine	DTU2019-1337-PRJ1139-Proteus-vulgaris-1D-1347_R1_001	1095	967	88.34%	7403224	6860088	92.66%	275	131	300	379262	40	766626	3989437	ERS4417097	ERR4014689
1D-1348	F10	Escherichia coli	Escherichia		Urine	Urine	DTU2019-1338-PRJ1139-Escherichia-coli-1D-1348_R1_001	422	367	87.04%	2846856	2613940	91.82%	95	50	110	224668	111	610975	5103104	ERS4417098	ERR4014690
1D-1349	F10	Citrobacter koseri	Citrobacter		Urine	Urine	DTU2019-1339-PRJ1139-Citrobacter-koseri-1D-1349_R1_001	296	256	86.52%	1997542	1832414	91.73%	57	31	90	2704516	20	2704516	4853009	ERS4417099	ERR4014691
1D-1350	F10	Klebsiella oxytoca	Klebsiella		Urine	Urine	DTU2019-1340-PRJ1139-Klebsiella-oxytoca-1D-1350_R1_001	317	277	87.55%	2153624	1982108	92.04%	85	36	74	223651	68	507415	5889309	ERS4417100	ERR4014692
1D-1351	F10	Haemophilus influenzae	Haemophilus		Tracheal secretion	Respiratory system	DTU2019-1341-PRJ1139-Haemophilus-influenzae-1D-1351_R1_001	359	317	88.31%	2417348	2246012	92.91%	51	34	59	419799	20	548914	1830506	ERS4417101	ERR4014693
1D-1352	F10	Klebsiella pneumoniae	Klebsiella		Urine	Urine	DTU2019-1342-PRJ1139-Klebsiella-pneumoniae-1D-1352_R1_001	426	371	86.98%	2882498	2643988	91.73%	92	53	134	224343	101	527725	5640097	ERS4417102	ERR4014694
1D-1353	F10	Escherichia coli	Escherichia		Urine	Urine	DTU2019-1343-PRJ1139-Escherichia-coli-1D-1353_R1_001	351	307	87.45%	2368342	2181332	92.10%	71	31	79	247431	152	375323	5416823	ERS4417103	ERR4014695
1D-1354	F10	Escherichia coli	Escherichia		Urine	Urine	DTU2019-1344-PRJ1139-Escherichia-coli-1D-1354_R1_001	416	367	88.10%	2817202	2605742	92.49%	104	33	99	268365	72	510171	5021686	ERS4417104	ERR4014696
1D-1355	F10	Enterococcus faecalis	Enterococcus		Urine	Urine	DTU2019-1345-PRJ1139-Escherichia-coli-1D-1355_R1_001	90	79	87.82%	622736	573208	92.05%	41	20	38	81096	78	194493	3005132	ERS4417105	ERR4014697
1D-1356	F10	Escherichia coli	Escherichia		Urine	Urine	DTU2019-1346-PRJ1139-Escherichia-coli-1D-1356_R1_001	457	404	88.49%	3121024	2889348	92.58%	166	72	89	166551	79	427625	4822277	ERS4417106	ERR4014698
1D-1357	F10	Escherichia coli	Escherichia		Urine	Urine	DTU2019-1347-PRJ1139-Escherichia-coli-1D-1357_R1_001	1247	1104	88.53%	8556192	7914244	92.50%	493	203	359	547178	43	753669	5010823	ERS4417107	ERR4014699
1D-1358	F10	Escherichia coli	Escherichia		Urine	Urine	DTU2019-1348-PRJ1139-Escherichia-coli-1D-1358_R1_001	447	394	88.28%	3039116	2810012	92.46%	120	63	114	205789	98	564223	5161623	ERS4417108	ERR4014700
1D-1359	F10	Klebsiella pneumoniae	Klebsiella		Urine	Urine	DTU2019-1349-PRJ1139-Klebsiella-pneumoniae-1D-1359_R1_001	641	565	88.05%	4318500	3997506	92.57%	153	35	136	747664	43	2475101	5417205	ERS4417109	ERR4014701
1D-1360	F10	Escherichia coli	Escherichia		Urine	Urine	DTU2019-1350-PRJ1139-Escherichia-coli-1D-1360_R1_001	390	348	89.07%	2645418	2466308	93.23%	120	37	89	539683	54	763657	5045987	ERS4417110	ERR4014702
1D-1361	F10	Proteus mirabilis	Proteus		Urine	Urine	DTU2019-1351-PRJ1139-Proteus-mirabilis-1D-1361_R1_001	1090	970	89.03%	7355630	6858520	93.24%	275	61	179	226897	46	569668	4029067	ERS4417111	ERR4014703
1D-1362	F10	Escherichia coli	Escherichia		Urine	Urine	DTU2019-1352-PRJ1139-Escherichia-coli-1D-1362_R1_001	235	208	88.45%	1584850	1473282	92.96%	45	12	47	103576	117	378490	5089904	ERS4417112	ERR4014704
1D-1363	F10	Klebsiella pneumoniae	Klebsiella		Swab insertion site	Skin or soft tissue	DTU2019-1353-PRJ1139-Klebsiella-pneumoniae-1D-1363_R1_001	216	188	87.11%	1453498	1338536	92.09%	26	9	25	234253	53	1011051	5451062	ERS4417113	ERR4014705
1D-1364	F10	Proteus mirabilis	Proteus		Urine	Urine	DTU2019-2274-PRJ1139-Proteus-mirabilis-1D-1364_R1_001	376	309	82.17%	2555928	2274062	88.97%	229	63	96	36089	238	81082	3956697	ERS4417114	ERR4014706
1D-1365	F10	Escherichia coli	Escherichia		Urine	Urine	DTU2019-1355-PRJ1139-Escherichia-coli-1D-1365_R1_001	226	198	87.86%	1518552	1405862	92.58%	36	9	30	517962	55	859559	5116317	ERS4417115	ERR4014707
1D-1366	F10	Proteus vulgaris	Proteus		Urine	Urine	DTU2019-1356-PRJ1139-Proteus-vulgaris-1D-1366_R1_001	558	500	89.52%	3779836	3538374	93.61%	144	25	82	394475	45	818605	4176852	ERS4417116	ERR4014708
1D-1367	F10	Moraxella catarrhalis	Moraxella		Sputum	Respiratory system	DTU2019-1357-PRJ1139-Moraxella-catarrhalis-1D-1367_R1_001	463	416	89.83%	3206866	2992496	93.32%	273	25	91	218734	23	390330	1872100	ERS4417117	ERR4014709
1D-1368	F10	Escherichia coli	Escherichia		Urine	Urine	DTU2019-1358-PRJ1139-Escherichia-coli-1D-1368_R1_001	349	310	88.80%	2359844	2197230	93.11%	63	17	45	617283	30	1057316	4993084	ERS4417118	ERR4014710
1D-1369	F10	Proteus mirabilis	Proteus		Urine	Urine	DTU2019-1359-PRJ1139-Proteus-mirabilis-1D-1369_R1_001	142	126	88.69%	984020	915206	93.01%	85	12	27	231275	47	328298	3859738	ERS4417119	ERR4014711
1D-1370	F10	Proteus mirabilis / Streptococcus group B	Undetermined	Pseudomonas aeruginosa	Urine	Urine	DTU2019-1360-PRJ1139-Proteus-mirabilis-1D-1370_R1_001	416	359	86.29%	2821144	2568498	91.04%	161	71	126	198620	64	416159	6496116	ERS4417120	ERR4014712
1D-1371	F10	Klebsiella pneumoniae	Klebsiella		Urine	Urine	DTU2019-1361-PRJ1139-Klebsiella-pneumoniae-1D-1371_R1_001	215	187	86.97%	1446534	1329916	91.94%	41	8	45	370895	76	966028	5657527	ERS4417121	ERR4014713
1D-1372	F10	Escherichia coli	Escherichia		Urine	Urine	DTU2019-1362-PRJ1139-Escherichia-coli-1D-1372_R1_001	282	248	88.04%	1910432	1767878	92.54%	83	28	70	294881	77	766076	5218718	ERS4417122	ERR4014714
1D-1373	F10	Escherichia coli	Escherichia		Urine	Urine	DTU2019-1363-PRJ1139-Escherichia-coli-1D-1373_R1_001	251	220	87.60%	1691434	1562570	92.38%	54	15	50	171164	81	445100	4936823	ERS4417123	ERR4014715
1D-1374	F10	Escherichia coli	Escherichia		Urine	Urine	DTU2019-1364-PRJ1139-Escherichia-coli-1D-1374_R1_001	343	303	88.12%	2314310	2144844	92.68%	100	14	68	217838	92	1107653	5220442	ERS4417124	ERR4014716
1D-1375	F10	Escherichia coli	Escherichia		Urine	Urine	DTU2019-1365-PRJ1139-Escherichia-coli-1D-1375_R1_001	354	314	88.57%	2402254	2231254	92.88%	125	22	46	287547	89	621208	5056334	ERS4417125	ERR4014717
1D-1376	F10	Escherichia coli	Escherichia		Urine	Urine	DTU2019-1366-PRJ1139-Escherichia-coli-1D-1376_R1_001	303	266	88.01%	2037664	1887416	92.63%	46	12	45	642445	36	1176541	4768720	ERS4417126	ERR4014718
1D-1377	F10	Escherichia coli	Escherichia		Sputum	Respiratory system	DTU2019-1367-PRJ1139-Escherichia-coli-1D-1377_R1_001	366	323	88.26%	2468058	2289226	92.75%	71	13	54	459001	64	681304	4924620	ERS4417127	ERR4014719
1D-1378	F10	Escherichia coli	Escherichia		Urine	Urine	DTU2019-1368-PRJ1139-Escherichia-coli-1D-1378_R1_001	365	322	88.42%	2461612	2285118	92.83%	76	15	52	362159	69	801334	5028782	ERS4417128	ERR4014720
1D-1379	F10	Escherichia coli	Escherichia		Urine	Urine	DTU2019-1369-PRJ1139-Escherichia-coli-1D-1379_R1_001	307	270	87.99%	2083650	1926654	92.47%	104	19	60	241884	79	448892	5262290	ERS4417129	ERR4014721
1D-1380	F10	Klebsiella variicola	Klebsiella		Urine	Urine	DTU2019-1370-PRJ1139-Klebsiella-variicola-1D-1380_R1_001	471	414	88.03%	3182670	2941568	92.42%	128	13	69	253267	66	902791	5666027	ERS4417130	ERR4014722
1D-1381	F10	Escherichia coli	Escherichia		Urine	Urine	DTU2019-2087-PRJ1139-Escherichia-coli-1D-1381_R1_001	299	259	86.51%	2038790	1862504	91.35%	111	15	55	237420	140	417725	5316941	ERS4417131	ERR4014723
1D-1382	F10	Klebsiella pneumoniae	Klebsiella		Blood	Blood	DTU2019-1372-PRJ1139-Klebsiella-pneumoniae-1D-1382_R1_001	754	666	88.34%	5129808	4746844	92.53%	262	23	143	307741	47	669934	5413598	ERS4417132	ERR4014724
1D-1383	F10	Klebsiella pneumoniae	Klebsiella		Blood	Blood	DTU2019-1373-PRJ1139-Klebsiella-pneumoniae-1D-1383_R1_001	590	517	87.65%	3979712	3669594	92.21%	114	36	141	471556	45	697990	5415061	ERS4417133	ERR4014725
1D-1384	F10	Escherichia coli	Escherichia		Blood	Blood	DTU2019-1374-PRJ1139-Escherichia-coli-1D-1384_R1_001	1226	1080	88.04%	8320012	7693392	92.47%	327	157	423	563509	54	774659	5140197	ERS4417134	ERR4014726
1D-1385	F10	Escherichia coli	Escherichia		Blood	Blood	DTU2019-1375-PRJ1139-Escherichia-coli-1D-1385_R1_001	466	411	88.22%	3163012	2924802	92.47%	123	65	141	563509	49	774659	5131562	ERS4417135	ERR4014727
1D-1386	F10	Escherichia coli	Escherichia		Urine	Urine	DTU2019-2464-PRJ1139-Escherichia-coli-1D-1386_R1_001	75	59	79.59%	507016	438730	86.53%	53	8	35	46760	196	128707	4771691	ERS4417136	ERR4014728
1D-1387	F10	Enterococcus faecalis	Enterococcus		Urine	Urine	DTU2019-1377-PRJ1139-Escherichia-coli-1D-1387_R1_001	639	564	88.33%	4317414	4009060	92.86%	123	46	129	150583	141	808544	3175663	ERS4417137	ERR4014729
1D-1388	F11	Escherichia coli	Escherichia		Urine	Urine	DTU2019-1378-PRJ1139-Escherichia-coli-1D-1388_R1_001	520	460	88.49%	3523786	3267760	92.73%	106	57	168	357458	42	623556	4834856	ERS4417138	ERR4014730
1D-1389	F11	Escherichia coli	Escherichia		Urine	Urine	DTU2019-1379-PRJ1139-Escherichia-coli-1D-1389_R1_001	515	454	88.14%	3498270	3232406	92.40%	134	62	103	315537	73	576590	5124187	ERS4417139	ERR4014731
1D-1390	F11	Escherichia coli	Escherichia		Blood	Blood	DTU2019-1380-PRJ1139-Escherichia-coli-1D-1390_R1_001	401	355	88.48%	2715578	2519688	92.79%	66	31	69	106377	165	436749	5181713	ERS4417140	ERR4014732
1D-1391	F11	Escherichia coli	Escherichia		Urine	Urine	DTU2019-1381-PRJ1139-Escherichia-coli-1D-1391_R1_001	647	575	88.87%	4437742	4118642	92.81%	190	82	146	216133	82	808913	5188812	ERS4417141	ERR4014733
1D-1392	F11	Escherichia coli	Escherichia		Urine	Urine	DTU2019-1382-PRJ1139-Escherichia-coli-1D-1392_R1_001	755	671	88.89%	5139844	4777154	92.94%	179	69	170	177207	135	563062	5308650	ERS4417142	ERR4014734
1D-1393	F11	Escherichia coli	Escherichia		Urine	Urine	DTU2019-2123-PRJ1139-Escherichia-coli-1D-1393_R1_001	88	61	69.96%	604516	484286	80.11%	71	8	17	17730	498	74856	5140715	ERS4417143	ERR4014735
1D-1394	F11	Escherichia coli	Escherichia		Urine	Urine	DTU2019-1384-PRJ1139-Escherichia-coli-1D-1394_R1_001	734	649	88.50%	4963832	4605116	92.77%	124	71	107	273676	92	655998	5250099	ERS4417144	ERR4014736
1D-1395	F11	Escherichia coli	Escherichia		Urine	Urine	DTU2019-1385-PRJ1139-Escherichia-coli-1D-1395_R1_001	327	289	88.48%	2210226	2050488	92.77%	81	35	58	259556	69	708206	4862394	ERS4417145	ERR4014737
1D-1396	F11	Escherichia coli	Escherichia		Urine	Urine	DTU2019-1386-PRJ1139-Escherichia-coli-1D-1396_R1_001	431	381	88.51%	2969556	2748884	92.57%	302	121	138	228613	72	464062	5172694	ERS4417146	ERR4014738
1D-1397	F11	Escherichia coli	Escherichia		Urine	Urine	DTU2019-1387-PRJ1139-Escherichia-coli-1D-1397_R1_001	606	535	88.37%	4088590	3791454	92.73%	154	63	190	233730	74	621029	4755489	ERS4417147	ERR4014739
1D-1398	F11	Escherichia coli	Escherichia		Urine	Urine	DTU2019-1388-PRJ1139-Escherichia-coli-1D-1398_R1_001	682	603	88.42%	4596632	4267450	92.84%	171	46	150	234173	84	591915	5060257	ERS4417148	ERR4014740
1D-1399	F11	Klebsiella pneumoniae	Klebsiella	Klebsiella pneumoniae	Urine	Urine	DTU2019-1389-PRJ1139-Klebsiella-pneumoniae-1D-1399_R1_001	994	874	87.94%	6779144	6249400	92.19%	524	34	162	585038	21	1738636	5357631	ERS4533783	ERR4076760
1D-1400	F11	Klebsiella pneumoniae	Klebsiella		Urine	Urine	DTU2019-1390-PRJ1139-Klebsiella-pneumoniae-1D-1400_R1_001	761	667	87.74%	5177858	4768840	92.10%	347	132	212	270692	56	452145	5594401	ERS4417149	ERR4014741
1D-1403	F1	Propionibacterium acnes	Propionibacterium		Biopsy shoulder	Skin or soft tissue	DTU2019-1392-PRJ1139-Propionibacterium-acnes-1D-1403_R1_001	113	98	86.33%	775764	708038	91.27%	48	4	27	273451	34	409047	2473271	ERS4417150	ERR4014742
1D-1404	F1	Anaerococcus sp	Anaerococcus		Blood	Blood	DTU2019-1393-PRJ1139-Anaerococcus-sp-1D-1404_R1_001	942	839	89.04%	6475584	6027464	93.08%	527	53	207	104087	66	246986	2163915	ERS4533784	ERR4076761
1D-1405	F1	Bacteroides fragilis	Bacteroides		Blood	Blood	DTU2019-1394-PRJ1139-Bacteroides-fragilis-1D-1405_R1_001	949	845	88.96%	6510912	6049196	92.91%	502	20	185	723765	24	822010	5517431	ERS4417151	ERR4014743
1D-1406	F1	Escherichia coli	Escherichia		Urine	Urine	DTU2019-2276-PRJ1139-Staphylococcus-haemolyticus-1D-1406_R1_001	196	158	80.58%	1331890	1172094	88.00%	114	16	48	124192	147	228049	5241889	ERS4417152	ERR4014744
1D-1410	F1	Enterococcus sp	Enterococcus		Swab eczema	Skin or soft tissue	DTU2019-1399-PRJ1139-Enterococcus-sp-1D-1410_R1_001	246	208	84.61%	1704024	1531888	89.90%	149	23	40	206096	87	609380	3023054	ERS4417153	ERR4014745
1D-1411	F1	Streptococcus dysgalactiae	Streptococcus		Swab eczema	Skin or soft tissue	DTU2019-1400-PRJ1139-Streptococcus-dysgalactiae-1D-1411_R1_001	193	163	84.24%	1330472	1192660	89.64%	106	7	46	63007	61	177896	2129278	ERS4417154	ERR4014746
1D-1412	F1	Staphylococcus aureus	Staphylococcus		Swab	Undetermined	DTU2019-1401-PRJ1139-Staphylococcus-aureus-1D-1412_R1_001	265	227	85.82%	1829518	1658328	90.64%	140	11	23	379317	21	707038	2745132	ERS4417155	ERR4014747	No
1D-1413	F1	Staphylococcus aureus	Staphylococcus		Swab wound	Skin or soft tissue	DTU2019-1402-PRJ1139-Staphylococcus-aureus-1D-1413_R1_001	555	476	85.81%	3932760	3543114	90.09%	538	51	123	304361	21	465641	2757696	ERS4417156	ERR4014748	No
1D-1414	F1	Staphylococcus aureus	Staphylococcus		Swab wound	Skin or soft tissue	DTU2019-1403-PRJ1139-Streptococcus-dysgalactiae-1D-1414_R1_001	389	334	85.95%	2756368	2488694	90.29%	331	19	63	176739	30	395673	2724518	ERS4417157	ERR4014749	No
1D-1415	F1	Staphylococcus aureus	Staphylococcus		Milk	Milk	DTU2019-1404-PRJ1139-Staphylococcus-aureus-1D-1415_R1_001	218	184	84.68%	1468184	1328206	90.47%	52	7	27	414446	18	660399	2744260	ERS4417158	ERR4014750	No
1D-1416	F1	Streptococcus sanguinis	Streptococcus	Streptococcus gordonii	Peritoneal dialysis fluid	Abdomen	DTU2019-1405-PRJ1139-Streptococcus-sanguinis-1D-1416_R1_001	146	122	83.25%	996546	890280	89.34%	63	14	31	1140024	6	1140024	2160197	ERS4417159	ERR4014751
1D-1417	F1	Enterococcus faecium	Enterococcus		Tracheal secretion	Respiratory system	DTU2019-1406-PRJ1139-Enterococcus-faecium-1D-1417_R1_001	194	163	84.16%	1326788	1189892	89.68%	91	15	43	41734	197	181054	3085448	ERS4417160	ERR4014752
1D-1418	F1	Streptococcus agalactiae	Streptococcus		Swab	Undetermined	DTU2019-1407-PRJ1139-Streptococcus-agalactiae-1D-1418_R1_001	195	166	85.31%	1334228	1207008	90.46%	109	16	44	189799	35	369148	2036373	ERS4417161	ERR4014753
1D-1419	F1	Staphylococcus aureus	Staphylococcus		Swab	Undetermined	DTU2019-1408-PRJ1139-Staphylococcus-aureus-1D-1419_R1_001	186	159	85.57%	1276942	1155984	90.53%	103	7	19	399250	24	970288	2719717	ERS4417162	ERR4014754	No
1D-1420	F1	Staphylococcus aureus	Staphylococcus		Swab wound	Skin or soft tissue	DTU2019-1409-PRJ1139-Staphylococcus-aureus-1D-1420_R1_001	269	230	85.47%	1874054	1691968	90.28%	266	56	78	257928	22	482281	2757726	ERS4417163	ERR4014755	No
1D-1421_B	F1	Streptococcus anginosus	Streptococcus	Streptococcus constellatus	Swab wound	Skin or soft tissue	DTU2019-2281-PRJ1139-Streptococcus-anginosus-1D-1421-B_R1_001	94	77	81.70%	817106	657382	80.45%	1011	33	42	153014	22	408851	1753135	ERS4417164	ERR4014756
1D-1422	F1	Staphylococcus aureus	Staphylococcus		Secretion	Undetermined	DTU2019-1411-PRJ1139-Staphylococcus-aureus-1D-1422_R1_001	272	234	85.92%	1869168	1699298	90.91%	133	10	37	597126	18	1036473	2675488	ERS4417165	ERR4014757	No
1D-1423	F1	Staphylococcus aureus	Staphylococcus		Swab wound	Skin or soft tissue	DTU2019-1412-PRJ1139-Staphylococcus-aureus-1D-1423_R1_001	208	179	85.87%	1427056	1296238	90.83%	88	7	15	150917	43	489229	2799989	ERS4417166	ERR4014758	No
1D-1424	F1	Staphylococcus aureus	Staphylococcus		Swab wound cicatrice	Skin or soft tissue	DTU2019-1413-PRJ1139-Staphylococcus-aureus-1D-1424_R1_001	189	162	85.95%	1303956	1183606	90.77%	91	9	28	467252	22	1013524	2698120	ERS4417167	ERR4014759	No
1D-1425	F1	Staphylococcus aureus	Staphylococcus		Swab wound	Skin or soft tissue	DTU2019-1414-PRJ1139-Staphylococcus-aureus-1D-1425_R1_001	422	363	85.89%	2937750	2661294	90.59%	282	23	68	449774	34	821286	2795556	ERS4417168	ERR4014760	No
1D-1426	F1	Streptococcus agalactiae	Streptococcus		Swab	Undetermined	DTU2019-1415-PRJ1139-Streptococcus-agalactiae-1D-1426_R1_001	279	238	85.26%	1946662	1753742	90.09%	217	11	47	182375	26	348837	2129365	ERS4417169	ERR4014761
1D-1427	F1	Staphylococcus aureus	Staphylococcus		Swab wound	Skin or soft tissue	DTU2019-1416-PRJ1139-Staphylococcus-aureus-1D-1427_R1_001	282	239	84.86%	1915222	1729094	90.28%	97	58	53	184840	27	437149	2672067	ERS4417170	ERR4014762	No
1D-1428	F1	Streptococcus pyogenes	Streptococcus		Swab	Undetermined	DTU2019-1417-PRJ1139-Streptococcus-pyogenes-1D-1428_R1_001	50	42	83.30%	341246	305238	89.45%	14	5	15	159420	30	544575	1854590	ERS4417171	ERR4014763
1D-1429	F1	Streptococcus pyogenes	Streptococcus		Swab vagina	Reproductive system	DTU2019-1418-PRJ1139-Streptococcus-pyogenes-1D-1429_R1_001	76	63	82.99%	514956	459746	89.28%	13	4	23	175780	36	516817	1858737	ERS4417172	ERR4014764
1D-1430	F1	Streptococcus dysgalactiae	Streptococcus		Swab	Undetermined	DTU2019-1419-PRJ1139-Streptococcus-dysgalactiae-1D-1430_R1_001	161	134	83.64%	1095600	980558	89.50%	62	30	35	74643	59	182863	2090623	ERS4417173	ERR4014765
1D-1431	F1	Streptococcus dysgalactiae	Streptococcus		Swab	Undetermined	DTU2019-1420-PRJ1139-Streptococcus-dysgalactiae-1D-1431_R1_001	146	121	83.01%	989162	882468	89.21%	34	14	26	71493	57	198155	2085577	ERS4417174	ERR4014766
1D-1432	F1	Streptococcus agalactiae	Streptococcus		Swab	Undetermined	DTU2019-1421-PRJ1139-Streptococcus-agalactiae-1D-1432_R1_001	152	127	83.70%	1036734	928498	89.56%	43	18	49	285498	31	506453	1958180	ERS4417175	ERR4014767
1D-1433	F1	Streptococcus pyogenes	Streptococcus		Swab wound	Skin or soft tissue	DTU2019-1422-PRJ1139-Streptococcus-pyogenes-1D-1433_R1_001	81	67	83.46%	551552	493450	89.47%	25	13	14	107828	68	299396	1845959	ERS4417176	ERR4014768
1D-1434	F1	Streptococcus agalactiae	Streptococcus		Swab	Undetermined	DTU2019-1423-PRJ1139-Streptococcus-agalactiae-1D-1434_R1_001	278	236	85.14%	1928746	1739894	90.21%	154	65	48	187541	24	682104	2086597	ERS4417177	ERR4014769
1D-1435	F1	Staphylococcus aureus	Staphylococcus		Swab wound	Skin or soft tissue	DTU2019-1424-PRJ1139-Staphylococcus-aureus-1D-1435_R1_001	276	236	85.48%	1893396	1714214	90.54%	107	61	51	901508	11	1222477	2681463	ERS4417178	ERR4014770	No
1D-1436	F1	Streptococcus agalactiae	Streptococcus		Swab wound	Skin or soft tissue	DTU2019-1425-PRJ1139-Streptococcus-agalactiae-1D-1436_R1_001	230	196	84.97%	1587320	1431312	90.17%	105	40	43	103636	38	302650	2077584	ERS4417179	ERR4014771
1D-1437	F1	Staphylococcus aureus	Staphylococcus		Swab impetigo	Skin or soft tissue	DTU2019-1426-PRJ1139-Staphylococcus-aureus-1D-1437_R1_001	223	190	85.45%	1543778	1395410	90.39%	118	58	52	110248	75	228162	2852219	ERS4417180	ERR4014772	No
1D-1438	F1	Staphylococcus aureus	Staphylococcus		Swab wound	Skin or soft tissue	DTU2019-1427-PRJ1139-Staphylococcus-aureus-1D-1438_R1_001	263	225	85.59%	1809578	1640180	90.64%	128	32	48	116017	47	226239	2798649	ERS4417181	ERR4014773	No
1D-1439	F1	Streptococcus dysgalactiae	Streptococcus		Swab eczema	Skin or soft tissue	DTU2019-1428-PRJ1139-Streptococcus-dysgalactiae-1D-1439_R1_001	149	124	82.96%	1007986	900072	89.29%	44	4	20	73296	59	202700	2170627	ERS4417182	ERR4014774
1D-1440	F1	Staphylococcus aureus	Staphylococcus		Swab wound	Skin or soft tissue	DTU2019-1429-PRJ1139-Staphylococcus-aureus-1D-1440_R1_001	197	166	84.37%	1333048	1200394	90.05%	78	12	22	203846	40	710649	2721493	ERS4417183	ERR4014775	No
1D-1441	F1	Streptococcus dysgalactiae	Streptococcus		Swab	Undetermined	DTU2019-1430-PRJ1139-Streptococcus-dysgalactiae-1D-1441_R1_001	72	59	81.62%	491178	434176	88.39%	22	7	9	78198	67	234056	2168727	ERS4417184	ERR4014776
1D-1442	F1	Streptococcus pyogenes	Streptococcus		Swab	Undetermined	DTU2019-1431-PRJ1139-Streptococcus-pyogenes-1D-1442_R1_001	110	93	83.94%	754630	676788	89.68%	58	6	23	163049	21	656286	1713605	ERS4417185	ERR4014777
1D-1443	F1	Streptococcus agalactiae	Streptococcus		Swab	Undetermined	DTU2019-1432-PRJ1139-Streptococcus-agalactiae-1D-1443_R1_001	163	136	83.71%	1108250	992308	89.54%	82	4	20	74285	55	141375	2189161	ERS4417186	ERR4014778
1D-1444	F1	Staphylococcus aureus	Staphylococcus		Abscess	Undetermined	DTU2019-1433-PRJ1139-Staphylococcus-aureus-1D-1444_R1_001	260	221	85.18%	1832590	1650350	90.06%	292	66	88	318487	27	923151	2785824	ERS4417187	ERR4014779	Yes
1D-1445	F1	Staphylococcus aureus	Staphylococcus	Staphylococcus argenteus	Swab wound	Skin or soft tissue	DTU2019-1434-PRJ1139-Staphylococcus-aureus-1D-1445_R1_001	239	203	84.98%	1635022	1476520	90.31%	101	10	23	477125	18	1042563	2744150	ERS4417188	ERR4014780	No
1D-1446	F1	Staphylococcus aureus	Staphylococcus		Swab eczema	Skin or soft tissue	DTU2019-1435-PRJ1139-Staphylococcus-aureus-1D-1446_R1_001	296	253	85.46%	2036814	1844226	90.54%	185	8	26	676053	15	996401	2800931	ERS4417189	ERR4014781	No
1D-1447	F1	Staphylococcus aureus	Staphylococcus		Swab wound	Skin or soft tissue	DTU2019-1436-PRJ1139-Staphylococcus-aureus-1D-1447_R1_001	369	315	85.41%	2529118	2289268	90.52%	177	11	39	107113	61	270359	2778033	ERS4417190	ERR4014782	No
1D-1448	F1	Staphylococcus aureus	Staphylococcus		Swab wound	Skin or soft tissue	DTU2019-1437-PRJ1139-Staphylococcus-aureus-1D-1448_R1_001	288	246	85.53%	1975198	1789278	90.59%	149	11	31	469127	17	790381	2705276	ERS4417191	ERR4014783	No
1D-1449	F1	Streptococcus dysgalactiae	Streptococcus		Swab wound	Skin or soft tissue	DTU2019-1438-PRJ1139-Streptococcus-dysgalactiae-1D-1449_R1_001	133	109	81.91%	921292	814168	88.37%	97	7	36	74634	54	178076	2131809	ERS4417192	ERR4014784
1D-1450	F1	Staphylococcus aureus	Staphylococcus		Swab wound	Skin or soft tissue	DTU2019-1439-PRJ1139-Staphylococcus-aureus-1D-1450_R1_001	271	231	85.08%	1850592	1671558	90.33%	106	10	36	580553	17	1175376	2719558	ERS4417193	ERR4014785	No
1D-1451	F1	Staphylococcus aureus	Staphylococcus		Swab wound	Skin or soft tissue	DTU2019-1440-PRJ1139-Staphylococcus-aureus-1D-1451_R1_001	204	172	84.68%	1375952	1243322	90.36%	50	6	27	160326	33	317267	2743737	ERS4417194	ERR4014786	No
1D-1452	F1	Staphylococcus aureus	Staphylococcus		Swab wound	Skin or soft tissue	DTU2019-1441-PRJ1139-Staphylococcus-aureus-1D-1452_R1_001	187	158	84.22%	1272436	1144476	89.94%	65	23	27	114778	43	371457	2812500	ERS4417195	ERR4014787	No
1D-1453	F1	Staphylococcus aureus	Staphylococcus		Swab wound	Skin or soft tissue	DTU2019-1442-PRJ1139-Staphylococcus-aureus-1D-1453_R1_001	173	141	81.46%	1167542	1031826	88.38%	45	9	16	314424	28	751578	2716456	ERS4417196	ERR4014788	No
1D-1454	F1	Streptococcus agalactiae	Streptococcus		Swab eczema	Skin or soft tissue	DTU2019-1443-PRJ1139-Streptococcus-agalactiae-1D-1454_R1_001	206	174	84.46%	1406098	1265078	89.97%	77	11	44	189366	29	502775	2083984	ERS4417197	ERR4014789
1D-1455	F1	Streptococcus agalactiae	Streptococcus		Swab	Undetermined	DTU2019-1444-PRJ1139-Streptococcus-agalactiae-1D-1455_R1_001	221	186	84.07%	1515384	1358960	89.68%	122	7	25	116794	46	237069	2201452	ERS4417198	ERR4014790
1D-1456	F1	Streptococcus agalactiae	Streptococcus		Swab	Undetermined	DTU2019-1445-PRJ1139-Streptococcus-agalactiae-1D-1456_R1_001	239	202	84.47%	1662258	1491906	89.75%	177	30	88	204077	24	368982	2055330	ERS4417199	ERR4014791
1D-1457	F1	Streptococcus agalactiae	Streptococcus		Swab	Undetermined	DTU2019-1446-PRJ1139-Streptococcus-agalactiae-1D-1457_R1_001	238	200	84.16%	1619378	1454772	89.84%	98	11	46	161670	25	533106	2064127	ERS4417200	ERR4014792
1D-1458	F1	Staphylococcus aureus	Staphylococcus		Swab impetigo	Skin or soft tissue	DTU2019-1447-PRJ1139-Staphylococcus-aureus-1D-1458_R1_001	297	253	85.18%	2041134	1844486	90.37%	134	11	40	428263	23	701197	2746875	ERS4417201	ERR4014793	No
1D-1459	F1	Staphylococcus aureus	Staphylococcus		Swab wound	Skin or soft tissue	DTU2019-1448-PRJ1139-Staphylococcus-aureus-1D-1459_R1_001	195	166	85.08%	1326938	1201638	90.56%	61	4	11	463632	26	488077	2747930	ERS4417202	ERR4014794	No
1D-1460	F1	Streptococcus agalactiae	Streptococcus		Swab finger fissure eczematous	Skin or soft tissue	DTU2019-1449-PRJ1139-Streptococcus-agalactiae-1D-1460_R1_001	402	341	84.90%	2754442	2483304	90.16%	220	20	50	178663	20	525053	2058485	ERS4417203	ERR4014795
1D-1461	F1	Streptococcus dysgalactiae	Streptococcus		Swab	Undetermined	DTU2019-1450-PRJ1139-Streptococcus-dysgalactiae-1D-1461_R1_001	217	182	83.66%	1486452	1328932	89.40%	94	6	42	74035	54	149678	2061059	ERS4417204	ERR4014796
1D-1462	F1	Staphylococcus aureus	Staphylococcus		Swab	Undetermined	DTU2019-1451-PRJ1139-Staphylococcus-aureus-1D-1462_R1_001	285	235	82.72%	1931940	1716722	88.86%	114	9	24	222418	29	275498	2710805	ERS4417205	ERR4014797	No
1D-1463	F1	Streptococcus dysgalactiae	Streptococcus		Swab	Undetermined	DTU2019-1452-PRJ1139-Streptococcus-dysgalactiae-1D-1463_R1_001	105	88	83.54%	714584	640640	89.65%	35	4	19	86039	55	216943	2088185	ERS4417206	ERR4014798
1D-1464_A	F1	Streptococcus pyogenes	Streptococcus		Swab	Undetermined	DTU2019-2282-PRJ1139-Streptococcus-pyogenes-1D-1464-A_R1_001	611	506	82.86%	5548346	4537364	81.78%	7536	2236	1332	123010	27	424867	1801139	ERS4417207	ERR4014799
1D-1465	F1	Streptococcus pyogenes	Streptococcus		Swab	Undetermined	DTU2019-1454-PRJ1139-Streptococcus-pyogenes-1D-1465_R1_001	100	83	83.05%	672724	601350	89.39%	16	7	17	105678	37	220445	1855035	ERS4417208	ERR4014800
1D-1466	F1	Staphylococcus lugdunensis	Staphylococcus		Swab	Undetermined	DTU2019-1455-PRJ1139-Staphylococcus-lugdunensis-1D-1466_R1_001	251	215	85.62%	1711328	1555092	90.87%	87	17	47	955630	12	1071711	2590768	ERS4417209	ERR4014801
1D-1467	F1	Streptococcus agalactiae	Streptococcus		Swab	Undetermined	DTU2019-1456-PRJ1139-Streptococcus-agalactiae-1D-1467_R1_001	220	187	84.84%	1502884	1356262	90.24%	101	8	39	149681	28	211908	2024045	ERS4417210	ERR4014802
1D-1468	F1	Streptococcus agalactiae	Streptococcus		Swab	Undetermined	DTU2019-1457-PRJ1139-Streptococcus-agalactiae-1D-1468_R1_001	198	167	84.49%	1354370	1219306	90.03%	80	18	36	139277	37	430363	2085978	ERS4417211	ERR4014803
1D-1469	F1	Streptococcus agalactiae	Streptococcus		Swab	Undetermined	DTU2019-1458-PRJ1139-Streptococcus-agalactiae-1D-1469_R1_001	531	452	85.26%	3626344	3281438	90.49%	270	16	105	245932	25	387185	2138528	ERS4417212	ERR4014804
1D-1470	F1	Streptococcus agalactiae	Streptococcus		Swab	Undetermined	DTU2019-1459-PRJ1139-Staphylococcus-aureus-1D-1470_R1_001	347	297	85.49%	2387444	2162682	90.59%	172	9	50	181364	233	369131	2246740	ERS4417213	ERR4014805
1D-1471	F1	Streptococcus pyogenes	Streptococcus		Swab wound	Skin or soft tissue	DTU2019-1460-PRJ1139-Streptococcus-pyogenes-1D-1471_R1_001	80	67	84.69%	547848	493924	90.16%	29	3	15	163049	22	661000	1756692	ERS4417214	ERR4014806
1D-1472	F1	Staphylococcus aureus	Staphylococcus		Swab eczema	Skin or soft tissue	DTU2019-1461-PRJ1139-Staphylococcus-aureus-1D-1472_R1_001	311	268	86.23%	2148168	1952714	90.90%	178	9	23	792776	24	1062566	2724165	ERS4417215	ERR4014807	No
1D-1473	F1	Staphylococcus aureus	Staphylococcus		Swab wound	Skin or soft tissue	DTU2019-1462-PRJ1139-Staphylococcus-aureus-1D-1473_R1_001	249	213	85.81%	1716588	1556290	90.66%	127	13	47	209122	26	462509	2687560	ERS4417216	ERR4014808	No
1D-1474	F1	Staphylococcus aureus	Staphylococcus		Swab wound	Skin or soft tissue	DTU2019-1463-PRJ1139-Staphylococcus-aureus-1D-1474_R1_001	261	223	85.32%	1773194	1606478	90.60%	87	7	28	176548	35	412484	2725202	ERS4417217	ERR4014809	No
1D-1475	F1	Streptococcus pyogenes	Streptococcus		Swab	Undetermined	DTU2019-1464-PRJ1139-Streptococcus-pyogenes-1D-1475_R1_001	80	66	83.09%	541060	484108	89.47%	19	4	10	212006	20	503826	1860111	ERS4417218	ERR4014810
1D-1477	F1	Enterococcus faecium	Enterococcus		Blood	Blood	DTU2019-1466-PRJ1139-Enterococcus-faecium-1D-1477_R1_001	125	103	82.47%	846320	752946	88.97%	45	5	19	41402	175	181053	3026186	ERS4417219	ERR4014811
1D-1478	F1	Staphylococcus epidermidis	Staphylococcus		Blood	Blood	DTU2019-1467-PRJ1139-Staphylococcus-epidermidis-1D-1478_R1_001	220	187	84.96%	1492740	1349952	90.43%	67	11	28	107461	52	328063	2513915	ERS4417220	ERR4014812
1D-1479	F1	Staphylococcus hominis	Staphylococcus		Blood	Blood	DTU2019-1468-PRJ1139-Staphylococcus-hominis-1D-1479_R1_001	269	228	84.89%	1841108	1660726	90.20%	133	11	25	801763	12	1109875	2228287	ERS4417221	ERR4014813
1D-1480	F1	Enterococcus faecium	Enterococcus		Blood	Blood	DTU2019-1469-PRJ1139-Enterococcus-faecium-1D-1480_R1_001	330	277	83.92%	2304210	2057562	89.30%	270	81	140	42613	198	114423	2999092	ERS4417222	ERR4014814
1D-1481	F1	Enterococcus faecium	Enterococcus		Blood	Blood	DTU2019-1470-PRJ1139-Enterococcus-faecium-1D-1481_R1_001	174	145	83.73%	1182086	1058842	89.57%	60	7	26	44694	191	114423	2998413	ERS4417223	ERR4014815
1D-1482	F1	Enterococcus faecium	Enterococcus		Blood	Blood	DTU2019-1471-PRJ1139-Enterococcus-faecium-1D-1482_R1_001	395	333	84.17%	2693812	2421146	89.88%	165	14	71	40048	192	114423	2995688	ERS4417224	ERR4014816
1D-1483	F1	Staphylococcus cohnii	Staphylococcus		Blood	Blood	DTU2019-1472-PRJ1139-Staphylococcus-cohnii-1D-1483_R1_001	268	229	85.42%	1833214	1660300	90.57%	108	12	42	567004	15	791010	2581913	ERS4417225	ERR4014817
1D-1484	F1	Streptococcus pneumoniae	Streptococcus		Sputum	Respiratory system	DTU2019-302-PRJ1139-Streptococcus-pneumoniae-1D-1484_R1_001	400	314	78.41%	2745426	2359232	85.93%	371	181	98	107493	43	322667	2084675	ERS4417226	ERR4014818
1D-1485	F1	Staphylococcus aureus	Staphylococcus		Sputum	Respiratory system	DTU2019-1473-PRJ1139-Staphylococcus-aureus-1D-1485_R1_001	294	252	85.72%	2014336	1826750	90.69%	144	13	28	121519	52	353298	2851956	ERS4417227	ERR4014819	No
1D-1486	F1	Staphylococcus capitis	Staphylococcus		Blood	Blood	DTU2019-1474-PRJ1139-Staphylococcus-capitis-1D-1486_R1_001	259	221	85.37%	1783108	1612984	90.46%	137	16	47	1289724	15	1289724	2522355	ERS4417228	ERR4014820
1D-1487	F1	Streptococcus sanguinis	Streptococcus	Streptococcus gordonii	Unknown	Undetermined	DTU2019-1475-PRJ1139-Streptococcus-sanguinis-1D-1487_R1_001	340	284	83.64%	2336524	2087316	89.33%	184	12	68	1140900	105	1140900	2229183	ERS4417229	ERR4014821
1D-1488	F1	Staphylococcus aureus	Staphylococcus		Blood	Blood	DTU2019-1476-PRJ1139-Staphylococcus-aureus-1D-1488_R1_001	193	163	84.65%	1307572	1181154	90.33%	66	8	22	409879	32	462750	2719876	ERS4417230	ERR4014822	No
1D-1489	F1	Staphylococcus aureus	Staphylococcus		Swab impetigo	Skin or soft tissue	DTU2019-1477-PRJ1139-Staphylococcus-aureus-1D-1489_R1_001	155	129	83.11%	1061394	950034	89.51%	101	17	20	244559	22	481276	2671756	ERS4417231	ERR4014823	No
1D-1490	F1	Staphylococcus aureus	Staphylococcus		Swab eczema	Skin or soft tissue	DTU2019-1478-PRJ1139-Staphylococcus-aureus-1D-1490_R1_001	108	91	84.01%	735960	661038	89.82%	51	2	7	130267	40	274547	2820655	ERS4417232	ERR4014824	No
1D-1491	F1	Staphylococcus aureus	Staphylococcus		Swab wound	Skin or soft tissue	DTU2019-1479-PRJ1139-Staphylococcus-aureus-1D-1491_R1_001	193	165	85.14%	1323288	1197516	90.50%	118	11	27	252342	31	546618	2690384	ERS4417233	ERR4014825	No
1D-1492	F1	Staphylococcus aureus	Staphylococcus		Swab wound	Skin or soft tissue	DTU2019-1480-PRJ1139-Staphylococcus-aureus-1D-1492_R1_001	209	177	84.92%	1428534	1289680	90.28%	151	9	25	240861	37	400846	2792231	ERS4417234	ERR4014826	No
1D-1493	F1	Staphylococcus aureus	Staphylococcus		Swab eczema	Skin or soft tissue	DTU2019-1481-PRJ1139-Staphylococcus-aureus-1D-1493_R1_001	198	167	84.39%	1356450	1219852	89.93%	138	24	41	823235	16	996922	2765523	ERS4417235	ERR4014827	No
1D-1494	F1	Aerococcus urinae	Aerococcus		Urine	Urine	DTU2019-1482-PRJ1139-Aerococcus-urinae-1D-1494_R1_001	164	133	81.35%	1118724	984130	87.97%	87	5	20	414557	19	695347	1994569	ERS4417236	ERR4014828
1D-1495	F1	Enterococcus faecium	Enterococcus		Urine	Urine	DTU2019-1483-PRJ1139-Enterococcus-faecium-1D-1495_R1_001	283	237	83.70%	1931018	1730264	89.60%	162	12	49	40229	182	150428	3042010	ERS4417237	ERR4014829
1D-1496	F1	Streptococcus agalactiae	Streptococcus		Urine	Urine	DTU2019-1484-PRJ1139-Streptococcus-agalactiae-1D-1496_R1_001	215	182	84.60%	1470768	1324568	90.06%	129	8	30	187443	16	675325	2041306	ERS4417238	ERR4014830
1D-1497	F1	Enterococcus faecalis	Enterococcus		Urine	Urine	DTU2019-1485-PRJ1139-Enterococcus-faecalis-1D-1497_R1_001	204	171	83.87%	1398608	1253456	89.62%	137	10	25	151252	39	525386	2993280	ERS4417239	ERR4014831
1D-1498	F1	Staphylococcus epidermidis	Staphylococcus		Urine	Urine	DTU2019-1486-PRJ1139-Staphylococcus-epidermidis-1D-1498_R1_001	226	192	85.01%	1548948	1398854	90.31%	143	7	30	200017	27	456704	2430195	ERS4417240	ERR4014832
1D-1499	F1	Enterococcus faecium	Enterococcus		Urine	Urine	DTU2019-1487-PRJ1139-Enterococcus-faecium-1D-1499_R1_001	307	258	83.91%	2108354	1887764	89.54%	215	13	62	39108	196	123087	2953040	ERS4417241	ERR4014833
1D-1500	F1	Enterococcus faecium	Enterococcus		Urine	Urine	DTU2019-1488-PRJ1139-Enterococcus-faecium-1D-1500_R1_001	382	315	82.50%	2600948	2308250	88.75%	209	15	66	55787	184	113205	2982235	ERS4417242	ERR4014834
1D-1501	F1	Enterococcus faecalis	Enterococcus		Urine	Urine	DTU2019-1489-PRJ1139-Enterococcus-faecalis-1D-1501_R1_001	506	426	84.27%	3524576	3147266	89.29%	442	205	218	226309	24	454607	2904195	ERS4417243	ERR4014835
1D-1502	F1	Enterococcus faecium	Enterococcus		Urine	Urine	DTU2019-1490-PRJ1139-Enterococcus-faecium-1D-1502_R1_001	359	299	83.23%	2459078	2188140	88.98%	199	15	64	42833	151	169412	2716641	ERS4417244	ERR4014836
1D-1503	F1	Streptococcus agalactiae	Streptococcus		Urine	Urine	DTU2019-1491-PRJ1139-Streptococcus-agalactiae-1D-1503_R1_001	652	555	85.07%	4511414	4067726	90.17%	442	19	89	187662	24	605558	1974948	ERS4417245	ERR4014837
1D-1504	F1	Enterococcus faecium	Enterococcus		Urine	Urine	DTU2019-1492-PRJ1139-Enterococcus-faecium-1D-1504_R1_001	223	187	83.93%	1519206	1364192	89.80%	94	26	46	30264	217	107263	3041399	ERS4417246	ERR4014838
1D-1505	F1	Enterococcus faecium	Enterococcus		Urine	Urine	DTU2019-1493-PRJ1139-Enterococcus-faecium-1D-1505_R1_001	93	76	82.49%	635956	564916	88.83%	37	12	18	27615	195	109443	2979327	ERS4417247	ERR4014839
1D-1506	F1	Actinomyces turicensis	Actinomyces	No peaks found	Tissue	Undetermined	DTU2019-1494-PRJ1139-Actinomyces-turicensis-1D-1506_R1_001	941	749	79.66%	7057296	6015804	85.24%	2916	856	831	392309	46	588975	1960010	ERS4417248	ERR4014840
1D-1507	F1	Staphylococcus epidermidis	Staphylococcus		Secretion	Undetermined	DTU2019-1495-PRJ1139-Staphylococcus-epidermidis-1D-1507_R1_001	198	168	84.99%	1350392	1222280	90.51%	73	31	35	95441	49	434814	2615780	ERS4417249	ERR4014841
1D-1508	F1	Enterococcus sp	Enterococcus		Urine	Urine	DTU2019-1496-PRJ1139-Enterococcus-sp-1D-1508_R1_001	182	153	83.98%	1265526	1132252	89.47%	128	27	42	356730	17	1075214	2854693	ERS4417250	ERR4014842
1D-1509	F1	Enterococcus sp	Enterococcus		Urine	Urine	DTU2019-1497-PRJ1139-Enterococcus-sp-1D-1509_R1_001	250	209	83.70%	1718966	1538006	89.47%	135	10	36	679789	11	966927	2910280	ERS4417251	ERR4014843
1D-1510	F1	Streptococcus dysgalactiae	Streptococcus		Urine	Urine	DTU2019-1498-PRJ1139-Streptococcus-dysgalactiae-1D-1510_R1_001	93	78	83.42%	646906	578204	89.38%	53	4	15	68207	59	141955	2129444	ERS4417252	ERR4014844
1D-1511	F1	Enterococcus faecalis	Enterococcus		Urine	Urine	DTU2019-1499-PRJ1139-Enterococcus-faecalis-1D-1511_R1_001	185	154	83.11%	1254948	1122278	89.43%	44	5	20	261811	47	898786	2975102	ERS4417253	ERR4014845
1D-1512	F1	Enterococcus sp	Enterococcus		Urine	Urine	DTU2019-1500-PRJ1139-Enterococcus-sp-1D-1512_R1_001	252	209	83.19%	1713370	1529598	89.27%	106	9	32	308814	28	888369	2825597	ERS4417254	ERR4014846
1D-1513	F1	Enterococcus sp	Enterococcus		Urine	Urine	DTU2019-1501-PRJ1139-Enterococcus-sp-1D-1513_R1_001	229	190	83.34%	1544368	1382440	89.51%	68	16	74	522142	15	716616	2842753	ERS4417255	ERR4014847
1D-1514	F1	Streptococcus agalactiae	Streptococcus		Urine	Urine	DTU2019-1502-PRJ1139-Streptococcus-agalactiae-1D-1514_R1_001	225	187	83.23%	1529978	1364382	89.18%	108	6	28	210921	26	682258	2087228	ERS4417256	ERR4014848
1D-1515	F1	Enterococcus sp	Enterococcus		Urine	Urine	DTU2019-1503-PRJ1139-Enterococcus-sp-1D-1515_R1_001	534	449	84.19%	3656144	3278742	89.68%	281	23	71	233870	36	724201	3048679	ERS4417257	ERR4014849
1D-1516 (2)	F1	Staphylococcus epidermidis	Staphylococcus	Staphylococcus epidermidis	Blood	Blood	DTU2019-1504-PRJ1139-Enterococcus-faecium-1D-1516_R1_001	278	239	85.94%	1905474	1732150	90.90%	158	40	64	158389	34	258443	2381063	ERS4417258	ERR4014850
1D-1517	F1	Streptococcus pneumoniae	Streptococcus		Sputum	Respiratory system	DTU2019-303-PRJ1139-Streptococcus-pneumoniae-1D-1517_R1_001	956	792	82.86%	6852484	6065982	88.52%	1601	687	966	107743	37	175145	2008897	ERS4417259	ERR4014851
1D-1518	F1	Staphylococcus aureus	Staphylococcus		Swab	Undetermined	DTU2019-1505-PRJ1139-Staphylococcus-aureus-1D-1518_R1_001	292	249	85.14%	2004284	1810440	90.33%	175	77	79	478759	32	561830	2826722	ERS4417260	ERR4014852	Yes
1D-1519	F1	Streptococcus agalactiae	Streptococcus		Swab eczema	Skin or soft tissue	DTU2019-1506-PRJ1139-Streptococcus-agalactiae-1D-1519_R1_001	392	334	85.36%	2820328	2532378	89.79%	561	186	167	119656	39	302998	2014170	ERS4417261	ERR4014853
1D-1520	F1	Streptococcus dysgalactiae	Streptococcus		Swab wound	Skin or soft tissue	DTU2019-1507-PRJ1139-Streptococcus-dysgalactiae-1D-1520_R1_001	193	161	83.74%	1312056	1175610	89.60%	75	21	68	63076	61	216314	2146645	ERS4417262	ERR4014854
1D-1521	F1	Streptococcus agalactiae	Streptococcus		Swab wound	Skin or soft tissue	DTU2019-1508-PRJ1139-Enterococcus-sp-1D-1521_R1_001	288	244	84.70%	1975258	1778754	90.05%	128	36	64	42292	94	107127	2060094	ERS4417263	ERR4014855
1D-1522	F1	Streptococcus agalactiae	Streptococcus		Swab eczema	Skin or soft tissue	DTU2019-1509-PRJ1139-Streptococcus-agalactiae-1D-1522_R1_001	283	240	84.91%	1935478	1746192	90.22%	134	12	47	187661	18	645117	2011817	ERS4417264	ERR4014856
1D-1523	F1	Streptococcus dysgalactiae	Streptococcus		Swab eczema	Skin or soft tissue	DTU2019-1510-PRJ1139-Streptococcus-dysgalactiae-1D-1523_R1_001	49	41	84.04%	338960	304240	89.76%	19	3	6	68449	56	137697	2047167	ERS4417265	ERR4014857
1D-1524	F1	Streptococcus dysgalactiae	Streptococcus		Swab	Undetermined	DTU2019-1511-PRJ1139-Streptococcus-dysgalactiae-1D-1524_R1_001	228	191	83.55%	1546540	1385374	89.58%	60	7	32	91691	46	216063	2098510	ERS4417266	ERR4014858
1D-1525	F1	Staphylococcus aureus	Staphylococcus		Swab	Undetermined	DTU2019-1512-PRJ1139-Staphylococcus-aureus-1D-1525_R1_001	467	397	85.12%	3216916	2898570	90.10%	316	22	54	253645	52	618264	2836096	ERS4417267	ERR4014859	No
1D-1526	F1	Staphylococcus aureus	Staphylococcus		Swab	Undetermined	DTU2019-1513-PRJ1139-Staphylococcus-aureus-1D-1526_R1_001	253	215	85.16%	1731272	1562902	90.27%	115	65	67	618918	20	1046240	2738856	ERS4417268	ERR4014860	No
1D-1527	F1	Staphylococcus aureus	Staphylococcus		Swab	Undetermined	DTU2019-1514-PRJ1139-Staphylococcus-aureus-1D-1527_R1_001	239	201	84.19%	1643780	1470770	89.47%	163	8	40	464593	19	558157	2745103	ERS4417269	ERR4014861	No
1D-1528	F1	Staphylococcus aureus	Staphylococcus		Swab wound	Skin or soft tissue	DTU2019-1515-PRJ1139-Staphylococcus-aureus-1D-1528_R1_001	228	195	85.52%	1553682	1409468	90.72%	122	6	18	177998	37	524003	2767450	ERS4417270	ERR4014862	No
1D-1529	F1	Streptococcus pyogenes	Streptococcus		Swab wound	Skin or soft tissue	DTU2019-1516-PRJ1139-Streptococcus-pyogenes-1D-1529_R1_001	174	146	84.15%	1179784	1062654	90.07%	45	16	33	138026	30	220294	1839254	ERS4417271	ERR4014863
1D-1530	F1	Staphylococcus aureus	Staphylococcus		Swab wound	Skin or soft tissue	DTU2019-1517-PRJ1139-Staphylococcus-aureus-1D-1530_R1_001	247	209	84.73%	1675634	1512276	90.25%	84	38	57	241838	35	567834	2805407	ERS4417272	ERR4014864	No
1D-1531	F1	Streptococcus pyogenes	Streptococcus		Swab wound	Skin or soft tissue	DTU2019-1518-PRJ1139-Streptococcus-pyogenes-1D-1531_R1_001	189	160	84.62%	1294842	1166822	90.11%	88	41	48	243874	18	725500	1909883	ERS4417273	ERR4014865
1D-1532_A	F1	Staphylococcus aureus	Staphylococcus		Swab wound	Skin or soft tissue	DTU2019-2284-PRJ1139-Staphylococcus-aureus-1D-1532-A_R1_001	236	175	74.24%	1663540	1382560	83.11%	444	14	35	130763	60	313879	2823316	ERS4417274	ERR4014866	No
1D-1532_B	F1	Streptococcus pyogenes	Streptococcus		Swab wound	Skin or soft tissue	DTU2019-2285-PRJ1139-Staphylococcus-aureus-1D-1532-B_R1_001	344	286	83.02%	2508510	2206038	87.94%	955	140	130	216812	30	239984	1784653	ERS4417275	ERR4014867
1D-1533	F1	Staphylococcus aureus	Staphylococcus		Swab wound	Skin or soft tissue	DTU2019-2286-PRJ1139-Streptococcus-pyogenes-1D-1533_R1_001	335	287	85.80%	2281830	2081734	91.23%	180	59	107	150432	41	349346	2806141	ERS4417276	ERR4014868	No
1D-1534	F1	Staphylococcus aureus	Staphylococcus		Swab	Undetermined	DTU2019-1521-PRJ1139-Staphylococcus-aureus-1D-1534_R1_001	200	170	85.43%	1365078	1236266	90.56%	75	5	25	108096	56	280506	2794886	ERS4417277	ERR4014869	No
1D-1535	F1	Staphylococcus saprophyticus	Staphylococcus		Urine	Urine	DTU2019-1522-PRJ1139-Staphylococcus-saprophyticus-1D-1535_R1_001	118	99	84.07%	797588	718356	90.07%	41	1	5	592807	29	721282	2557433	ERS4417278	ERR4014870
1D-1536	F1	Enterococcus faecalis	Enterococcus		Urine	Urine	DTU2019-1523-PRJ1139-Enterococcus-faecalis-1D-1536_R1_001	137	113	82.78%	919938	821614	89.31%	30	11	13	154330	42	288989	2928453	ERS4417279	ERR4014871
1D-1537	F1	Aerococcus urinae	Aerococcus		Urine	Urine	DTU2019-1524-PRJ1139-Aerococcus-urinae-1D-1537_R1_001	180	144	80.28%	1219884	1065066	87.31%	56	20	32	187740	26	437700	1932147	ERS4417280	ERR4014872
1D-1538	F1	Staphylococcus saprophyticus	Staphylococcus		Urine	Urine	DTU2019-1525-PRJ1139-Staphylococcus-saprophyticus-1D-1538_R1_001	429	356	83.07%	2904872	2589154	89.13%	106	56	134	564415	47	697544	2623543	ERS4417281	ERR4014873
1D-1539	F1	Enterococcus faecalis	Enterococcus		Urine	Urine	DTU2019-1526-PRJ1139-Enterococcus-faecalis-1D-1539_R1_001	95	76	79.93%	640840	558066	87.08%	30	10	10	109554	60	229521	2836257	ERS4417282	ERR4014874
1D-1540	F1	Staphylococcus saprophyticus	Staphylococcus		Urine	Urine	DTU2019-1527-PRJ1139-Staphylococcus-saprophyticus-1D-1540_R1_001	275	230	83.44%	1860182	1665442	89.53%	61	31	17	358878	24	673709	2586784	ERS4417283	ERR4014875
1D-1541	F1	Streptococcus agalactiae	Streptococcus		Urine	Urine	DTU2019-1528-PRJ1139-Streptococcus-agalactiae-1D-1541_R1_001	235	197	83.66%	1594526	1429456	89.65%	66	24	62	79234	52	208582	2116814	ERS4417284	ERR4014876
1D-1542	F1	Enterococcus sp	Enterococcus		Urine	Urine	DTU2019-1529-PRJ1139-Enterococcus-sp-1D-1542_R1_001	128	104	81.15%	865812	762190	88.03%	29	12	42	148464	70	617157	2986719	ERS4417285	ERR4014877
1D-1543	F1	Streptococcus agalactiae	Streptococcus		Urine	Urine	DTU2019-1530-PRJ1139-Streptococcus-agalactiae-1D-1543_R1_001	223	186	83.55%	1515846	1356094	89.46%	64	30	60	84885	53	195846	2156016	ERS4417286	ERR4014878
1D-1544	F2	Streptococcus agalactiae	Streptococcus		Blood	Blood	DTU2019-1531-PRJ1139-Streptococcus-agalactiae-1D-1544_R1_001	269	221	82.18%	1824882	1614990	88.50%	66	32	90	39916	93	102084	2069503	ERS4417287	ERR4014879
1D-1545	F2	Streptococcus pneumoniae	Streptococcus	Streptococcus pseudopneumoniae	Sputum	Respiratory system	DTU2019-304-PRJ1139-Streptococcus-pneumoniae-1D-1545_R1_001	522	422	80.89%	3631172	3184088	87.69%	747	367	690	60317	84	304051	2220936	ERS4417288	ERR4014880
1D-1546	F2	Enterococcus faecalis	Enterococcus		Urine	Urine	DTU2019-1532-PRJ1139-Enterococcus-faecalis-1D-1546_R1_001	483	399	82.74%	3297162	2925060	88.71%	187	89	144	217063	192	860952	3194809	ERS4417289	ERR4014881
1D-1547	F2	Enterococcus faecalis	Enterococcus		Urine	Urine	DTU2019-1533-PRJ1139-Enterococcus-faecalis-1D-1547_R1_001	280	232	83.07%	1916288	1702782	88.86%	104	55	37	187252	52	690281	3111289	ERS4417290	ERR4014882
1D-1548	F2	Staphylococcus saprophyticus	Staphylococcus		Urine	Urine	DTU2019-1534-PRJ1139-Staphylococcus-saprophyticus-1D-1548_R1_001	386	326	84.51%	2661190	2387194	89.70%	217	76	40	506211	24	647409	2596828	ERS4417291	ERR4014883
1D-1549	F2	Staphylococcus aureus	Staphylococcus		Swab ear	Ear	DTU2019-1535-PRJ1139-Staphylococcus-aureus-1D-1549_R1_001	304	257	84.64%	2101528	1888996	89.89%	155	62	56	150600	55	369149	2843497	ERS4417292	ERR4014884	No
1D-1550	F2	Staphylococcus aureus	Staphylococcus		Swab ear	Ear	DTU2019-1536-PRJ1139-Staphylococcus-aureus-1D-1550_R1_001	311	264	84.84%	2125942	1916810	90.16%	157	9	27	566750	20	796933	2712903	ERS4417293	ERR4014885	No
1D-1551	F2	Streptococcus pyogenes	Streptococcus		Swab ear	Ear	DTU2019-1537-PRJ1139-Streptococcus-pyogenes-1D-1551_R1_001	156	129	83.19%	1052494	940700	89.38%	42	18	43	89994	48	163219	1886647	ERS4417294	ERR4014886
1D-1552	F2	Streptococcus pyogenes	Streptococcus		Pus	Undetermined	DTU2019-1538-PRJ1139-Streptococcus-pyogenes-1D-1552_R1_001	173	143	82.41%	1172908	1041748	88.82%	51	6	37	213544	19	504245	1860017	ERS4417295	ERR4014887
1D-1553	F2	Staphylococcus aureus	Staphylococcus		Pus	Undetermined	DTU2019-2287-PRJ1139-Staphylococcus-aureus-1D-1553_R1_001	110	93	84.42%	755934	681690	90.18%	97	22	24	50928	305	151784	2952891	ERS4417296	ERR4014888	No
1D-1554	F2	Staphylococcus aureus	Staphylococcus		Pus	Undetermined	DTU2019-1540-PRJ1139-Staphylococcus-aureus-1D-1554_R1_001	322	276	85.45%	2187046	1985218	90.77%	111	36	55	174045	35	543008	2699823	ERS4417297	ERR4014889	No
1D-1555	F2	Staphylococcus aureus	Staphylococcus		Pus	Undetermined	DTU2019-1541-PRJ1139-Staphylococcus-aureus-1D-1555_R1_001	299	251	84.11%	2038376	1829706	89.76%	207	51	97	978341	20	1013761	2742963	ERS4417298	ERR4014890	No
1D-1556	F2	Streptococcus agalactiae	Streptococcus		Swab wound	Skin or soft tissue	DTU2019-1542-PRJ1139-Streptococcus-agalactiae-1D-1556_R1_001	315	269	85.41%	2184170	1972872	90.33%	176	80	99	62902	57	184203	2153529	ERS4417299	ERR4014891
1D-1557	F2	Streptococcus agalactiae	Streptococcus		Swab wound	Skin or soft tissue	DTU2019-1543-PRJ1139-Streptococcus-agalactiae-1D-1557_R1_001	175	147	84.47%	1190956	1071892	90.00%	76	23	57	62902	59	184203	2154101	ERS4417300	ERR4014892
1D-1558	F2	Streptococcus pyogenes	Streptococcus		Swab wound	Skin or soft tissue	DTU2019-1544-PRJ1139-Streptococcus-pyogenes-1D-1558_R1_001	118	99	83.61%	801636	718836	89.67%	39	5	24	224248	17	330280	1820099	ERS4417301	ERR4014893
1D-1559	F2	Staphylococcus aureus	Staphylococcus		Swab wound crus	Skin or soft tissue	DTU2019-1545-PRJ1139-Staphylococcus-aureus-1D-1559_R1_001	427	365	85.33%	2914906	2637302	90.48%	207	14	41	440042	22	635002	2713388	ERS4417302	ERR4014894	No
1D-1560	F2	Staphylococcus aureus	Staphylococcus		Swab wound	Skin or soft tissue	DTU2019-1546-PRJ1139-Staphylococcus-aureus-1D-1560_R1_001	329	281	85.27%	2252134	2036024	90.40%	177	12	44	175539	44	369305	2789490	ERS4417303	ERR4014895	No
1D-1561	F2	Staphylococcus aureus	Staphylococcus		Swab wound	Skin or soft tissue	DTU2019-1547-PRJ1139-Staphylococcus-aureus-1D-1561_R1_001	477	407	85.32%	3258734	2950076	90.53%	221	14	46	545984	19	1235067	2731649	ERS4417304	ERR4014896	No
1D-1562	F2	Staphylococcus aureus	Staphylococcus		Swab wound foot	Skin or soft tissue	DTU2019-1548-PRJ1139-Staphylococcus-aureus-1D-1562_R1_001	464	392	84.52%	3172398	2852948	89.93%	242	16	36	116113	48	369142	2850903	ERS4417305	ERR4014897	No
1D-1563	F2	Enterococcus faecalis	Enterococcus		Urine	Urine	DTU2019-1549-PRJ1139-Enterococcus-faecalis-1D-1563_R1_001	316	263	83.09%	2148922	1914854	89.11%	122	45	96	203725	35	508299	2988811	ERS4417306	ERR4014898
1D-1564	F2	Streptococcus pyogenes	Streptococcus		Swab wound	Skin or soft tissue	DTU2019-1550-PRJ1139-Streptococcus-pyogenes-1D-1564_R1_001	136	111	81.50%	924808	815232	88.15%	44	8	28	163132	21	507148	1927503	ERS4417307	ERR4014899
1D-1565	F2	Staphylococcus aureus	Staphylococcus		Swab wound	Skin or soft tissue	DTU2019-1551-PRJ1139-Staphylococcus-aureus-1D-1565_R1_001	248	210	84.73%	1689116	1523750	90.21%	108	11	30	378739	25	555029	2752723	ERS4417308	ERR4014900	No
1D-1566	F2	Staphylococcus aureus	Staphylococcus		Swab wound	Skin or soft tissue	DTU2019-1552-PRJ1139-Staphylococcus-aureus-1D-1566_R1_001	280	238	84.99%	1902804	1721338	90.46%	108	43	29	463378	16	775851	2746366	ERS4417309	ERR4014901	No
1D-1567	F2	Staphylococcus aureus	Staphylococcus		Swab wound	Skin or soft tissue	DTU2019-1553-PRJ1139-Staphylococcus-aureus-1D-1567_R1_001	221	186	83.97%	1508568	1351658	89.60%	112	50	50	226388	26	471552	2732869	ERS4417310	ERR4014902	No
1D-1568	F2	Staphylococcus aureus	Staphylococcus		Swab eczema	Skin or soft tissue	DTU2019-1554-PRJ1139-Staphylococcus-aureus-1D-1568_R1_001	240	203	84.78%	1626830	1469516	90.33%	94	26	34	315750	25	624262	2725568	ERS4417311	ERR4014903	No
1D-1569	F2	Staphylococcus aureus	Staphylococcus		Swab eczema	Skin or soft tissue	DTU2019-1555-PRJ1139-Staphylococcus-aureus-1D-1569_R1_001	383	323	84.45%	2608420	2344104	89.87%	175	63	75	434038	22	577347	2670159	ERS4417312	ERR4014904	No
1D-1570	F2	Staphylococcus aureus	Staphylococcus		Swab wound	Skin or soft tissue	DTU2019-1556-PRJ1139-Staphylococcus-aureus-1D-1570_R1_001	508	430	84.69%	3475010	3127930	90.01%	296	46	88	326229	19	494288	2709130	ERS4417313	ERR4014905	No
1D-1571	F2	Streptococcus dysgalactiae	Streptococcus		Swab wound	Skin or soft tissue	DTU2019-1557-PRJ1139-Streptococcus-dysgalactiae-1D-1571_R1_001	291	243	83.64%	1982388	1772338	89.40%	131	12	39	78092	57	176722	2130720	ERS4417314	ERR4014906
1D-1572	F2	Staphylococcus aureus	Staphylococcus		Swab skin	Skin or soft tissue	DTU2019-1558-PRJ1139-Staphylococcus-aureus-1D-1572_R1_001	344	291	84.79%	2344838	2113578	90.14%	170	10	36	174967	38	402888	2848515	ERS4417315	ERR4014907	No
1D-1573	F2	Streptococcus dysgalactiae	Streptococcus		Swab wound	Skin or soft tissue	DTU2019-1559-PRJ1139-Streptococcus-dysgalactiae-1D-1573_R1_001	294	245	83.43%	1996100	1783636	89.36%	116	9	43	75117	66	224155	2175949	ERS4417316	ERR4014908
1D-1574	F2	Staphylococcus aureus	Staphylococcus		Swab impetigo	Skin or soft tissue	DTU2019-1560-PRJ1139-Staphylococcus-aureus-1D-1574_R1_001	174	147	84.45%	1188612	1069058	89.94%	55	41	8	371529	20	722453	2722485	ERS4417317	ERR4014909	No
1D-1575	F2	Aerococcus sp	Aerococcus		Urine	Urine	DTU2019-1561-PRJ1139-Aerococcus-sp-1D-1575_R1_001	161	132	82.23%	1104682	976450	88.39%	59	38	87	184925	329	326452	2302640	ERS4417318	ERR4014910
1D-1576	F2	Streptococcus agalactiae	Streptococcus		Urine	Urine	DTU2019-1562-PRJ1139-Streptococcus-agalactiae-1D-1576_R1_001	188	156	83.28%	1279698	1141570	89.21%	65	25	36	179825	27	604937	1978344	ERS4417319	ERR4014911
1D-1577	F2	Staphylococcus aureus	Staphylococcus		Urine	Urine	DTU2019-1563-PRJ1139-Staphylococcus-aureus-1D-1577_R1_001	224	190	84.99%	1532308	1382782	90.24%	78	28	24	429188	18	1193070	2711959	ERS4417320	ERR4014912	No
1D-1578	F2	Enterococcus faecalis	Enterococcus		Urine	Urine	DTU2019-1564-PRJ1139-Enterococcus-faecalis-1D-1578_R1_001	211	176	83.74%	1437498	1286962	89.53%	77	40	81	282833	20	526485	2800165	ERS4417321	ERR4014913
1D-1579	F2	Streptococcus pyogenes	Streptococcus		Swab cervix	Reproductive system	DTU2019-1565-PRJ1139-Streptococcus-pyogenes-1D-1579_R1_001	196	163	83.17%	1337882	1192200	89.11%	82	34	97	162907	31	220294	1837509	ERS4417322	ERR4014914
1D-1580	F2	Staphylococcus aureus	Staphylococcus		Swab wound	Skin or soft tissue	DTU2019-1566-PRJ1139-Staphylococcus-aureus-1D-1580_R1_001	507	433	85.55%	3516460	3175144	90.29%	315	122	228	250259	25	546391	2761097	ERS4417323	ERR4014915	No
1D-1581	F2	Streptococcus dysgalactiae	Streptococcus		Swab wound	Skin or soft tissue	DTU2019-1567-PRJ1139-Streptococcus-dysgalactiae-1D-1581_R1_001	184	153	83.04%	1253850	1116412	89.04%	61	30	95	73123	61	225554	2148028	ERS4417324	ERR4014916
1D-1582	F2	Streptococcus agalactiae	Streptococcus		Swab vagina	Reproductive system	DTU2019-1568-PRJ1139-Streptococcus-agalactiae-1D-1582_R1_001	241	202	83.86%	1640024	1469458	89.60%	75	33	63	79290	44	154081	2140288	ERS4417325	ERR4014917
1D-1583	F2	Staphylococcus aureus	Staphylococcus		Swab vagina	Reproductive system	DTU2019-1569-PRJ1139-Staphylococcus-aureus-1D-1583_R1_001	412	348	84.53%	2804190	2524302	90.02%	133	47	45	464244	16	789927	2724331	ERS4417326	ERR4014918	No
1D-1584	F2	Staphylococcus aureus	Staphylococcus		Swab wound crus	Skin or soft tissue	DTU2019-1570-PRJ1139-Staphylococcus-aureus-1D-1584_R1_001	319	272	85.25%	2194632	1984106	90.41%	137	64	30	438056	22	1004398	2777891	ERS4417327	ERR4014919	No
1D-1585	F2	Staphylococcus aureus	Staphylococcus		Abscess	Undetermined	DTU2019-1571-PRJ1139-Staphylococcus-aureus-1D-1585_R1_001	712	605	84.92%	4850734	4376256	90.22%	235	92	119	603134	16	1276416	2677139	ERS4417328	ERR4014920	No
1D-1586	F2	Staphylococcus aureus	Staphylococcus		Abscess	Undetermined	DTU2019-1572-PRJ1139-Staphylococcus-aureus-1D-1586_R1_001	325	273	83.97%	2215570	1985658	89.62%	176	7	31	284064	40	380532	2723541	ERS4417329	ERR4014921	No
1D-1587	F2	Staphylococcus aureus	Staphylococcus		Abscess	Undetermined	DTU2019-1573-PRJ1139-Staphylococcus-aureus-1D-1587_R1_001	233	198	85.02%	1593532	1437142	90.19%	122	30	61	122931	62	286348	2780366	ERS4417330	ERR4014922	Yes
1D-1588	F2	Staphylococcus aureus	Staphylococcus		Swab wound	Skin or soft tissue	DTU2019-1574-PRJ1139-Staphylococcus-aureus-1D-1588_R1_001	445	374	84.03%	3050260	2728228	89.44%	282	18	70	116113	126	369142	2922909	ERS4417331	ERR4014923	No
1D-1589	F2	Staphylococcus aureus	Staphylococcus		Swab wound	Skin or soft tissue	DTU2019-1575-PRJ1139-Staphylococcus-aureus-1D-1589_R1_001	317	270	85.13%	2163612	1955044	90.36%	172	8	19	503255	17	635214	2706667	ERS4417332	ERR4014924	No
1D-1590	F2	Staphylococcus aureus	Staphylococcus		Swab wound	Skin or soft tissue	DTU2019-1576-PRJ1139-Staphylococcus-aureus-1D-1590_R1_001	415	354	85.26%	2812880	2550414	90.67%	138	32	51	203802	58	564345	2753426	ERS4417333	ERR4014925	No
1D-1591	F2	Enterococcus faecalis	Enterococcus		Swab wound	Skin or soft tissue	DTU2019-1577-PRJ1139-Enterococcus-faecalis-1D-1591_R1_001	193	161	83.21%	1320238	1176678	89.13%	103	29	62	391386	18	1167252	2810481	ERS4417334	ERR4014926
1D-1592	F2	Streptococcus agalactiae	Streptococcus		Semen	Reproductive system	DTU2019-2288-PRJ1139-Streptococcus-agalactiae-1D-1592_R1_001	156	124	79.78%	1368652	1060938	77.52%	1732	359	261	184903	22	685430	2113743	ERS4417335	ERR4014927
1D-1593	F2	Staphylococcus aureus	Staphylococcus		Swab wound	Skin or soft tissue	DTU2019-1579-PRJ1139-Staphylococcus-aureus-1D-1593_R1_001	258	219	84.93%	1765214	1591030	90.13%	115	57	67	617991	23	760307	2702725	ERS4417336	ERR4014928	No
1D-1594	F2	Staphylococcus aureus	Staphylococcus		Swab eczema	Skin or soft tissue	DTU2019-1580-PRJ1139-Staphylococcus-aureus-1D-1594_R1_001	367	313	85.23%	2525948	2280682	90.29%	209	48	70	471485	25	599681	2759310	ERS4417337	ERR4014929	No
1D-1595	F2	Staphylococcus aureus	Staphylococcus		Swab wound	Skin or soft tissue	DTU2019-1581-PRJ1139-Staphylococcus-aureus-1D-1595_R1_001	317	271	85.38%	2196132	1981792	90.24%	239	9	32	219669	101	495337	2874650	ERS4417338	ERR4014930	No
1D-1596	F2	Staphylococcus aureus	Staphylococcus		Swab wound crus	Skin or soft tissue	DTU2019-1582-PRJ1139-Staphylococcus-aureus-1D-1596_R1_001	301	256	85.12%	2056144	1857132	90.32%	161	8	22	599185	39	941712	2721423	ERS4417339	ERR4014931	No
1D-1597	F2	Staphylococcus aureus	Staphylococcus		Swab wound	Skin or soft tissue	DTU2019-1583-PRJ1139-Staphylococcus-aureus-1D-1597_R1_001	348	284	81.65%	2342440	2076910	88.66%	282	17	39	845209	14	1059374	2783375	ERS4417340	ERR4014932	No
1D-1598	F2	Staphylococcus aureus	Staphylococcus		Swab skin	Skin or soft tissue	DTU2019-1584-PRJ1139-Staphylococcus-aureus-1D-1598_R1_001	220	203	92.33%	1513874	1435186	94.80%	77	15	38	377839	27	669626	2750426	ERS4417341	ERR4014933	No
1D-1599	F2	Staphylococcus aureus	Staphylococcus		Swab wound	Skin or soft tissue	DTU2019-1585-PRJ1139-Staphylococcus-aureus-1D-1599_R1_001	344	318	92.37%	2391180	2259246	94.48%	206	144	82	452755	22	491383	2787628	ERS4417342	ERR4014934	No
1D-1600	F2	Streptococcus pyogenes	Streptococcus		Swab wound	Skin or soft tissue	DTU2019-1586-PRJ1139-Streptococcus-pyogenes-1D-1600_R1_001	137	125	91.67%	950260	898032	94.50%	78	18	41	123026	50	697839	1821068	ERS4417343	ERR4014935
1D-1601	F2	Streptococcus pyogenes	Streptococcus		Swab wound	Skin or soft tissue	DTU2019-1587-PRJ1139-Streptococcus-pyogenes-1D-1601_R1_001	65	59	90.55%	438166	413276	94.32%	6	4	10	256520	21	359192	1859172	ERS4417344	ERR4014936
1D-1602	F2	Staphylococcus aureus	Staphylococcus		Swab wound	Skin or soft tissue	DTU2019-1588-PRJ1139-Staphylococcus-aureus-1D-1602_R1_001	311	287	92.48%	2143758	2030708	94.73%	140	90	76	174045	33	543008	2700798	ERS4417345	ERR4014937	No
1D-1603	F2	Staphylococcus aureus	Staphylococcus		Swab eczema	Skin or soft tissue	DTU2019-1589-PRJ1139-Staphylococcus-aureus-1D-1603_R1_001	671	618	92.20%	4633884	4382020	94.56%	292	216	219	114160	47	319306	2713566	ERS4417346	ERR4014938	No
1D-1604	F2	Staphylococcus aureus	Staphylococcus		Swab skin	Skin or soft tissue	DTU2019-1590-PRJ1139-Staphylococcus-aureus-1D-1604_R1_001	442	409	92.55%	3078608	2910562	94.54%	241	188	136	239417	27	510366	2758554	ERS4417347	ERR4014939	No
1D-1605	F2	Staphylococcus aureus	Staphylococcus		Swab wound	Skin or soft tissue	DTU2019-1591-PRJ1139-Staphylococcus-aureus-1D-1605_R1_001	416	385	92.56%	2889316	2735692	94.68%	250	144	146	340285	26	564740	2679825	ERS4417348	ERR4014940	No
1D-1606	F2	Streptococcus agalactiae	Streptococcus		Swab wound	Skin or soft tissue	DTU2019-1592-PRJ1139-Streptococcus-agalactiae-1D-1606_R1_001	381	350	91.78%	2614072	2468658	94.44%	165	95	83	149549	30	408217	2105942	ERS4417349	ERR4014941
1D-1607	F2	Staphylococcus aureus	Staphylococcus		Swab wound	Skin or soft tissue	DTU2019-1593-PRJ1139-Staphylococcus-aureus-1D-1607_R1_001	524	483	92.19%	3661770	3444814	94.08%	369	113	97	128542	41	371463	2800889	ERS4417350	ERR4014942	No
1D-1608	F2	Streptococcus pyogenes	Streptococcus		Swab eczema	Skin or soft tissue	DTU2019-2289-PRJ1139-Streptococcus-pyogenes-1D-1608_R1_001	147	125	84.68%	1007694	910270	90.33%	81	11	40	126303	18	467234	1713770	ERS4417351	ERR4014943
1D-1609	F2	Staphylococcus aureus	Staphylococcus		Swab anus	Stool or rectum	DTU2019-1595-PRJ1139-Staphylococcus-aureus-1D-1609_R1_001	386	357	92.68%	2705430	2562992	94.74%	236	77	85	168771	43	387997	2850997	ERS4417352	ERR4014944	No
1D-1610	F2	Enterococcus sp	Enterococcus		Urine	Urine	DTU2019-1596-PRJ1139-Enterococcus-sp-1D-1610_R1_001	295	271	91.82%	2024108	1915842	94.65%	95	26	56	37509	178	148330	3021979	ERS4417353	ERR4014945
1D-1611	F2	Staphylococcus aureus	Staphylococcus		Swab eczema	Skin or soft tissue	DTU2019-1597-PRJ1139-Staphylococcus-aureus-1D-1611_R1_001	254	234	92.31%	1784054	1680090	94.17%	193	149	98	130319	48	477378	2765664	ERS4417354	ERR4014946	No
1D-1612	F2	Staphylococcus aureus	Staphylococcus		Swab eczema	Skin or soft tissue	DTU2019-1598-PRJ1139-Staphylococcus-aureus-1D-1612_R1_001	157	145	92.44%	1090842	1033954	94.78%	69	28	25	137471	37	347070	2749967	ERS4417355	ERR4014947	No
1D-1613	F2	Staphylococcus aureus	Staphylococcus		Swab skin	Skin or soft tissue	DTU2019-2290-PRJ1139-Staphylococcus-aureus-1D-1613_R1_001	698	588	84.28%	4851758	4348988	89.64%	994	70	101	1059548	12	1328168	2740747	ERS4417356	ERR4014948	No
1D-1614	F2	Streptococcus pyogenes	Streptococcus		Swab wound	Skin or soft tissue	DTU2019-1600-PRJ1139-Streptococcus-pyogenes-1D-1614_R1_001	261	241	92.22%	1787724	1698016	94.98%	83	56	64	304045	10	681975	1749080	ERS4417357	ERR4014949
1D-1615	F2	Staphylococcus aureus	Staphylococcus		Swab wound	Skin or soft tissue	DTU2019-1601-PRJ1139-Staphylococcus-aureus-1D-1615_R1_001	206	189	92.08%	1438464	1354062	94.13%	158	101	62	244022	27	547483	2741820	ERS4417358	ERR4014950	No
1D-1616	F2	Staphylococcus aureus	Staphylococcus		Swab wound	Skin or soft tissue	DTU2019-1602-PRJ1139-Staphylococcus-aureus-1D-1616_R1_001	373	345	92.41%	2564722	2429700	94.74%	172	133	76	208647	36	545429	2765130	ERS4417359	ERR4014951	No
1D-1617	F2	Staphylococcus aureus	Staphylococcus		Swab wound	Skin or soft tissue	DTU2019-1603-PRJ1139-Staphylococcus-aureus-1D-1617_R1_001	315	290	91.94%	2159974	2042178	94.55%	142	75	81	146317	31	397844	2773246	ERS4417360	ERR4014952	No
1D-1618	F2	Streptococcus dysgalactiae	Streptococcus		Swab skin	Skin or soft tissue	DTU2019-1604-PRJ1139-Streptococcus-dysgalactiae-1D-1618_R1_001	265	242	91.34%	1816518	1711630	94.23%	153	55	51	77956	56	216041	2166983	ERS4417361	ERR4014953
1D-1619	F2	Staphylococcus aureus	Staphylococcus		Swab wound	Skin or soft tissue	DTU2019-2291-PRJ1139-Staphylococcus-aureus-1D-1619_R1_001	101	86	85.47%	694702	630404	90.74%	93	5	7	19425	244	70665	2696024	ERS4417362	ERR4014954	No
1D-1620	F2	Streptococcus agalactiae	Streptococcus		Urine	Urine	DTU2019-2292-PRJ1139-Streptococcus-agalactiae-1D-1620_R1_001	503	430	85.53%	3446852	3127572	90.74%	382	19	99	177514	27	681750	2078895	ERS4417363	ERR4014955
1D-1621	F2	Staphylococcus aureus	Staphylococcus		Swab wound	Skin or soft tissue	DTU2019-1607-PRJ1139-Staphylococcus-aureus-1D-1621_R1_001	536	494	92.21%	3638052	3456224	95.00%	150	43	54	547755	15	921684	2742988	ERS4417364	ERR4014956	No
1D-1622	F2	Enterococcus faecalis	Enterococcus		Urine	Urine	DTU2019-1608-PRJ1139-Enterococcus-faecalis-1D-1622_R1_001	605	553	91.46%	4130716	3902042	94.46%	188	70	141	366783	22	703479	2987984	ERS4417365	ERR4014957
1D-1623	F2	Staphylococcus aureus	Staphylococcus		Swab wound	Skin or soft tissue	DTU2019-1609-PRJ1139-Staphylococcus-aureus-1D-1623_R1_001	483	446	92.24%	3323444	3148554	94.74%	187	123	210	330084	21	879802	2745056	ERS4417366	ERR4014958	No
1D-1624	F2	Streptococcus pyogenes	Streptococcus		Swab wound	Skin or soft tissue	DTU2019-1610-PRJ1139-Streptococcus-pyogenes-1D-1624_R1_001	157	143	91.05%	1063910	1005146	94.48%	29	14	43	163280	26	292070	1821700	ERS4417367	ERR4014959
1D-1625	F2	Staphylococcus aureus	Staphylococcus		Swab skin	Skin or soft tissue	DTU2019-1611-PRJ1139-Staphylococcus-aureus-1D-1625_R1_001	275	253	92.05%	1883712	1785962	94.81%	86	24	35	115115	52	252018	2848582	ERS4417368	ERR4014960	No
1D-1626	F2	Streptococcus agalactiae	Streptococcus		Swab skin	Skin or soft tissue	DTU2019-1612-PRJ1139-Streptococcus-agalactiae-1D-1626_R1_001	227	207	91.09%	1547144	1458372	94.26%	70	58	55	181542	15	731925	2113651	ERS4417369	ERR4014961
1D-1627	F2	Staphylococcus aureus	Staphylococcus		Swab wound	Skin or soft tissue	DTU2019-1613-PRJ1139-Staphylococcus-aureus-1D-1627_R1_001	494	453	91.68%	3386920	3198446	94.44%	183	162	180	134951	40	304065	2742509	ERS4417370	ERR4014962	No
1D-1628	F2	Staphylococcus aureus	Staphylococcus		Swab skin	Skin or soft tissue	DTU2019-2468-PRJ1139-Staphylococcus-aureus-1D-1628_R1_001	1101	911	82.77%	7486692	6661658	88.98%	1082	130	201	722990	12	1267360	2768642	ERS4417371	ERR4014963	No
1D-1629	F2	Staphylococcus aureus	Staphylococcus		Swab skin	Skin or soft tissue	DTU2019-1615-PRJ1139-Staphylococcus-aureus-1D-1629_R1_001	252	230	91.22%	1723512	1623844	94.22%	96	65	106	215496	30	468078	2779565	ERS4417372	ERR4014964	No
1D-1630	F2	Staphylococcus aureus	Staphylococcus		Swab wound	Skin or soft tissue	DTU2019-2294-PRJ1139-Staphylococcus-aureus-1D-1630_R1_001	205	177	86.25%	1423586	1296948	91.10%	229	81	82	81035	73	173499	2739237	ERS4417373	ERR4014965	No
1D-1631	F2	Staphylococcus aureus	Staphylococcus		Swab skin	Skin or soft tissue	DTU2019-1617-PRJ1139-Staphylococcus-aureus-1D-1631_R1_001	307	282	91.86%	2087522	1977028	94.71%	98	30	76	227297	31	519065	2680473	ERS4417374	ERR4014966	No
1D-1632	F2	Streptococcus pyogenes	Streptococcus		Swab wound	Skin or soft tissue	DTU2019-2295-PRJ1139-Streptococcus-pyogenes-1D-1632_R1_001	189	160	84.53%	1290922	1167700	90.45%	117	7	38	162150	17	488239	1754400	ERS4417375	ERR4014967
1D-1633	F2	Staphylococcus aureus	Staphylococcus		Swab wound	Skin or soft tissue	DTU2019-1619-PRJ1139-Staphylococcus-aureus-1D-1633_R1_001	600	552	92.07%	4097768	3881218	94.72%	189	71	152	410502	22	564413	2678918	ERS4417376	ERR4014968	No
1D-1634	F2	Staphylococcus aureus	Staphylococcus		Swab skin	Skin or soft tissue	DTU2019-1620-PRJ1139-Staphylococcus-aureus-1D-1634_R1_001	473	436	92.18%	3272976	3096158	94.60%	252	45	72	86078	64	270359	2737315	ERS4417377	ERR4014969	No
1D-1635	F2	Staphylococcus aureus	Staphylococcus		Swab skin	Skin or soft tissue	DTU2019-1621-PRJ1139-Staphylococcus-aureus-1D-1635_R1_001	263	240	91.53%	1798216	1696010	94.32%	123	57	55	158397	31	464755	2681120	ERS4417378	ERR4014970	No
1D-1636	F2	Staphylococcus aureus	Staphylococcus		Swab wound	Skin or soft tissue	DTU2019-1622-PRJ1139-Staphylococcus-aureus-1D-1636_R1_001	220	202	91.76%	1505256	1424086	94.61%	92	21	44	412625	22	572156	2774484	ERS4417379	ERR4014971	No
1D-1637	F2	Enterococcus faecium	Enterococcus		Swab rectum	Stool or rectum	DTU2019-1623-PRJ1139-Enterococcus-faecium-1D-1637_R1_001	201	182	90.83%	1361496	1282896	94.23%	41	10	32	45344	180	149148	3087955	ERS4417380	ERR4014972
1D-1638	F2	Staphylococcus aureus	Staphylococcus		Swab throat	Respiratory system	DTU2019-1624-PRJ1139-Staphylococcus-aureus-1D-1638_R1_001	270	247	91.54%	1834312	1735526	94.61%	83	58	55	612256	17	719565	2736603	ERS4417381	ERR4014973	Yes
1D-1639	F2	Streptococcus pneumoniae	Streptococcus		Spinal fluid	Brain or nervous sytem	DTU2019-305-PRJ1139-Streptococcus-pneumoniae-1D-1639_R1_001	624	503	80.64%	4338254	3793682	87.45%	782	326	668	133307	34	359246	2116795	ERS4417382	ERR4014974
1D-1640	F2	Staphylococcus aureus	Staphylococcus		Swab nose	Respiratory system	DTU2019-1625-PRJ1139-Staphylococcus-aureus-1D-1640_R1_001	323	295	91.31%	2208898	2080920	94.21%	147	62	97	410255	28	544684	2738414	ERS4417383	ERR4014975	Yes
1D-1641	F2	Streptococcus dysgalactiae	Streptococcus		Swab throat	Respiratory system	DTU2019-1626-PRJ1139-Streptococcus-dysgalactiae-1D-1641_R1_001	132	119	90.17%	895222	841250	93.97%	22	18	31	73298	67	182702	2128876	ERS4417384	ERR4014976
1D-1642	F2	Streptococcus dysgalactiae	Streptococcus		Swab throat	Respiratory system	DTU2019-2296-PRJ1139-Streptococcus-dysgalactiae-1D-1642_R1_001	264	223	84.58%	1823918	1646862	90.29%	255	13	54	77637	48	216015	2072011	ERS4417385	ERR4014977
1D-1643 A	F2	Streptococcus pyogenes	Streptococcus		Swab throat	Respiratory system	DTU2019-1628-PRJ1139-Streptococcus-pyogenes-1D-1643-A_R1_001	138	125	90.77%	936236	882190	94.23%	23	11	36	193357	34	516937	1825364	ERS4417386	ERR4014978
1D-1644	F2	Enterococcus faecalis	Enterococcus		Urine	Urine	DTU2019-2297-PRJ1139-Enterococcus-faecalis-1D-1644_R1_001	55	46	84.99%	375914	341076	90.73%	39	5	9	89325	101	286935	3134807	ERS4417387	ERR4014979
1D-1645	F2	Enterococcus faecium	Enterococcus		Urine	Urine	DTU2019-2298-PRJ1139-Enterococcus-faecium-1D-1645_R1_001	492	417	84.65%	3328008	3021314	90.78%	194	58	155	52150	192	224939	2849073	ERS4417388	ERR4014980
1D-1646	F2	Enterococcus faecalis	Enterococcus		Urine	Urine	DTU2019-1632-PRJ1139-Enterococcus-faecalis-1D-1646_R1_001	198	180	91.02%	1364912	1283608	94.04%	111	16	33	167056	32	591027	2924671	ERS4417389	ERR4014981
1D-1647	F2	Micrococcus luteus	Micrococcus		Blood	Blood	DTU2019-1633-PRJ1139-Micrococcus-luteus-1D-1647_R1_001	350	296	84.66%	2471844	2207892	89.32%	451	170	253	19460	214	89473	2531816	ERS4417390	ERR4014982
1D-1648	F2	Staphylococcus saprophyticus	Staphylococcus		Urine	Urine	DTU2019-1634-PRJ1139-Staphylococcus-saprophyticus-1D-1648_R1_001	192	174	90.90%	1320666	1240618	93.94%	96	27	31	467281	23	646892	2597456	ERS4417391	ERR4014983
1D-1649	F2	Enterococcus faecium	Enterococcus		Blood	Blood	DTU2019-2126-PRJ1139-Enterococcus-faecium-1D-1649_R1_001	946	795	84.04%	6428404	5773742	89.82%	470	133	242	48792	165	129688	2992063	ERS4417392	ERR4014984
1D-1650	F2	Enterococcus faecium	Enterococcus		Blood	Blood	DTU2019-1636-PRJ1139-Enterococcus-faecium-1D-1650_R1_001	181	164	91.00%	1244124	1169504	94.00%	104	49	47	48436	160	129420	2988352	ERS4417393	ERR4014985
1D-1651	F2	Staphylococcus aureus	Staphylococcus		Urine	Urine	DTU2019-1637-PRJ1139-Staphylococcus-aureus-1D-1651_R1_001	166	151	91.03%	1130590	1064960	94.20%	56	38	42	154151	35	346378	2722559	ERS4417394	ERR4014986	No
1D-1652	F2	Enterococcus faecalis	Enterococcus		Urine	Urine	DTU2019-1638-PRJ1139-Enterococcus-faecalis-1D-1652_R1_001	176	160	91.02%	1194008	1125986	94.30%	49	28	42	222976	73	610956	3034736	ERS4417395	ERR4014987
1D-1653_B	F2	Enterococcus faecalis	Enterococcus		Urine	Urine	DTU2019-2300-PRJ1139-Enterococcus-faecalis-1D-1653-B_R1_001	148	124	83.70%	1001280	903484	90.23%	56	10	28	137785	46	542119	2904751	ERS4417396	ERR4014988
1D-1654	F2	Enterococcus faecium	Enterococcus		Urine	Urine	DTU2019-1640-PRJ1139-Enterococcus-faecium-1D-1654_R1_001	121	109	90.61%	819038	771106	94.15%	30	12	36	43628	189	163368	2999843	ERS4417397	ERR4014989
1D-1655	F2	Streptococcus agalactiae	Streptococcus		Urine	Urine	DTU2019-1641-PRJ1139-Streptococcus-agalactiae-1D-1655_R1_001	234	213	91.19%	1604600	1510776	94.15%	99	26	45	436562	27	754576	2170833	ERS4417398	ERR4014990
1D-1656	F2	Enterococcus faecalis	Enterococcus		Urine	Urine	DTU2019-2301-PRJ1139-Enterococcus-faecalis-1D-1656_R1_001	107	90	84.23%	733434	661848	90.24%	56	11	32	67690	100	144395	2892887	ERS4417399	ERR4014991
1D-1657	F2	Staphylococcus haemolyticus	Staphylococcus		Blood	Blood	DTU2019-2302-PRJ1139-Staphylococcus-haemolyticus-1D-1657_R1_001	312	269	86.09%	2112812	1935102	91.59%	127	3	22	56484	93	210527	2561356	ERS4417400	ERR4014992
1D-1658	F2	Staphylococcus warneri	Staphylococcus		Blood	Blood	DTU2019-1644-PRJ1139-Staphylococcus-warneri-1D-1658_R1_001	403	372	92.27%	2764408	2624682	94.95%	176	34	62	368351	26	580583	2511873	ERS4417401	ERR4014993
1D-1659	F2	Staphylococcus warneri	Staphylococcus		Blood	Blood	DTU2019-1645-PRJ1139-Staphylococcus-sp-1D-1659_R1_001	441	408	92.36%	3025868	2870604	94.87%	203	105	98	388554	35	675316	2559759	ERS4417402	ERR4014994
1D-1660	F2	Propionibacterium sp	Propionibacterium		Blood	Blood	DTU2019-1646-PRJ1139-Propionibacterium-sp-1D-1660_R1_001	102	92	90.00%	697004	654900	93.96%	26	10	30	286325	13	415860	2285202	ERS4533785	ERR4076762
1D-1661	F2	Streptococcus pneumoniae	Streptococcus		Pus abscess right hand	Skin or soft tissue	DTU2019-306-PRJ1139-Streptococcus-pneumoniae-1D-1661_R1_001	401	313	78.14%	2770040	2368472	85.50%	467	177	240	156938	27	350885	2115919	ERS4417403	ERR4014995
1D-1662	F2	Staphylococcus hominis	Staphylococcus		Ascites	Abdomen	DTU2019-2303-PRJ1139-Staphylococcus-sp-1D-1662_R1_001	80	69	86.31%	544742	499474	91.69%	37	2	4	49849	99	95694	2240241	ERS4417404	ERR4014996
1D-1663	F2	Streptococcus agalactiae	Streptococcus		Urine	Urine	DTU2019-1648-PRJ1139-Streptococcus-agalactiae-1D-1663_R1_001	319	293	91.70%	2168098	2053888	94.73%	112	57	78	124889	39	302335	2150117	ERS4417405	ERR4014997
1D-1664	F2	Enterococcus faecalis	Enterococcus		Urine	Urine	DTU2019-1649-PRJ1139-Enterococcus-faecalis-1D-1664_R1_001	277	253	91.27%	1882108	1778186	94.48%	89	57	76	183936	36	500908	3008981	ERS4417406	ERR4014998
1D-1665	F2	Staphylococcus aureus	Staphylococcus		Urine	Urine	DTU2019-1650-PRJ1139-Staphylococcus-aureus-1D-1665_R1_001	483	446	92.33%	3285300	3120944	95.00%	132	90	94	469471	20	577536	2681155	ERS4417407	ERR4014999	No
1D-1666	F2	Staphylococcus saprophyticus	Staphylococcus		Urine	Urine	DTU2019-2304-PRJ1139-Staphylococcus-saprophyticus-1D-1666_R1_001	331	286	86.26%	2283024	2080778	91.14%	324	10	30	57914	143	203845	2835301	ERS4417408	ERR4015000
1D-1667	F2	Streptococcus agalactiae	Streptococcus		Urine	Urine	DTU2019-1652-PRJ1139-Streptococcus-agalactiae-1D-1667_R1_001	286	262	91.58%	1948994	1843564	94.59%	82	50	68	289126	17	665811	2145763	ERS4417409	ERR4015001
1D-1668	F2	Staphylococcus aureus	Staphylococcus		Urine	Urine	DTU2019-2305-PRJ1139-Staphylococcus-aureus-1D-1668_R1_001	502	429	85.42%	3405542	3102062	91.09%	261	13	63	116021	49	322168	2805983	ERS4417410	ERR4015002	No
1D-1669	F2	Streptococcus agalactiae	Streptococcus		Urine	Urine	DTU2019-2306-PRJ1139-Streptococcus-agalactiae-1D-1669_R1_001	140	117	83.65%	961754	864174	89.85%	95	32	34	43282	101	123040	2097560	ERS4417411	ERR4015003
1D-1670	F2	Streptococcus agalactiae	Streptococcus		Urine	Urine	DTU2019-1655-PRJ1139-Streptococcus-agalactiae-1D-1670_R1_001	499	458	91.90%	3398534	3219490	94.73%	177	43	88	294387	21	681887	2042090	ERS4417412	ERR4015004
1D-1671	F2	Streptococcus agalactiae	Streptococcus		Urine	Urine	DTU2019-1656-PRJ1139-Streptococcus-agalactiae-1D-1671_R1_001	293	268	91.46%	1992132	1883050	94.52%	96	18	51	62698	67	201838	2140341	ERS4417413	ERR4015005
1D-1672	F2	Streptococcus agalactiae	Streptococcus		Urine	Urine	DTU2019-1657-PRJ1139-Streptococcus-agalactiae-1D-1672_R1_001	329	302	91.79%	2257916	2132626	94.45%	139	90	84	516486	19	628686	2022813	ERS4417414	ERR4015006
1D-1673	F2	Streptococcus agalactiae	Streptococcus		Urine	Urine	DTU2019-1658-PRJ1139-Streptococcus-agalactiae-1D-1673_R1_001	115	105	91.28%	790028	744728	94.27%	45	14	17	80409	70	181758	2199642	ERS4417415	ERR4015007
1D-1674	F2	Streptococcus agalactiae	Streptococcus		Swab vagina	Reproductive system	DTU2019-1659-PRJ1139-Streptococcus-agalactiae-1D-1674_R1_001	370	337	91.16%	2510446	2369120	94.37%	91	16	59	210920	26	583318	2051552	ERS4417416	ERR4015008
1D-1675	F2	Streptococcus agalactiae	Streptococcus		Swab vagina	Reproductive system	DTU2019-1660-PRJ1139-Streptococcus-agalactiae-1D-1675_R1_001	220	202	92.06%	1497420	1421538	94.93%	68	35	43	167150	21	485988	2049946	ERS4417417	ERR4015009
1D-1676	F2	Streptococcus agalactiae	Streptococcus		Swab cervix	Reproductive system	DTU2019-1661-PRJ1139-Streptococcus-agalactiae-1D-1676_R1_001	147	134	91.55%	999260	945602	94.63%	38	32	36	382937	16	651014	2042660	ERS4417418	ERR4015010
1D-1677	F2	Staphylococcus aureus	Staphylococcus		Pus	Undetermined	DTU2019-1662-PRJ1139-Staphylococcus-aureus-1D-1677_R1_001	435	399	91.71%	2964058	2801694	94.52%	143	88	87	377343	27	503026	2730219	ERS4417419	ERR4015011	No
1D-1678	F2	Streptococcus dysgalactiae	Streptococcus		Pus	Undetermined	DTU2019-1663-PRJ1139-Streptococcus-dysgalactiae-1D-1678_R1_001	316	286	90.72%	2136150	2011220	94.15%	75	50	76	94338	61	209760	2215724	ERS4417420	ERR4015012
1D-1679	F2	Staphylococcus cohnii	Staphylococcus		Tissue foot	Skin or soft tissue	DTU2019-1664-PRJ1139-Staphylococcus-cohnii-1D-1679_R1_001	321	294	91.46%	2191554	2070876	94.49%	115	62	40	589446	144	927165	2966329	ERS4417421	ERR4015013
1D-1680	F2	Streptococcus dysgalactiae	Streptococcus		Tissue crus	Skin or soft tissue	DTU2019-1665-PRJ1139-Streptococcus-dysgalactiae-1D-1680_R1_001	90	81	90.61%	608466	572958	94.16%	25	5	17	72892	86	135244	2171544	ERS4417422	ERR4015014
1D-1681	F2	Staphylococcus aureus	Staphylococcus		Tissue crus	Skin or soft tissue	DTU2019-2307-PRJ1139-Staphylococcus-aureus-1D-1681_R1_001	312	262	84.19%	2118666	1911866	90.24%	193	13	43	122411	45	233026	2730728	ERS4417423	ERR4015015	No
1D-1682	F3	Streptococcus pyogenes	Streptococcus		Urine	Urine	DTU2019-1667-PRJ1139-Streptococcus-sp-1D-1682_R1_001	141	128	91.19%	954822	902240	94.49%	19	7	15	203945	20	697823	1800552	ERS4417424	ERR4015016
1D-1683	F3	Staphylococcus aureus	Staphylococcus		Swab	Undetermined	DTU2019-1668-PRJ1139-Staphylococcus-aureus-1D-1683_R1_001	417	384	92.03%	2875400	2719628	94.58%	270	34	49	337194	26	680989	2723096	ERS4417425	ERR4015017	No
1D-1684	F3	Streptococcus group G	Streptococcus		Swab	Undetermined	DTU2019-2308-PRJ1139-Streptococcus-sp-1D-1684_R1_001	276	233	84.41%	1862134	1686152	90.55%	80	11	30	76502	50	215915	2197932	ERS4417426	ERR4015018
1D-1685	F3	Streptococcus sp	Streptococcus		Swab	Undetermined	DTU2019-1670-PRJ1139-Streptococcus-sp-1D-1685_R1_001	94	86	90.83%	643334	605740	94.16%	29	12	17	73214	57	179325	2090999	ERS4417427	ERR4015019
1D-1686	F3	Staphylococcus aureus	Staphylococcus		Swab	Undetermined	DTU2019-1671-PRJ1139-Staphylococcus-aureus-1D-1686_R1_001	341	313	91.72%	2331488	2204554	94.56%	162	10	38	716153	24	812671	2750260	ERS4417428	ERR4015020	No
1D-1687	F3	Streptococcus group G	Streptococcus		Swab	Undetermined	DTU2019-2309-PRJ1139-Streptococcus-sp-1D-1687_R1_001	142	120	84.75%	958586	871822	90.95%	54	5	24	79177	62	179620	2066731	ERS4417429	ERR4015021
1D-1688 (2)	F3	Haemophilus influenzae	Haemophilus	No growth	Swab	Undetermined	DTU2019-2588-PRJ1139-Staphylococcus-aureus-1D-1688_R1_001	1010	929	91.94%	6876584	6516358	94.76%	465	50	145	997437	13	997437	1766208	ERS4417430	ERR4015022
1D-1689	F3	Streptococcus group B	Streptococcus		Swab	Undetermined	DTU2019-1674-PRJ1139-Streptococcus-sp-1D-1689_R1_001	120	110	91.13%	824942	776732	94.16%	75	29	34	92058	45	215234	2218075	ERS4417431	ERR4015023
1D-1690	F3	Streptococcus group G	Streptococcus		Swab	Undetermined	DTU2019-1675-PRJ1139-Streptococcus-sp-1D-1690_R1_001	457	418	91.35%	3111452	2939130	94.46%	183	75	118	75982	57	216716	2027802	ERS4417432	ERR4015024
1D-1691	F3	Aerococcus urinae / Escherichia coli	Undetermined	Enterococcus faecium	Urine	Urine	DTU2019-1676-PRJ1139-Aerococcus-urinae-1D-1691_R1_001	332	301	90.57%	2261634	2123504	93.89%	166	44	132	36826	184	112689	3030644	ERS4417433	ERR4015025
1D-1692	F3	Streptococcus group B	Streptococcus		Urine	Urine	DTU2019-1677-PRJ1139-Streptococcus-sp-1D-1692_R1_001	253	230	91.25%	1726264	1626912	94.24%	150	48	54	84398	80	321692	2173448	ERS4417434	ERR4015026
1D-1693	F3	Streptococcus group B	Streptococcus		Urine	Urine	DTU2019-1678-PRJ1139-Streptococcus-sp-1D-1693_R1_001	68	62	90.62%	467284	439166	93.98%	49	7	14	396489	18	686691	2058715	ERS4417435	ERR4015027
1D-1694	F3	Staphylococcus aureus	Staphylococcus		Swab	Undetermined	DTU2019-2128-PRJ1139-Staphylococcus-aureus-1D-1694_R1_001	1124	958	85.20%	7707240	6977698	90.53%	829	42	145	242569	32	627496	2690888	ERS4417436	ERR4015028	No
1D-1695	F3	Streptococcus group B	Streptococcus		Swab	Undetermined	DTU2019-1680-PRJ1139-Streptococcus-sp-1D-1695_R1_001	175	160	91.32%	1199010	1129020	94.16%	91	30	23	101120	36	280722	2040059	ERS4417437	ERR4015029
1D-1696	F3	Streptococcus group C	Streptococcus		Swab	Undetermined	DTU2019-1681-PRJ1139-Streptococcus-sp-1D-1696_R1_001	114	104	91.16%	770352	729146	94.65%	16	4	27	73298	57	182863	2094744	ERS4417438	ERR4015030
1D-1697	F3	Streptococcus group B	Streptococcus		Swab	Undetermined	DTU2019-1682-PRJ1139-Streptococcus-sp-1D-1697_R1_001	281	259	92.30%	1923280	1828046	95.05%	95	46	83	124916	33	280788	1969095	ERS4417439	ERR4015031
1D-1698	F3	Streptococcus group C	Streptococcus		Swab	Undetermined	DTU2019-2311-PRJ1139-Streptococcus-sp-1D-1698_R1_001	104	87	83.42%	704386	633306	89.91%	39	12	33	50354	125	172347	2195745	ERS4417440	ERR4015032
1D-1699	F3	Staphylococcus aureus	Staphylococcus		Swab	Undetermined	DTU2019-1684-PRJ1139-Streptococcus-sp-1D-1699_R1_001	357	330	92.58%	2460952	2337034	94.96%	149	12	45	271170	43	441465	2846513	ERS4417441	ERR4015033	No
1D-1700	F3	Streptococcus group G	Streptococcus		Swab	Undetermined	DTU2019-1685-PRJ1139-Streptococcus-sp-1D-1700_R1_001	93	85	91.77%	631050	599258	94.96%	24	6	16	60782	72	173640	2102160	ERS4417442	ERR4015034
1D-1701	F3	Staphylococcus aureus	Staphylococcus		Swab	Undetermined	DTU2019-1686-PRJ1139-Streptococcus-sp-1D-1701_R1_001	134	123	92.07%	921054	873344	94.82%	52	26	34	150427	41	422035	2768642	ERS4417443	ERR4015035	No
1D-1702	F3	Streptococcus group G	Streptococcus		Swab	Undetermined	DTU2019-1687-PRJ1139-Streptococcus-sp-1D-1702_R1_001	216	199	91.96%	1496646	1417434	94.71%	93	40	52	83891	50	198685	2133944	ERS4417444	ERR4015036
1D-1703	F3	Staphylococcus aureus	Staphylococcus		Swab	Undetermined	DTU2019-1688-PRJ1139-Streptococcus-sp-1D-1703_R1_001	215	198	92.02%	1455072	1382982	95.05%	58	22	36	150427	41	394413	2769113	ERS4417445	ERR4015037	No
1D-1704	F3	Streptococcus group G	Streptococcus		Swab	Undetermined	DTU2019-1689-PRJ1139-Streptococcus-sp-1D-1704_R1_001	125	114	91.62%	847948	804136	94.83%	22	6	25	88297	49	198373	2132098	ERS4417446	ERR4015038
1D-1705	F3	Staphylococcus lugdunensis	Staphylococcus		Swab	Undetermined	DTU2019-1690-PRJ1139-Streptococcus-sp-1D-1705_R1_001	181	167	92.25%	1224398	1165788	95.21%	43	9	15	207198	54	728773	2558325	ERS4417447	ERR4015039
1D-1707	F3	Finegoldia magna	Finegoldia		Swab	Undetermined	DTU2019-1692-PRJ1139-Streptococcus-sp-1D-1707_R1_001	25	22	90.95%	167894	159016	94.71%	3	1	1	28027	127	100719	1890503	ERS4417448	ERR4015040
1D-1708	F3	Aerococcus urinae	Aerococcus		Urine	Urine	DTU2019-1693-PRJ1139-Streptococcus-sp-1D-1708_R1_001	77	69	89.11%	519306	485770	93.54%	10	5	13	505258	49	695852	1994880	ERS4417449	ERR4015041
1D-1709 (2)	F3	Pseudomonas aeruginosa	Pseudomonas	Pseudomonas aeruginosa	Urine	Urine	DTU2019-2590-PRJ1139-Aerococcus-urinae-1D-1709_R1_001	573	489	85.33%	3869288	3508074	90.66%	313	115	176	145386	99	445300	6523684	ERS4417450	ERR4015042
1D-1710	F3	Staphylococcus aureus	Staphylococcus		Swab	Undetermined	DTU2019-1695-PRJ1139-Streptococcus-sp-1D-1710_R1_001	53	48	90.34%	356770	336534	94.33%	5	2	2	108134	45	463530	2764942	ERS4417451	ERR4015043	No
1D-1711	F3	Streptococcus group B	Streptococcus		Swab	Undetermined	DTU2019-1696-PRJ1139-Streptococcus-sp-1D-1711_R1_001	89	81	90.24%	606092	569624	93.98%	24	4	9	179789	28	571214	2104776	ERS4417452	ERR4015044
1D-1712	F3	Streptococcus group G	Streptococcus		Swab	Undetermined	DTU2019-1697-PRJ1139-Streptococcus-sp-1D-1712_R1_001	52	48	90.77%	354890	335436	94.52%	5	3	10	71344	276	210865	2363316	ERS4417453	ERR4015045
1D-1713	F3	Streptococcus group B	Streptococcus		Urine	Urine	DTU2019-1698-PRJ1139-Streptococcus-sp-1D-1713_R1_001	76	70	91.51%	525898	497096	94.52%	25	12	16	262819	22	562683	2069286	ERS4417454	ERR4015046
1D-1714	F3	Aerococcus urinae	Aerococcus	Aerococcus sanguinicola	Urine	Urine	DTU2019-1699-PRJ1139-Streptococcus-sp-1D-1714_R1_001	47	42	89.67%	322724	302508	93.74%	11	5	14	193037	26	507389	2112318	ERS4417455	ERR4015047
1D-1715 (2)	F3	Staphylococcus aureus	Staphylococcus	Staphylococcus aureus	Swab	Undetermined	DTU2019-2591-PRJ1139-Streptococcus-sp-1D-1715_R1_001	1309	1209	92.42%	8926032	8490086	95.12%	671	253	307	766403	20	1019889	2708765	ERS4417456	ERR4015048	No
1D-1716	F3	Staphylococcus aureus	Staphylococcus		Swab	Undetermined	DTU2019-1701-PRJ1139-Streptococcus-sp-1D-1716_R1_001	136	125	91.90%	929950	882838	94.93%	36	13	16	516126	23	1030963	2721544	ERS4417457	ERR4015049	No
1D-1717	F3	Streptococcus group G	Streptococcus		Swab	Undetermined	DTU2019-1702-PRJ1139-Streptococcus-sp-1D-1717_R1_001	80	73	91.18%	544072	514764	94.61%	15	2	9	69126	63	164569	2045918	ERS4417458	ERR4015050
1D-1718	F3	Streptococcus pneumoniae	Streptococcus	Streptococcus mitis	Sputum	Respiratory system	DTU2019-307-PRJ1139-Streptococcus-pneumoniae-1D-1718_R1_001	656	534	81.46%	4533800	3995246	88.12%	915	108	234	151262	41	355433	2092104	ERS4417459	ERR4015051
1D-1719	F3	Staphylococcus aureus	Staphylococcus		Swab	Undetermined	DTU2019-1703-PRJ1139-Staphylococcus-aureus-1D-1719_R1_001	488	453	92.71%	3409330	3238086	94.98%	274	30	66	336816	25	634640	2779124	ERS4417460	ERR4015052	No
1D-1720	F3	Streptococcus group C	Streptococcus		Swab	Undetermined	DTU2019-1704-PRJ1139-Streptococcus-sp-1D-1720_R1_001	67	60	89.87%	453548	425998	93.93%	9	3	7	70585	62	184834	2091722	ERS4417461	ERR4015053
1D-1721	F3	Aerococcus urinae	Aerococcus		Urine	Urine	DTU2019-1705-PRJ1139-Aerococcus-urinae-1D-1721_R1_001	103	93	89.57%	705194	659342	93.50%	29	8	30	214629	24	334439	1931585	ERS4417462	ERR4015054
1D-1723	F3	Streptococcus pneumoniae	Streptococcus	Streptococcus pseudopneumoniae	Sputum	Respiratory system	DTU2019-308-PRJ1139-Streptococcus-pneumoniae-1D-1723_R1_001	760	625	82.23%	5236360	4645898	88.72%	1202	303	547	53611	93	203656	2175783	ERS4417463	ERR4015055
1D-1724	F3	Aerococcus urinae	Aerococcus	No peaks found	Urine	Urine	DTU2019-1706-PRJ1139-Aerococcus-urinae-1D-1724_R1_001	70	62	88.67%	476362	444170	93.24%	8	6	14	222290	26	652264	2146172	ERS4533786	ERR4076763
1D-1725	F3	Staphylococcus aureus	Staphylococcus		Swab	Undetermined	DTU2019-1707-PRJ1139-Staphylococcus-aureus-1D-1725_R1_001	92	83	90.16%	620846	583652	94.01%	24	5	9	145805	42	283090	2706361	ERS4417464	ERR4015056	No
1D-1726	F3	Streptococcus group A	Streptococcus		Swab	Undetermined	DTU2019-1708-PRJ1139-Streptococcus-sp-1D-1726_R1_001	59	53	90.99%	397392	375684	94.54%	8	3	8	203727	21	697847	1799958	ERS4417465	ERR4015057
1D-1727	F3	Staphylococcus aureus	Staphylococcus		Unknown	Undetermined	DTU2019-1709-PRJ1139-Staphylococcus-aureus-1D-1727_R1_001	176	163	92.53%	1202300	1145372	95.27%	54	15	32	403527	23	596749	2780542	ERS4417466	ERR4015058	Yes
1D-1728	F3	Enterococcus sp	Enterococcus		Urine	Urine	DTU2019-1710-PRJ1139-Enterococcus-sp-1D-1728_R1_001	137	126	91.73%	941626	892078	94.74%	43	12	35	183316	45	594149	3065822	ERS4417467	ERR4015059
1D-1729	F3	Staphylococcus aureus	Staphylococcus		Swab	Undetermined	DTU2019-1711-PRJ1139-Staphylococcus-aureus-1D-1729_R1_001	201	185	92.20%	1361004	1294282	95.10%	53	12	32	150394	44	354090	2861453	ERS4417468	ERR4015060	No
1D-1730	F3	Staphylococcus epidermidis	Staphylococcus		Blood	Blood	DTU2019-1712-PRJ1139-Staphylococcus-epidermidis-1D-1730_R1_001	192	177	92.23%	1309034	1242726	94.93%	52	14	31	105833	55	382002	2646933	ERS4417469	ERR4015061
1D-1731	F3	Staphylococcus aureus	Staphylococcus		Swab	Undetermined	DTU2019-1713-PRJ1139-Staphylococcus-aureus-1D-1731_R1_001	163	151	92.21%	1115698	1059072	94.92%	57	18	31	240744	31	609885	2773526	ERS4417470	ERR4015062	No
1D-1732	F3	Staphylococcus aureus	Staphylococcus		Swab	Undetermined	DTU2019-1714-PRJ1139-Staphylococcus-aureus-1D-1732_R1_001	202	188	92.63%	1380306	1315106	95.28%	52	10	27	101679	58	474379	2831864	ERS4417471	ERR4015063	No
1D-1733	F3	Streptococcus group G	Streptococcus		Swab	Undetermined	DTU2019-1715-PRJ1139-Streptococcus-sp-1D-1733_R1_001	282	256	90.73%	1900418	1794732	94.44%	30	9	43	91915	46	271198	2171028	ERS4417472	ERR4015064
1D-1734	F3	Staphylococcus aureus	Staphylococcus		Swab	Undetermined	DTU2019-1716-PRJ1139-Staphylococcus-aureus-1D-1734_R1_001	124	113	90.74%	836908	790988	94.51%	14	5	12	281986	28	434416	2716550	ERS4417473	ERR4015065	No
1D-1735	F3	Staphylococcus aureus	Staphylococcus		Swab	Undetermined	DTU2019-1717-PRJ1139-Staphylococcus-aureus-1D-1735_R1_001	228	206	90.70%	1545888	1454092	94.06%	40	23	24	243681	28	549200	2729820	ERS4417474	ERR4015066	No
1D-1736	F3	Staphylococcus aureus	Staphylococcus		Swab	Undetermined	DTU2019-1718-PRJ1139-Staphylococcus-aureus-1D-1736_R1_001	116	106	91.01%	785674	741546	94.38%	25	11	27	103197	68	259550	2837187	ERS4417475	ERR4015067	No
1D-1737	F3	Staphylococcus aureus	Staphylococcus		Swab	Undetermined	DTU2019-1719-PRJ1139-Staphylococcus-aureus-1D-1737_R1_001	115	103	89.73%	773806	724920	93.68%	14	8	20	120422	39	312218	2660688	ERS4417476	ERR4015068	No
1D-1738	F3	Streptococcus group G	Streptococcus		Swab	Undetermined	DTU2019-1720-PRJ1139-Streptococcus-sp-1D-1738_R1_001	152	135	88.98%	1024172	955434	93.29%	19	16	21	86670	50	258378	2089687	ERS4417477	ERR4015069
1D-1739	F3	Coagulase-negative Staphylococcus	Staphylococcus		Urine	Urine	DTU2019-1721-PRJ1139-Staphylococcus-sp-1D-1739_R1_001	133	120	90.65%	899692	847446	94.19%	22	16	32	85376	63	329211	2549505	ERS4417478	ERR4015070
1D-1740	F3	Staphylococcus aureus	Staphylococcus		Swab	Undetermined	DTU2019-1722-PRJ1139-Staphylococcus-aureus-1D-1740_R1_001	114	104	91.58%	779764	737338	94.56%	30	18	39	90725	65	258086	2732204	ERS4417479	ERR4015071	No
1D-1741	F3	Streptococcus group G	Streptococcus		Swab	Undetermined	DTU2019-1723-PRJ1139-Streptococcus-sp-1D-1741_R1_001	208	189	90.90%	1413266	1332428	94.28%	38	24	50	55458	92	158075	2168728	ERS4417480	ERR4015072
1D-1742	F3	Staphylococcus aureus	Staphylococcus		Swab	Undetermined	DTU2019-1724-PRJ1139-Staphylococcus-aureus-1D-1742_R1_001	481	431	89.68%	3263950	3052256	93.51%	236	174	143	560706	21	990766	2750042	ERS4417481	ERR4015073	No
1D-1743	F3	Staphylococcus aureus	Staphylococcus		Swab	Undetermined	DTU2019-1725-PRJ1139-Staphylococcus-aureus-1D-1743_R1_001	357	328	91.80%	2445832	2316702	94.72%	74	40	75	129133	42	321468	2762430	ERS4417482	ERR4015074	No
1D-1744	F3	Staphylococcus aureus	Staphylococcus		Swab	Undetermined	DTU2019-1726-PRJ1139-Staphylococcus-aureus-1D-1744_R1_001	490	450	92.03%	3446920	3257294	94.50%	260	109	117	386653	19	651287	2735731	ERS4417483	ERR4015075	No
1D-1745	F3	Staphylococcus aureus	Staphylococcus		Swab	Undetermined	DTU2019-1727-PRJ1139-Staphylococcus-aureus-1D-1745_R1_001	419	385	91.88%	2844078	2696508	94.81%	86	37	65	437202	17	1053570	2698521	ERS4417484	ERR4015076	No
1D-1746	F3	Staphylococcus aureus	Staphylococcus		Swab	Undetermined	DTU2019-1728-PRJ1139-Staphylococcus-aureus-1D-1746_R1_001	145	132	90.87%	985248	927148	94.10%	36	17	31	195507	33	318342	2756937	ERS4417485	ERR4015077	No
1D-1747	F3	Staphylococcus aureus	Staphylococcus		Swab	Undetermined	DTU2019-1729-PRJ1139-Staphylococcus-aureus-1D-1747_R1_001	539	496	92.07%	3652994	3470412	95.00%	125	25	57	437934	15	1155020	2774313	ERS4417486	ERR4015078	No
1D-1748	F3	Staphylococcus aureus	Staphylococcus		Swab	Undetermined	DTU2019-1730-PRJ1139-Staphylococcus-aureus-1D-1748_R1_001	151	140	92.58%	1034474	985198	95.24%	28	17	24	350582	23	707081	2739878	ERS4417487	ERR4015079	No
1D-1749	F3	Staphylococcus saprophyticus	Staphylococcus		Urine	Urine	DTU2019-1731-PRJ1139-Staphylococcus-saprophyticus-1D-1749_R1_001	150	135	89.71%	1016550	950452	93.50%	31	8	17	211294	86	652064	2794562	ERS4417488	ERR4015080
1D-1750	F3	Aerococcus sp	Aerococcus		Urine	Urine	DTU2019-1732-PRJ1139-Aerococcus-sp-1D-1750_R1_001	93	84	89.96%	630420	592334	93.96%	13	5	13	95862	54	178392	2187358	ERS4417489	ERR4015081
1D-1751	F3	Staphylococcus aureus	Staphylococcus		Swab	Undetermined	DTU2019-1733-PRJ1139-Staphylococcus-aureus-1D-1751_R1_001	136	124	91.34%	926108	874480	94.43%	47	19	20	462547	18	722602	2819305	ERS4417490	ERR4015082	No
1D-1752	F3	Klebsiella sp	Klebsiella		Urine	Urine	DTU2019-1734-PRJ1139-Enterococcus-sp-1D-1752_R1_001	91	81	89.33%	617290	577190	93.50%	13	4	15	102915	94	270085	5528929	ERS4417491	ERR4015083
1D-1753	F3	Enterococcus sp	Enterococcus		Urine	Urine	DTU2019-1735-PRJ1139-Enterococcus-sp-1D-1753_R1_001	112	104	92.13%	771228	732522	94.98%	32	9	24	167804	51	378236	3014427	ERS4417492	ERR4015084
1D-1754	F3	Enterococcus sp	Enterococcus		Urine	Urine	DTU2019-2319-PRJ1139-Enterococcus-sp-1D-1754_R1_001	101	84	83.30%	685786	615176	89.70%	48	3	12	98227	105	310613	3137508	ERS4417493	ERR4015085
1D-1755	F3	Enterococcus sp	Enterococcus		Urine	Urine	DTU2019-1737-PRJ1139-Enterococcus-sp-1D-1755_R1_001	418	383	91.64%	2853370	2703722	94.76%	92	36	78	335272	38	703490	2951101	ERS4417494	ERR4015086
1D-1756	F3	Streptococcus pyogenes	Streptococcus		Swab throat	Respiratory system	DTU2019-1738-PRJ1139-Streptococcus-sp-1D-1756_R1_001	114	104	91.64%	779598	738310	94.70%	23	8	24	156095	21	501184	1756347	ERS4417495	ERR4015087
1D-1757	F3	Streptococcus pyogenes	Streptococcus		Swab	Undetermined	DTU2019-1739-PRJ1139-Streptococcus-sp-1D-1757_R1_001	161	147	91.42%	1088648	1031038	94.71%	21	4	25	102144	24	483510	1839131	ERS4417496	ERR4015088
1D-1758	F4	Staphylococcus aureus	Staphylococcus		Swab skin ear	Ear	DTU2019-1740-PRJ1139-Staphylococcus-aureus-1D-1758_R1_001	160	146	91.49%	1084310	1026416	94.66%	38	9	15	697562	20	763043	2743041	ERS4417497	ERR4015089	No
1D-1759	F4	Staphylococcus aureus	Staphylococcus		Swab wound cicatrice flank	Skin or soft tissue	DTU2019-1741-PRJ1139-Staphylococcus-aureus-1D-1759_R1_001	231	209	90.42%	1563712	1469940	94.00%	50	8	25	136257	57	488661	2795956	ERS4417498	ERR4015090	No
1D-1760	F4	Staphylococcus aureus	Staphylococcus		Swab wound cicatrice	Skin or soft tissue	DTU2019-1742-PRJ1139-Staphylococcus-aureus-1D-1760_R1_001	74	67	90.64%	500076	471544	94.29%	11	4	11	75318	66	334866	2721723	ERS4417499	ERR4015091	No
1D-1761	F4	Staphylococcus aureus	Staphylococcus		Swab skin heel	Skin or soft tissue	DTU2019-1743-PRJ1139-Staphylococcus-aureus-1D-1761_R1_001	288	258	89.74%	1946664	1823876	93.69%	85	9	27	249570	31	470992	2707185	ERS4417500	ERR4015092	No
1D-1762	F4	Staphylococcus aureus	Staphylococcus		Abscess toe	Skin or soft tissue	DTU2019-1744-PRJ1139-Staphylococcus-aureus-1D-1762_R1_001	445	410	92.21%	3054958	2896502	94.81%	160	17	16	521752	24	1225145	2740366	ERS4417501	ERR4015093	No
1D-1763	F4	Staphylococcus aureus	Staphylococcus		Joint fluid knee joint	Synovial fluid	DTU2019-1745-PRJ1139-Staphylococcus-aureus-1D-1763_R1_001	248	228	92.03%	1685028	1600376	94.98%	74	20	37	199255	35	464345	2771700	ERS4417502	ERR4015094	No
1D-1765	F4	Enterococcus faecalis	Enterococcus		Blood	Blood	DTU2019-1746-PRJ1139-Enterococcus-faecalis-1D-1765_R1_001	408	373	91.51%	2945506	2762862	93.80%	402	158	227	479904	32	687015	3057398	ERS4417503	ERR4015095
1D-1766	F4	Staphylococcus epidermidis	Staphylococcus		Blood	Blood	DTU2019-1747-PRJ1139-Staphylococcus-epidermidis-1D-1766_R1_001	192	177	91.97%	1306866	1239490	94.84%	46	22	30	192014	38	391511	2504652	ERS4417504	ERR4015096
1D-1767	F4	Coagulase-negative Staphylococcus	Staphylococcus		Blood	Blood	DTU2019-1748-PRJ1139-Staphylococcus-sp-1D-1767_R1_001	410	372	90.65%	2786800	2619370	93.99%	135	58	86	177898	32	372735	2257596	ERS4417505	ERR4015097
1D-1768	F4	Coagulase-negative Staphylococcus	Staphylococcus		Blood	Blood	DTU2019-1749-PRJ1139-Staphylococcus-sp-1D-1768_R1_001	301	277	92.03%	2051662	1945792	94.84%	101	26	52	110528	58	377469	2303959	ERS4417506	ERR4015098
1D-1769	F4	Coagulase-negative Staphylococcus	Staphylococcus		Blood	Blood	DTU2019-1750-PRJ1139-Staphylococcus-sp-1D-1769_R1_001	301	278	92.38%	2081308	1974808	94.88%	129	14	43	310014	16	738669	2511081	ERS4417507	ERR4015099
1D-1770	F4	Streptococcus anginosus	Streptococcus		Tissue toe	Skin or soft tissue	DTU2019-1751-PRJ1139-Streptococcus-anginosus-1D-1770_R1_001	268	246	91.84%	1832918	1736400	94.73%	73	17	40	122272	44	307074	1872210	ERS4417508	ERR4015100
1D-1771	F4	Enterococcus sp	Enterococcus		Abscess aspirate flank	Abdomen	DTU2019-1752-PRJ1139-Enterococcus-sp-1D-1771_R1_001	79	71	89.63%	533174	499542	93.69%	15	7	10	126671	70	404673	2986989	ERS4417509	ERR4015101
1D-1772	F4	Staphylococcus aureus	Staphylococcus		Milk	Milk	DTU2019-1753-PRJ1139-Staphylococcus-aureus-1D-1772_R1_001	587	538	91.70%	3970296	3764204	94.81%	93	39	84	251047	25	613628	2721669	ERS4417510	ERR4015102	No
1D-1773	F4	Staphylococcus epidermidis	Staphylococcus		Drain brain	Brain or nervous sytem	DTU2019-1754-PRJ1139-Staphylococcus-epidermidis-1D-1773_R1_001	163	149	91.90%	1107742	1050354	94.82%	36	15	34	142531	41	270106	2365531	ERS4417511	ERR4015103
1D-1774	F4	Staphylococcus aureus	Staphylococcus		Secretion nasopharynx	Respiratory system	DTU2019-2320-PRJ1139-Staphylococcus-aureus-1D-1774_R1_001	375	321	85.68%	2532954	2316064	91.44%	178	10	37	150430	54	486152	2801790	ERS4417512	ERR4015104	No
1D-1775	F4	Staphylococcus aureus	Staphylococcus		Abscess aspirate cheek	Skin or soft tissue	DTU2019-1756-PRJ1139-Staphylococcus-aureus-1D-1775_R1_001	263	241	91.64%	1785004	1689652	94.66%	38	22	23	181761	40	388646	2798497	ERS4417513	ERR4015105	No
1D-1776	F4	Staphylococcus aureus	Staphylococcus		Urine	Urine	DTU2019-1757-PRJ1139-Staphylococcus-aureus-1D-1776_R1_001	223	205	91.99%	1517280	1439070	94.85%	46	25	47	789752	17	864160	2760380	ERS4417514	ERR4015106	No
1D-1777	F4	Enterococcus faecalis	Enterococcus		Urine	Urine	DTU2019-1758-PRJ1139-Enterococcus-faecalis-1D-1777_R1_001	196	178	91.06%	1329444	1254156	94.34%	40	17	64	201448	38	514553	3069882	ERS4417515	ERR4015107
1D-1778	F4	Staphylococcus aureus	Staphylococcus		Urine	Urine	DTU2019-1759-PRJ1139-Staphylococcus-aureus-1D-1778_R1_001	207	190	91.75%	1409802	1336794	94.82%	44	27	39	164220	35	324928	2722399	ERS4417516	ERR4015108	No
1D-1779	F4	Enterococcus sp	Enterococcus		Urine	Urine	DTU2019-1760-PRJ1139-Enterococcus-sp-1D-1779_R1_001	514	469	91.25%	3500652	3301046	94.30%	116	65	184	134336	221	492650	3312661	ERS4417517	ERR4015109
1D-1780	F4	Enterococcus sp	Enterococcus		Urine	Urine	DTU2019-1761-PRJ1139-Enterococcus-sp-1D-1780_R1_001	377	344	91.19%	2561428	2419972	94.48%	73	22	85	287736	21	611412	2763433	ERS4417518	ERR4015110
1D-1781	F4	Enterococcus sp	Enterococcus		Urine	Urine	DTU2019-1762-PRJ1139-Enterococcus-sp-1D-1781_R1_001	467	428	91.60%	3217024	3040286	94.51%	129	43	104	268320	22	555965	2808856	ERS4417519	ERR4015111
1D-1782	F4	Enterococcus sp	Enterococcus		Urine	Urine	DTU2019-1763-PRJ1139-Enterococcus-sp-1D-1782_R1_001	191	176	91.72%	1304050	1235908	94.77%	37	12	40	221805	30	485978	2766815	ERS4417520	ERR4015112
1D-1783	F4	Enterococcus sp	Enterococcus		Urine	Urine	DTU2019-1764-PRJ1139-Enterococcus-sp-1D-1783_R1_001	58	52	90.20%	393008	369254	93.96%	7	7	12	76744	112	212176	2900212	ERS4417521	ERR4015113
1D-1784	F4	Enterococcus sp	Enterococcus		Urine	Urine	DTU2019-1765-PRJ1139-Enterococcus-sp-1D-1784_R1_001	381	347	91.20%	2590346	2443338	94.32%	122	20	64	398746	34	708544	3051534	ERS4417522	ERR4015114
1D-1785	F4	Enterococcus sp	Enterococcus		Urine	Urine	DTU2019-1766-PRJ1139-Enterococcus-sp-1D-1785_R1_001	96	88	91.33%	652384	617046	94.58%	28	7	21	283960	44	563713	3108027	ERS4417523	ERR4015115
1D-1786	F4	Enterococcus sp	Enterococcus		Urine	Urine	DTU2019-1767-PRJ1139-Enterococcus-sp-1D-1786_R1_001	73	65	89.03%	501136	465784	92.95%	27	8	16	144951	111	345021	2813712	ERS4417524	ERR4015116
1D-1787	F4	Enterococcus sp	Enterococcus		Urine	Urine	DTU2019-1768-PRJ1139-Enterococcus-sp-1D-1787_R1_001	172	155	90.15%	1160104	1090306	93.98%	30	10	18	285762	19	697592	2916817	ERS4417525	ERR4015117
1D-1788	F4	Staphylococcus aureus	Staphylococcus		Urine	Urine	DTU2019-1769-PRJ1139-Staphylococcus-aureus-1D-1788_R1_001	533	490	91.81%	3598632	3415550	94.91%	101	43	56	354514	19	500409	2708713	ERS4417526	ERR4015118	No
1D-1789	F5	Streptococcus agalactiae	Streptococcus		Urine	Urine	DTU2019-1770-PRJ1139-Streptococcus-agalactiae-1D-1789_R1_001	290	267	91.88%	1987796	1883078	94.73%	86	29	83	225284	25	523627	2099398	ERS4417527	ERR4015119
1D-1790	F5	Enterococcus faecium	Enterococcus		Pleural fluid	Respiratory system	DTU2019-1771-PRJ1139-Enterococcus-faecium-1D-1790_R1_001	90	82	91.61%	617062	583206	94.51%	26	8	25	37331	187	137076	2880123	ERS4417528	ERR4015120
1D-1791	F5	Streptococcus agalactiae	Streptococcus		Swab tonsil	Respiratory system	DTU2019-1772-PRJ1139-Streptococcus-agalactiae-1D-1791_R1_001	163	147	90.44%	1103674	1037936	94.04%	45	14	34	105674	30	325359	2184983	ERS4417529	ERR4015121
1D-1792	F5	Aerococcus urinae	Aerococcus		Urine	Urine	DTU2019-1773-PRJ1139-Aerococcus-urinae-1D-1792_R1_001	164	149	90.66%	1120950	1054930	94.11%	52	12	50	153458	113	420176	2002748	ERS4417530	ERR4015122
1D-1793	F5	Enterococcus faecium	Enterococcus		Urine	Urine	DTU2019-1774-PRJ1139-Enterococcus-faecium-1D-1793_R1_001	368	338	91.72%	2527988	2391162	94.59%	158	25	64	47727	202	146248	3023730	ERS4417531	ERR4015123
1D-1794	F5	Enterococcus faecium	Enterococcus		Urine	Urine	DTU2019-1775-PRJ1139-Enterococcus-faecium-1D-1794_R1_001	161	148	91.61%	1096690	1037842	94.63%	43	8	30	47189	178	137864	3007900	ERS4417532	ERR4015124
1D-1795	F5	Enterococcus faecium	Enterococcus		Urine	Urine	DTU2019-1776-PRJ1139-Enterococcus-faecium-1D-1795_R1_001	120	109	90.65%	817046	768772	94.09%	25	6	23	40461	238	137922	2960187	ERS4417533	ERR4015125
1D-1796	F5	Enterococcus faecalis	Enterococcus		Urine	Urine	DTU2019-1777-PRJ1139-Enterococcus-faecalis-1D-1796_R1_001	156	137	88.08%	1060418	981338	92.54%	39	9	16	94996	82	316498	3162970	ERS4417534	ERR4015126
1D-1797	F5	Staphylococcus aureus	Staphylococcus		Tracheal secretion	Respiratory system	DTU2019-1778-PRJ1139-Staphylococcus-aureus-1D-1797_R1_001	270	241	89.27%	1917182	1768016	92.22%	258	112	69	731628	17	917560	2745446	ERS4417535	ERR4015127	No
1D-1798	F5	Staphylococcus aureus	Staphylococcus		Tracheal secretion	Respiratory system	DTU2019-1779-PRJ1139-Staphylococcus-aureus-1D-1798_R1_001	227	203	89.19%	1561338	1450056	92.87%	76	22	55	426853	22	1265233	2744065	ERS4417536	ERR4015128	No
1D-1799	F5	Staphylococcus aureus	Staphylococcus		Sputum	Respiratory system	DTU2019-1780-PRJ1139-Staphylococcus-aureus-1D-1799_R1_001	426	382	89.67%	2981564	2766936	92.80%	276	74	85	634704	19	793389	2736011	ERS4417537	ERR4015129	No
1D-1801	F5	Enterococcus faecalis	Enterococcus		Urine	Urine	DTU2019-1781-PRJ1139-Enterococcus-faecalis-1D-1801_R1_001	371	326	88.04%	2536542	2338504	92.19%	126	13	56	208358	61	394885	2839777	ERS4417538	ERR4015130
1D-1802	F5	Enterococcus faecalis	Enterococcus		Urine	Urine	DTU2019-1782-PRJ1139-Enterococcus-faecalis-1D-1802_R1_001	167	145	86.80%	1140034	1043464	91.53%	76	25	43	199647	34	450038	2944006	ERS4417539	ERR4015131
1D-1803	F5	Staphylococcus haemolyticus	Staphylococcus		Urine	Urine	DTU2019-1783-PRJ1139-Staphylococcus-haemolyticus-1D-1803_R1_001	279	248	88.82%	1931500	1787618	92.55%	153	13	24	46187	183	116383	2754340	ERS4417540	ERR4015132
1D-1804	F5	Enterococcus gallinarum	Enterococcus		Urine	Urine	DTU2019-1784-PRJ1139-Enterococcus-gallinarum-1D-1804_R1_001	112	98	87.54%	763616	703152	92.08%	34	7	26	226869	35	372305	3271529	ERS4417541	ERR4015133
1D-1805	F5	Aerococcus urinae	Aerococcus		Urine	Urine	DTU2019-1785-PRJ1139-Aerococcus-urinae-1D-1805_R1_001	190	165	86.70%	1297384	1186304	91.44%	55	11	42	262342	25	434879	1944509	ERS4417542	ERR4015134
1D-1806	F5	Enterococcus faecalis	Enterococcus		Urine	Urine	DTU2019-1786-PRJ1139-Enterococcus-faecalis-1D-1806_R1_001	263	229	87.08%	1790904	1641538	91.66%	79	9	28	178868	36	374396	2929708	ERS4417543	ERR4015135
1D-1807	F5	Enterococcus faecalis	Enterococcus		Urine	Urine	DTU2019-1787-PRJ1139-Enterococcus-faecalis-1D-1807_R1_001	280	246	87.63%	1900266	1751222	92.16%	64	18	41	398534	16	1339057	2858370	ERS4417544	ERR4015136
1D-1808	F5	Enterococcus faecalis	Enterococcus		Urine	Urine	DTU2019-1788-PRJ1139-Enterococcus-faecalis-1D-1808_R1_001	106	90	84.37%	734298	660700	89.98%	55	7	16	214142	34	860951	2869289	ERS4417545	ERR4015137
1D-1809	F5	Enterococcus faecalis	Enterococcus		Urine	Urine	DTU2019-1789-PRJ1139-Enterococcus-faecalis-1D-1809_R1_001	125	110	87.73%	849290	785100	92.44%	36	10	30	300243	50	1200261	3019218	ERS4417546	ERR4015138
1D-1810 (2)	F5	Streptococcus pyogenes	Streptococcus	Streptococcus pyogenes	Swab toe	Skin or soft tissue	DTU2019-2321-PRJ1139-Staphylococcus-aureus-1D-1810_R1_001	74	62	83.89%	501860	453214	90.31%	38	3	12	112313	38	289700	1886839	ERS4417547	ERR4015139
1D-1811	F5	Staphylococcus aureus	Staphylococcus		Swab toe	Skin or soft tissue	DTU2019-1791-PRJ1139-Staphylococcus-aureus-1D-1811_R1_001	196	175	89.30%	1333914	1242400	93.14%	61	14	44	570452	23	796264	2732678	ERS4417548	ERR4015140	No
1D-1812	F5	Enterococcus faecalis	Enterococcus	Enterococcus faecium	Tissue leg	Skin or soft tissue	DTU2019-1792-PRJ1139-Enterococcus-faecalis-1D-1812_R1_001	218	192	88.31%	1490048	1377570	92.45%	91	22	43	39413	163	169526	2907046	ERS4417549	ERR4015141
1D-1813	F5	Enterococcus faecalis	Enterococcus	Staphylococcus haemolyticus	Urine	Urine	DTU2019-1793-PRJ1139-Enterococcus-faecalis-1D-1813_R1_001	151	134	88.40%	1029286	953864	92.67%	42	3	8	72506	88	192872	2520345	ERS4417550	ERR4015142
1D-1814	F5	Enterococcus faecalis	Enterococcus		Urine	Urine	DTU2019-1794-PRJ1139-Enterococcus-faecalis-1D-1814_R1_001	171	148	86.45%	1183856	1076940	90.97%	125	36	58	254068	22	418176	2815073	ERS4417551	ERR4015143
1D-1815	F5	Staphylococcus aureus	Staphylococcus		Swab wound	Skin or soft tissue	DTU2019-1795-PRJ1139-Staphylococcus-aureus-1D-1815_R1_001	140	124	88.92%	954172	885598	92.81%	56	5	12	111379	45	432702	2803276	ERS4417552	ERR4015144	No
1D-1816	F5	Enterococcus faecalis	Enterococcus		Urine	Urine	DTU2019-1796-PRJ1139-Enterococcus-faecalis-1D-1816_R1_001	200	175	87.73%	1354888	1250492	92.29%	54	8	21	386811	76	532097	2924914	ERS4417553	ERR4015145
1D-1817	F5	Enterococcus faecalis	Enterococcus		Urine	Urine	DTU2019-1797-PRJ1139-Enterococcus-faecalis-1D-1817_R1_001	78	68	87.31%	534642	491664	91.96%	24	6	14	188779	37	421915	2916925	ERS4417554	ERR4015146
1D-1818	F5	Staphylococcus aureus	Staphylococcus		Swab ear	Ear	DTU2019-1798-PRJ1139-Staphylococcus-aureus-1D-1818_R1_001	223	199	89.52%	1522108	1417980	93.16%	70	9	21	455618	25	676753	2745006	ERS4417555	ERR4015147	No
1D-1819	F5	Staphylococcus aureus	Staphylococcus		Swab toe	Skin or soft tissue	DTU2019-1799-PRJ1139-Staphylococcus-aureus-1D-1819_R1_001	360	319	88.65%	2455864	2275696	92.66%	150	14	43	914652	23	954665	2801862	ERS4417556	ERR4015148	No
1D-1820	F5	Staphylococcus aureus	Staphylococcus	No organism ID possible	Swab toe	Skin or soft tissue	DTU2019-2322-PRJ1139-Staphylococcus-aureus-1D-1820_R1_001	187	147	78.49%	1263712	1096590	86.78%	122	17	72	116084	57	285893	3938821	ERS4417557	ERR4015149	NA (not S. aureus)
1D-1821	F5	Staphylococcus aureus	Staphylococcus		Swab finger	Skin or soft tissue	DTU2019-1801-PRJ1139-Staphylococcus-aureus-1D-1821_R1_001	255	227	88.99%	1734534	1613092	93.00%	82	31	61	350973	18	493887	2734849	ERS4417558	ERR4015150	No
1D-1822	F5	Streptococcus pyogenes	Streptococcus		Swab finger	Skin or soft tissue	DTU2019-1802-PRJ1139-Streptococcus-pyogenes-1D-1822_R1_001	175	153	87.53%	1185852	1093732	92.23%	41	18	45	214341	21	533104	1889382	ERS4417559	ERR4015151
1D-1823	F5	Staphylococcus aureus	Staphylococcus		Swab toe	Skin or soft tissue	DTU2019-1803-PRJ1139-Staphylococcus-aureus-1D-1823_R1_001	117	104	88.60%	796444	739178	92.81%	28	8	19	374716	24	793704	2768692	ERS4417560	ERR4015152	No
1D-1824	F5	Streptococcus pyogenes	Streptococcus		Swab leg	Skin or soft tissue	DTU2019-1804-PRJ1139-Streptococcus-pyogenes-1D-1824_R1_001	171	151	88.18%	1169992	1081924	92.47%	48	19	30	156095	25	656214	1719688	ERS4417561	ERR4015153
1D-1825	F5	Streptococcus agalactiae	Streptococcus		Urine	Urine	DTU2019-1805-PRJ1139-Streptococcus-agalactiae-1D-1825_R1_001	270	238	88.32%	1843096	1704870	92.50%	60	26	43	111874	37	334518	2059285	ERS4417562	ERR4015154
1D-1826	F5	Staphylococcus aureus	Staphylococcus		Swab nose	Respiratory system	DTU2019-1806-PRJ1139-Staphylococcus-aureus-1D-1826_R1_001	266	234	88.06%	1803778	1666148	92.37%	73	36	77	286718	33	576301	2805772	ERS4417563	ERR4015155	Yes
1D-1827	F5	Staphylococcus aureus	Staphylococcus		Swab leg	Skin or soft tissue	DTU2019-1807-PRJ1139-Staphylococcus-aureus-1D-1827_R1_001	255	227	89.03%	1747942	1621360	92.76%	108	22	38	309991	20	610883	2674377	ERS4417564	ERR4015156	No
1D-1828	F5	Staphylococcus aureus	Staphylococcus		Swab leg	Skin or soft tissue	DTU2019-1808-PRJ1139-Staphylococcus-aureus-1D-1828_R1_001	269	238	88.55%	1827552	1695222	92.76%	76	24	37	701340	17	795748	2727590	ERS4417565	ERR4015157	No
1D-1829	F5	Staphylococcus aureus	Staphylococcus		Swab leg	Skin or soft tissue	DTU2019-1809-PRJ1139-Staphylococcus-aureus-1D-1829_R1_001	138	123	88.73%	939962	872578	92.83%	33	11	15	117959	74	251383	2727985	ERS4417566	ERR4015158	No
1D-1830	F5	Enterococcus faecium	Enterococcus		Urine	Urine	DTU2019-1810-PRJ1139-Enterococcus-faecium-1D-1830_R1_001	171	149	87.09%	1157078	1063722	91.93%	35	11	28	36826	175	107261	2946992	ERS4417567	ERR4015159
1D-1831	F5	Streptococcus agalactiae	Streptococcus		Urine	Urine	DTU2019-1811-PRJ1139-Streptococcus-agalactiae-1D-1831_R1_001	100	88	87.76%	680538	627628	92.23%	22	10	20	103366	54	285374	2123922	ERS4417568	ERR4015160
1D-1832	F5	Staphylococcus aureus	Staphylococcus		Swab abdomen	Skin or soft tissue	DTU2019-1812-PRJ1139-Staphylococcus-aureus-1D-1832_R1_001	182	161	88.40%	1238008	1146678	92.62%	45	19	18	264061	32	530545	2745435	ERS4417569	ERR4015161	No
1D-1833	F5	Staphylococcus aureus	Staphylococcus		Swab toe	Skin or soft tissue	DTU2019-1813-PRJ1139-Staphylococcus-aureus-1D-1833_R1_001	157	138	88.24%	1061210	983410	92.67%	41	8	12	272774	24	570465	2758978	ERS4417570	ERR4015162	No
1D-1834	F5	Staphylococcus aureus	Staphylococcus		Swab	Undetermined	DTU2019-1814-PRJ1139-Staphylococcus-aureus-1D-1834_R1_001	242	214	88.33%	1641132	1520788	92.67%	63	21	34	429959	25	1183895	2873203	ERS4417571	ERR4015163	Yes
1D-1835	F5	Staphylococcus aureus	Staphylococcus		Swab leg	Skin or soft tissue	DTU2019-1815-PRJ1139-Staphylococcus-aureus-1D-1835_R1_001	181	160	88.30%	1227352	1136350	92.59%	41	7	9	741570	14	754076	2721374	ERS4417572	ERR4015164	No
1D-1836	F5	Staphylococcus aureus	Staphylococcus		Swab nose	Respiratory system	DTU2019-1816-PRJ1139-Staphylococcus-aureus-1D-1836_R1_001	312	277	88.75%	2140392	1986206	92.80%	157	24	53	1059485	15	1328043	2786164	ERS4417573	ERR4015165	No
1D-1837	F5	Staphylococcus aureus	Staphylococcus		Swab leg	Skin or soft tissue	DTU2019-1817-PRJ1139-Staphylococcus-aureus-1D-1837_R1_001	217	192	88.52%	1477548	1370080	92.73%	75	9	15	119183	39	409676	2816151	ERS4417574	ERR4015166	No
1D-1838	F5	Staphylococcus aureus	Staphylococcus		Swab back	Skin or soft tissue	DTU2019-1818-PRJ1139-Staphylococcus-aureus-1D-1838_R1_001	236	209	88.26%	1601364	1482452	92.57%	78	24	47	150919	41	478479	2803117	ERS4417575	ERR4015167	No
1D-1839	F5	Aerococcus urinae	Aerococcus		Urine	Urine	DTU2019-2592-PRJ1139-Aerococcus-urinae-1D-1839_R1_001	996	908	91.14%	6824038	6428364	94.20%	661	193	192	506405	19	640638	1992432	ERS4417576	ERR4015168
1D-1840	F5	Staphylococcus aureus	Staphylococcus		Urine	Urine	DTU2019-1820-PRJ1139-Staphylococcus-aureus-1D-1840_R1_001	184	162	87.87%	1242610	1150168	92.56%	43	6	14	436631	31	524954	2742199	ERS4417577	ERR4015169	No
1D-1841	F5	Streptococcus pneumoniae	Streptococcus	Streptococcus mitis	Sputum	Respiratory system	DTU2019-309-PRJ1139-Streptococcus-pneumoniae-1D-1841_R1_001	522	408	78.33%	3585238	3066214	85.52%	1274	161	258	138943	40	217546	2133319	ERS4417578	ERR4015170
1D-1842	F5	Staphylococcus aureus	Staphylococcus		Swab nose	Respiratory system	DTU2019-1821-PRJ1139-Staphylococcus-aureus-1D-1842_R1_001	200	176	88.00%	1349884	1249798	92.59%	33	7	17	545760	28	1022003	2754708	ERS4417579	ERR4015171	No
1D-1843	F5	Staphylococcus aureus	Staphylococcus		Swab nose	Respiratory system	DTU2019-1822-PRJ1139-Staphylococcus-aureus-1D-1843_R1_001	198	173	87.31%	1342274	1234536	91.97%	61	8	14	346279	28	630057	2674380	ERS4417580	ERR4015172	No
1D-1844	F5	Enterococcus faecalis	Enterococcus		Urine	Urine	DTU2019-1823-PRJ1139-Enterococcus-faecalis-1D-1844_R1_001	74	64	86.80%	505232	464234	91.89%	23	3	8	179117	38	475012	2950728	ERS4417581	ERR4015173
1D-1845	F5	Staphylococcus aureus	Staphylococcus		Swab nose	Respiratory system	DTU2019-1824-PRJ1139-Staphylococcus-aureus-1D-1845_R1_001	325	290	89.09%	2232004	2072216	92.84%	132	8	30	621485	18	1178425	2684947	ERS4417582	ERR4015174	No
1D-1846	F5	Staphylococcus aureus	Staphylococcus		Swab leg	Skin or soft tissue	DTU2019-1825-PRJ1139-Staphylococcus-aureus-1D-1846_R1_001	269	239	88.72%	1818296	1690182	92.95%	59	13	31	427575	30	545132	2760735	ERS4417583	ERR4015175	No
1D-1847	F5	Streptococcus agalactiae	Streptococcus		Swab toe	Skin or soft tissue	DTU2019-1826-PRJ1139-Streptococcus-agalactiae-1D-1847_R1_001	281	246	87.55%	1902112	1752622	92.14%	79	32	63	189699	37	371170	2133719	ERS4417584	ERR4015176
1D-1848	F5	Staphylococcus aureus	Staphylococcus		Swab leg	Skin or soft tissue	DTU2019-1827-PRJ1139-Staphylococcus-aureus-1D-1848_R1_001	162	143	88.44%	1099024	1018066	92.63%	33	12	26	385492	25	657519	2713051	ERS4417585	ERR4015177	No
1D-1849	F5	Staphylococcus aureus	Staphylococcus		Swab face	Skin or soft tissue	DTU2019-1828-PRJ1139-Staphylococcus-aureus-1D-1849_R1_001	225	201	89.16%	1539274	1432078	93.04%	72	17	44	546488	17	961475	2797404	ERS4417586	ERR4015178	No
1D-1850	F5	Enterococcus faecalis	Enterococcus		Swab ear	Ear	DTU2019-1829-PRJ1139-Enterococcus-faecalis-1D-1850_R1_001	177	154	86.96%	1199650	1101246	91.80%	41	12	23	252660	35	625656	2995981	ERS4417587	ERR4015179
1D-1851	F5	Staphylococcus aureus	Staphylococcus		Swab eye	Eye	DTU2019-1830-PRJ1139-Staphylococcus-aureus-1D-1851_R1_001	258	227	88.01%	1747730	1615678	92.44%	85	17	50	175313	33	390588	2732653	ERS4417588	ERR4015180	No
1D-1852	F5	Staphylococcus aureus	Staphylococcus		Swab eye	Eye	DTU2019-1831-PRJ1139-Staphylococcus-aureus-1D-1852_R1_001	190	169	88.70%	1296196	1201422	92.69%	55	7	20	413165	43	521664	2777338	ERS4417589	ERR4015181	No
1D-1853	F5	Staphylococcus aureus	Staphylococcus		Blood	Blood	DTU2019-1832-PRJ1139-Staphylococcus-aureus-1D-1853_R1_001	146	129	88.71%	988338	918540	92.94%	35	2	7	298240	27	466574	2715373	ERS4417590	ERR4015182	No
1D-1854	F5	Staphylococcus epidermidis	Staphylococcus		Blood	Blood	DTU2019-1833-PRJ1139-Staphylococcus-epidermidis-1D-1854_R1_001	230	203	88.49%	1555374	1442740	92.76%	62	6	24	96493	53	328064	2506718	ERS4417591	ERR4015183
1D-1855	F5	Staphylococcus aureus	Staphylococcus		Blood	Blood	DTU2019-1834-PRJ1139-Staphylococcus-aureus-1D-1855_R1_001	117	102	86.70%	792978	727670	91.76%	20	3	10	179175	40	421261	2718678	ERS4417592	ERR4015184	No
1D-1856	F5	Enterococcus faecium	Enterococcus		Blood	Blood	DTU2019-1835-PRJ1139-Enterococcus-faecium-1D-1856_R1_001	225	196	87.22%	1533116	1406184	91.72%	61	14	40	47480	179	134937	2884702	ERS4417593	ERR4015185
1D-1857	F5	Enterococcus faecium	Enterococcus		Blood	Blood	DTU2019-1836-PRJ1139-Enterococcus-faecium-1D-1857_R1_001	319	273	85.67%	2163344	1965248	90.84%	94	15	48	37437	169	110056	2963950	ERS4417594	ERR4015186
1D-1858	F5	Streptococcus pneumoniae	Streptococcus		Blood	Blood	DTU2019-310-PRJ1139-Streptococcus-pneumoniae-1D-1858_R1_001	848	697	82.20%	5852830	5193386	88.73%	926	68	259	105822	43	267200	2091015	ERS4417595	ERR4015187
1D-1859	F5	Streptococcus pneumoniae	Streptococcus		Blood	Blood	DTU2019-1837-PRJ1139-Streptococcus-pneumoniae-1D-1859_R1_001	308	271	88.11%	2115026	1971978	93.24%	150	77	118	93285	42	374136	2091459	ERS4417596	ERR4015188
1D-1860_A	F5	Clostridium difficile	Clostridium	Bacteroides vulgatus	Faeces	Stool or rectum	DTU2019-2472-PRJ1139-Clostridium-difficile-1D-1860-A_R1_001	713	576	80.78%	4921452	4285828	87.08%	1113	26	148	58620	213	214335	5361713	ERS4417597	ERR4015189
1D-1861	F6	Staphylococcus aureus	Staphylococcus		Swab cicatrice	Skin or soft tissue	DTU2019-1839-PRJ1139-Staphylococcus-aureus-1D-1861_R1_001	267	238	89.04%	1805548	1681868	93.15%	74	27	33	315320	24	757514	2736944	ERS4417598	ERR4015190	No
1D-1862	F6	Staphylococcus aureus	Staphylococcus		Swab wound	Skin or soft tissue	DTU2019-1840-PRJ1139-Staphylococcus-aureus-1D-1862_R1_001	149	132	89.10%	1007100	938296	93.17%	37	12	19	249968	28	406236	2756790	ERS4417599	ERR4015191	No
1D-1863	F6	Staphylococcus aureus	Staphylococcus		Swab wound	Skin or soft tissue	DTU2019-1841-PRJ1139-Staphylococcus-aureus-1D-1863_R1_001	337	301	89.49%	2299236	2146194	93.34%	111	19	43	117585	49	291785	2821774	ERS4417600	ERR4015192	No
1D-1864	F6	Enterococcus faecalis	Enterococcus		Urine	Urine	DTU2019-1842-PRJ1139-Enterococcus-faecalis-1D-1864_R1_001	181	160	88.22%	1231392	1140576	92.62%	43	13	17	188801	44	458789	2899575	ERS4417601	ERR4015193
1D-1865	F6	Staphylococcus aureus	Staphylococcus		Swab genitalia	Reproductive system	DTU2019-1843-PRJ1139-Staphylococcus-aureus-1D-1865_R1_001	283	252	89.07%	1921900	1788562	93.06%	84	25	54	869921	18	1176989	2676979	ERS4417602	ERR4015194	No
1D-1866	F6	Streptococcus group A	Streptococcus		Swab mouth corner	Skin or soft tissue	DTU2019-1844-PRJ1139-Streptococcus-sp-1D-1866_R1_001	74	65	87.70%	501274	463168	92.40%	15	2	8	100055	39	265748	1832100	ERS4417603	ERR4015195
1D-1867	F6	Streptococcus group A	Streptococcus		Swab head	Skin or soft tissue	DTU2019-1845-PRJ1139-Streptococcus-sp-1D-1867_R1_001	83	73	87.47%	563858	520438	92.30%	13	3	11	148673	31	229285	1798389	ERS4417604	ERR4015196
[truncated: 162 more rows]
