# Supplementary material for: One Day in Denmark: Nationwide point-prevalence survey of human bacterial isolates and comparison of classical and whole-genome sequence-based species identification methods
Source: PLoS One. 2022 Feb 11;17(2):e0261999. doi: 10.1371/journal.pone.0261999 (PMC8836320; doi:10.1371/journal.pone.0261999)
Supplement: S2 Table — (XLSX) [file pone.0261999.s003.xlsx]

## Sheet: Sheet1
S2 Table. Distribution of bacterial isolates according to their genera and the providing DCM, in absolute frequency and in percentages relative to the total number of isolates of those genera
DCM	F1	F2	F3	F4	F5	F6	F7	F8	F9	F10	F11	Total number of isolates per genus
Escherichia spp.	95 (13.4%)	131 (18.5%)	57 (8.1%)	196 (27.7%)	78 (11%)	56 (7.9%)	9 (1.3%)	17 (2.4%)	18 (2.5%)	35 (5%)	15 (2.1%)	707
Staphylococcus spp.	82 (19.8%)	97 (23.4%)	40 (9.7%)	26 (6.3%)	51 (12.3%)	48 (11.6%)	28 (6.8%)	4 (1%)	7 (1.7%)	18 (4.3%)	13 (3.1%)	414
Streptococcus spp.	60 (25.9%)	62 (26.7%)	37 (15.9%)	1 (0.4%)	17 (7.3%)	15 (6.5%)	8 (3.4%)	9 (3.9%)	4 (1.7%)	6 (2.6%)	13 (5.6%)	232
Klebsiella spp.	13 (9.1%)	24 (16.8%)	9 (6.3%)	49 (34.3%)	15 (10.5%)	7 (4.9%)	10 (7%)	3 (2.1%)	2 (1.4%)	9 (6.3%)	2 (1.4%)	143
Enterococcus spp.	30 (22.7%)	21 (15.9%)	7 (5.3%)	17 (12.9%)	25 (18.9%)	9 (6.8%)	9 (6.8%)	1 (0.8%)	5 (3.8%)	7 (5.3%)	1 (0.8%)	132
Haemophilus spp.	6 (9.7%)	12 (19.4%)	21 (33.9%)	4 (6.5%)	6 (9.7%)	5 (8.1%)	2 (3.2%)	1 (1.6%)	4 (6.5%)	1 (1.6%)		62
Pseudomonas spp.	16 (26.2%)	9 (14.8%)	4 (6.6%)	11 (18%)	8 (13.1%)	4 (6.6%)	5 (8.2%)	1 (1.6%)	1 (1.6%)	2 (3.3%)		61
Proteus spp.	6 (10.7%)	6 (10.7%)	3 (5.4%)	21 (37.5%)	8 (14.3%)	3 (5.4%)	3 (5.4%)		1 (1.8%)	5 (8.9%)		56
Enterobacter spp.	10 (25%)	6 (15%)	3 (7.5%)	10 (25%)	4 (10%)	3 (7.5%)	2 (5%)	2 (5%)				40
Citrobacter spp.	4 (11.1%)	8 (22.2%)	2 (5.6%)	9 (25%)	5 (13.9%)	4 (11.1%)	2 (5.6%)	1 (2.8%)		1 (2.8%)		36
Aerococcus spp.	2 (8.7%)	1 (4.3%)	11 (47.8%)		3 (13%)	4 (17.4%)			1 (4.3%)	1 (4.3%)		23
Moraxella spp.	4 (18.2%)	5 (22.7%)	8 (36.4%)		2 (9.1%)	1 (4.5%)	1 (4.5%)			1 (4.5%)		22
Genera represented by < 10 isolates or Undetermined	12 (14.8%)	10 (12.3%)	11 (13.6%)	8 (9.9%)	12 (14.8%)	1 (1.2%)	20 (24.7%)	2 (2.5%)	3 (3.7%)	1 (1.2%)	1 (1.2%)	81
Total in the complete collection	340 (16.9%)	392 (19.5%)	213 (10.6%)	352 (17.5%)	234 (11.6%)	160 (8%)	99 (4.9%)	41 (2%)	46 (2.3%)	87 (4.3%)	45 (2.2%)	2009 (100%)
