# Supplementary material for: One Day in Denmark: Nationwide point-prevalence survey of human bacterial isolates and comparison of classical and whole-genome sequence-based species identification methods
Source: PLoS One. 2022 Feb 11;17(2):e0261999. doi: 10.1371/journal.pone.0261999 (PMC8836320; doi:10.1371/journal.pone.0261999)
Supplement: S3 Table — (XLSX) [file pone.0261999.s004.xlsx]

## Sheet: Sheet1
S3 Table. Publication metrics extracted from Web of Science, "All Databases", December 2019 and respective analysis
Prevalence data			Search term "genus"																Search term "genus + clinical"
Genus	Nr. of isolates in collection (DCM ID)	% of isolates in collection	Last 5 years (2014-2020)								All time (1900-2020)								Last 5 years (2014-2020)								All time (1900-2020)
			Numbers		Worldwide			Denmark			Numbers		Worldwide			Denmark			Numbers		Worldwide			Denmark			Numbers		Worldwide			Denmark
			Nr. publications world-wide	Nr. publications in Denmark	Nr. isolates/Nr. publications worldwide	(Nr. isolates/Nr. publications worldwide) / GEOMEAN	LN	Nr. isolates/Nr. Danish publications	(Nr. isolates/Nr. Danish publications) / GEOMEAN	LN	Nr. publications world-wide	Nr. publications in Denmark	Nr. isolates/Nr. publications worldwide	(Nr. isolates/Nr. publications worldwide) / GEOMEAN	LN	Nr. isolates/Nr. Danish publications	(Nr. isolates/Nr. Danish publications) / GEOMEAN	LN	Nr. publications world-wide	Nr. publications in Denmark	Nr. isolates/Nr. publications worldwide	(Nr. isolates/Nr. publications worldwide) / GEOMEAN	LN	Nr. isolates/Nr. Danish publications	(Nr. isolates/Nr. Danish publications) / GEOMEAN	LN	Nr. publications world-wide	Nr. publications in Denmark	Nr. isolates/Nr. publications worldwide	(Nr. isolates/Nr. publications worldwide) / GEOMEAN	LN	Nr. isolates/Nr. Danish publications	(Nr. isolates/Nr. Danish publications) / GEOMEAN	LN
Citrobacter spp.	36	1.79104	2747	15	0.0131052	6.22918	1.82925	2.4	12.9082	2.55787	14230	71	0.00252987	6.19458	1.82368	0.507042	11.8921	2.47588	1097	6	0.0328168	6.13169	1.81347	6	15.5685	2.74525	7253	33	0.00496346	5.55194	1.71415	1.09091	14.2209	2.65471
Aerococcus spp.	23	1.14428	239	8	0.0962343	45.7422	3.82302	2.875	15.463	2.73845	1075	44	0.0213953	52.3883	3.95868	0.522727	12.26	2.50634	95	3	0.242105	45.2365	3.8119	7.66667	19.893	2.99037	504	24	0.0456349	51.0455	3.93272	0.958333	12.4927	2.52514
Raoultella spp.	3	0.149254	415	4	0.00722892	3.43606	1.23432	0.75	4.03382	1.39472	811	9	0.00369914	9.05764	2.20361	0.333333	7.81797	2.05642	133	2	0.0225564	4.21458	1.43855	1.5	3.89211	1.35895	247	5	0.0121457	13.5858	2.60902	0.6	7.82149	2.05687
Proteus spp.	56	2.78607	4939	20	0.0113383	5.38935	1.68442	2.8	15.0596	2.71202	44257	180	0.00126534	3.09828	1.13085	0.311111	7.29677	1.98743	1807	9	0.0309906	5.79048	1.75622	6.22222	16.1451	2.78161	19408	100	0.00288541	3.22751	1.17171	0.56	7.30005	1.98788
Klebsiella spp.	143	7.11443	19816	122	0.00721639	3.4301	1.23259	1.17213	6.30423	1.84122	82846	485	0.00172609	4.22648	1.44137	0.294845	6.91527	1.93373	9871	73	0.0144869	2.70682	0.995775	1.9589	5.08285	1.62587	43510	320	0.0032866	3.67627	1.3019	0.446875	5.82538	1.76222
Enterobacter spp.	40	1.99005	7065	26	0.00566171	2.69113	0.989962	1.53846	8.27451	2.11318	37150	179	0.00107672	2.63643	0.969425	0.223464	5.2411	1.65653	2497	13	0.0160192	2.99313	1.09632	3.07692	7.98382	2.07742	16975	108	0.00235641	2.63579	0.969182	0.37037	4.82808	1.57445
Enterococcus spp.	132	6.56716	17082	177	0.00772743	3.67301	1.30101	0.745763	4.01103	1.38905	72465	717	0.00182157	4.46026	1.49521	0.1841	4.31787	1.46276	6559	101	0.020125	3.76029	1.3245	1.30693	3.39115	1.22117	33234	378	0.00397184	4.44275	1.49127	0.349206	4.55219	1.51561
Moraxella spp.	22	1.09453	1330	14	0.0165414	7.86246	2.0621	1.57143	8.45182	2.13438	10985	99	0.00200273	4.90385	1.59002	0.222222	5.21198	1.65096	707	9	0.0311174	5.81417	1.7603	2.44444	6.34271	1.84731	6500	65	0.00338462	3.7859	1.33128	0.338462	4.41212	1.48436
Anaerococcus spp.	1	0.0497512	78	1	0.0128205	6.09386	1.80728	1	5.37843	1.6824	190	3	0.00526316	12.8873	2.55624	0.333333	7.81797	2.05642	40	1	0.025	4.67116	1.54141	1	2.59474	0.953487	103	3	0.00970874	10.8598	2.38507	0.333333	4.34527	1.46909
Escherichia spp.	707	35.1741	146461	1877	0.00482722	2.29448	0.830507	0.376665	2.02587	0.705998	836902	8347	0.000844782	2.06852	0.726833	0.0847011	1.98657	0.68641	35138	521	0.0201207	3.75947	1.32428	1.35701	3.52108	1.25877	198242	2385	0.00356635	3.98918	1.38359	0.296436	3.86428	1.35178
Providencia spp.	2	0.0995025	820	0	0.00243902	1.15932	0.147834				4306	13	0.000464468	1.13729	0.128647	0.153846	3.60829	1.28323	249	0	0.00803213	1.50077	0.405981				2090	7	0.000956938	1.07039	0.0680272	0.285714	3.72452	1.31494
Staphylococcus spp.	414	20.597	74630	791	0.00554737	2.63678	0.969559	0.523388	2.81501	1.03497	336686	2897	0.00122963	3.01085	1.10222	0.142906	3.35171	1.20947	28731	459	0.0144095	2.69237	0.990421	0.901961	2.34036	0.850303	160022	1818	0.00258714	2.89388	1.0626	0.227723	2.96855	1.08807
Stenotrophomonas spp.	5	0.248756	2507	26	0.00199442	0.947988	-0.053413	0.192308	1.03431	0.0337385	7798	73	0.00064119	1.57001	0.451079	0.0684932	1.60643	0.474015	827	7	0.00604595	1.12966	0.12192	0.714286	1.85339	0.617015	3349	24	0.00149298	1.66999	0.51282	0.208333	2.71579	0.999084
Finegoldia spp.	1	0.0497512	95	3	0.0105263	5.00338	1.61011	0.333333	1.79281	0.583785	262	7	0.00381679	9.34573	2.23492	0.142857	3.35056	1.20913	62	3	0.016129	3.01365	1.10315	0.333333	0.864914	-0.145125	161	6	0.00621118	6.94759	1.93839	0.166667	2.17264	0.775941
Serratia spp.	7	0.348259	4020	24	0.00174129	0.827674	-0.189136	0.291667	1.56871	0.450253	26884	171	0.000260378	0.637557	-0.450112	0.0409357	0.960101	-0.0407166	1109	5	0.00631199	1.17937	0.164983	1.4	3.63264	1.28996	10874	43	0.000643737	0.72006	-0.32842	0.162791	2.12211	0.75241
Streptococcus spp.	232	11.5423	37190	470	0.00623824	2.96517	1.08693	0.493617	2.65489	0.976402	236578	2360	0.000980649	2.4012	0.875968	0.0983051	2.30564	0.835357	15902	265	0.0145894	2.72597	1.00282	0.875472	2.27162	0.820495	118181	1426	0.00196309	2.19584	0.786564	0.162693	2.12083	0.751809
Peptoniphilus spp.	1	0.0497512	112	4	0.00892857	4.24394	1.44549	0.25	1.34461	0.296103	264	12	0.00378788	9.27493	2.22732	0.0833333	1.95449	0.67013	64	0	0.015625	2.91947	1.0714				169	7	0.00591716	6.61871	1.8899	0.142857	1.86226	0.62179
Morganella spp.	2	0.0995025	669	4	0.00298954	1.42099	0.351354	0.5	2.68922	0.98925	3445	26	0.000580552	1.42153	0.351732	0.0769231	1.80415	0.590087	286	1	0.00699301	1.30662	0.267442	2	5.18949	1.64663	1934	14	0.00103413	1.15673	0.145601	0.142857	1.86226	0.62179
Haemophilus spp.	62	3.08458	5713	85	0.0108524	5.1584	1.64063	0.729412	3.92309	1.36688	54363	638	0.00114048	2.79256	1.02696	0.0971787	2.27922	0.823833	3181	53	0.0194907	3.64177	1.29247	1.16981	3.03536	1.11033	33016	477	0.00187788	2.10052	0.742186	0.129979	1.69438	0.527318
Rothia spp.	1	0.0497512	314	6	0.00318471	1.51376	0.414598	0.166667	0.896406	-0.109362	852	12	0.00117371	2.87392	1.05568	0.0833333	1.95449	0.67013	176	5	0.00568182	1.06163	0.0598026	0.2	0.518949	-0.65595	498	8	0.00200803	2.24611	0.809199	0.125	1.62948	0.488259
Propionibacterium spp.	8	0.39801	3133	56	0.00255346	1.21372	0.193686	0.142857	0.768348	-0.263513	15646	128	0.000511313	1.25199	0.224735	0.0625	1.46587	0.382448	1108	28	0.00722022	1.34907	0.299416	0.285714	0.741355	-0.299275	6779	72	0.00118012	1.32003	0.277656	0.111111	1.44842	0.370476
Pseudomonas spp.	61	3.03483	57791	621	0.00105553	0.501715	-0.689723	0.0982287	0.528316	-0.63806	287997	2694	0.000211808	0.518629	-0.656567	0.0226429	0.531065	-0.632872	16377	233	0.00372474	0.695953	-0.362473	0.261803	0.67931	-0.386677	89988	1100	0.000677868	0.758238	-0.276758	0.0554545	0.722895	-0.324491
Bacteroides spp.	7	0.348259	5465	79	0.00128088	0.608829	-0.496218	0.0886076	0.47657	-0.741141	33960	334	0.000206125	0.504713	-0.683764	0.0209581	0.491549	-0.710194	2222	42	0.00315032	0.588625	-0.529966	0.166667	0.432457	-0.838272	19125	200	0.000366013	0.409408	-0.893042	0.035	0.456253	-0.784707
Actinomyces spp.	3	0.149254	1676	18	0.00178998	0.850814	-0.161562	0.166667	0.896406	-0.109362	18134	144	0.000165435	0.405081	-0.903667	0.0208333	0.488623	-0.716164	639	9	0.00469484	0.877213	-0.131006	0.333333	0.864914	-0.145125	7178	103	0.000417944	0.467496	-0.760364	0.0291262	0.379684	-0.968416
Prevotella spp.	2	0.0995025	3221	55	0.000620925	0.295139	-1.22031	0.0363636	0.195579	-1.63179	9586	124	0.000208638	0.510866	-0.671648	0.016129	0.378289	-0.972098	1506	29	0.00132802	0.248136	-1.39378	0.0689655	0.178948	-1.72066	5218	76	0.000383289	0.428732	-0.846923	0.0263158	0.343048	-1.06989
Corynebacterium spp.	4	0.199005	5492	81	0.000728332	0.346192	-1.06076	0.0493827	0.265602	-1.32576	37304	312	0.000107227	0.262554	-1.3373	0.0128205	0.300691	-1.20167	1534	30	0.00260756	0.487213	-0.719053	0.133333	0.345966	-1.06142	13323	163	0.000300233	0.335829	-1.09115	0.0245399	0.319897	-1.13976
Micrococcus spp.	1	0.0497512	2628	10	0.000380518	0.180868	-1.70999	0.1	0.537843	-0.620188	26514	91	3.77159e-05	0.0923505	-2.38216	0.010989	0.257735	-1.35582	509	4	0.00196464	0.367085	-1.00216	0.25	0.648686	-0.432807	5221	44	0.000191534	0.214243	-1.54064	0.0227273	0.296268	-1.21649
Yersinia spp.	5	0.248756	4163	70	0.00120106	0.570888	-0.560562	0.0714286	0.384174	-0.95666	33056	404	0.000151258	0.370369	-0.993256	0.0123762	0.290271	-1.23694	1632	39	0.00306373	0.572446	-0.557837	0.128205	0.332659	-1.10064	15580	240	0.000320924	0.358974	-1.02451	0.0208333	0.271579	-1.3035
Acinetobacter spp.	2	0.0995025	12044	70	0.000166058	0.0789308	-2.53918	0.0285714	0.15367	-1.87295	37519	215	5.33063e-05	0.130525	-2.03619	0.00930233	0.218176	-1.52245	5735	26	0.000348736	0.06516	-2.73091	0.0769231	0.199596	-1.61146	18562	102	0.000107747	0.120522	-2.11593	0.0196078	0.255604	-1.36413
Pasteurella spp.	4	0.199005	1729	33	0.00231348	1.09964	0.094987	0.121212	0.651931	-0.427816	19398	333	0.000206207	0.504914	-0.683367	0.012012	0.281729	-1.26681	791	17	0.00505689	0.944861	-0.056717	0.235294	0.610528	-0.493432	9990	231	0.0004004	0.447873	-0.803246	0.017316	0.225728	-1.48842
Shigella spp.	1	0.0497512	4779	35	0.000209249	0.0994604	-2.308	0.0285714	0.15367	-1.87295	37853	175	2.6418e-05	0.0646866	-2.7382	0.00571429	0.134022	-2.00975	1778	14	0.00056243	0.105088	-2.25296	0.0714286	0.185339	-1.68557	17007	103	5.87993e-05	0.0657707	-2.72158	0.00970874	0.126561	-2.06703
Aeromonas spp.	1	0.0497512	4724	40	0.000211685	0.100618	-2.29642	0.025	0.134461	-2.00648	21517	202	4.64749e-05	0.113798	-2.17333	0.0049505	0.116108	-2.15323	1485	19	0.000673401	0.125822	-2.07288	0.0526316	0.136565	-1.99095	9066	105	0.000110302	0.12338	-2.09249	0.00952381	0.124151	-2.08626
Fusobacterium spp.	1	0.0497512	2853	46	0.000350508	0.166604	-1.79214	0.0217391	0.116922	-2.14624	12078	159	8.27952e-05	0.202731	-1.59588	0.00628931	0.147509	-1.91387	1472	31	0.000679348	0.126934	-2.06409	0.0322581	0.0837014	-2.4805	7048	109	0.000141884	0.158706	-1.8407	0.00917431	0.119595	-2.12365
Neisseria spp.	3	0.149254	7643	82	0.000392516	0.186571	-1.67894	0.0365854	0.196772	-1.62571	52668	529	5.69606e-05	0.139473	-1.96989	0.00567108	0.133009	-2.01734	3936	43	0.000762195	0.142413	-1.94902	0.0697674	0.181029	-1.7091	29857	361	0.000100479	0.112392	-2.18576	0.00831025	0.108331	-2.22257
Campylobacter spp.	3	0.149254	6091	133	0.00049253	0.23411	-1.45196	0.0225564	0.121318	-2.10934	40368	825	7.43163e-05	0.181969	-1.70392	0.00363636	0.0852869	-2.46173	2559	66	0.00117233	0.219046	-1.51847	0.0454545	0.117943	-2.13755	20994	465	0.000142898	0.15984	-1.83358	0.00645161	0.084102	-2.47572
Salmonella spp.	5	0.248756	29474	322	0.000169641	0.080634	-2.51783	0.015528	0.083516	-2.48272	194435	1856	2.57155e-05	0.0629666	-2.76515	0.00269397	0.063184	-2.7617	9132	140	0.000547525	0.102303	-2.27982	0.0357143	0.0926694	-2.37872	68900	889	7.25689e-05	0.0811729	-2.51117	0.0056243	0.0733173	-2.61296
Clostridium spp.	1	0.0497512	26569	312	3.76378e-05	0.0178901	-4.02351	0.00320513	0.0172386	-4.06061	112874	900	8.85944e-06	0.0216931	-3.83076	0.00111111	0.0260599	-3.64736	10422	131	9.59509e-05	0.0179281	-4.02139	0.00763359	0.0198072	-3.92171	43320	409	2.3084e-05	0.0258209	-3.65657	0.00244499	0.0318724	-3.44601
Total	2002		Geometric means		0.00210384			0.185928					0.0004084			0.0426368					0.00535199			0.385395					0.000894005			0.0767118
"MRSA Staphylococcus"	11		10559	150	0.00104177	0.495173	-0.702847	0.0733333	0.394418	-0.930343	35245	382	0.000312101	0.764205	-0.26892	0.0287958	0.675374	-0.392489	6018	99	0.00182785	0.341527	-1.07433	0.111111	0.288305	-1.24374	21685	260	0.000507263	0.567405	-0.566681	0.0423077	0.551515	-0.595086
"Methicillin Resistant Staphylococcus aureus"	11		14642	174	0.000751263	0.357092	-1.02976	0.0632184	0.340016	-1.07876	52359	515	0.000210088	0.514418	-0.66472	0.0213592	0.500957	-0.691235	7955	116	0.00138278	0.258367	-1.35337	0.0948276	0.246053	-1.40221	31352	365	0.000350855	0.392453	-0.935339	0.030137	0.39286	-0.934302
