# Supplementary material for: One Day in Denmark: Nationwide point-prevalence survey of human bacterial isolates and comparison of classical and whole-genome sequence-based species identification methods
Source: PLoS One. 2022 Feb 11;17(2):e0261999. doi: 10.1371/journal.pone.0261999 (PMC8836320; doi:10.1371/journal.pone.0261999)
Supplement: S4 Table — (XLSX) [file pone.0261999.s005.xlsx]

## Sheet: Sheet1
S4 Table. Quality of bioinformatics tools KmerFinder and rMLST outputs and detailed description of species identification concordances and discordances
Category	KmerFinder % of query coverage	< 40%				40-50%				50-60%				60-70%				70-80%				80-90%				> 90%				Grand Total
	rMLST % of support	< 95%	95-99%	1	Total	< 95%	95-99%	1	Total	< 95%	95-99%	1	Total	< 95%	95-99%	1	Total	< 95%	95-99%	1	Total	< 95%	95-99%	1	Total	< 95%	95-99%	1	Total
Complete concordances: Species ID as provided by the DCM and as determined through both bioinformatics tools	Acinetobacter bereziniae															1	1													1
	Actinomyces oris			1	1																									1
	Actinomyces sp	1			1																									1
	Aerococcus sanguinicola			1	1																									1
	Aerococcus sp			1	1																							1	1	2
	Aerococcus urinae			1	1			4	4			2	2			1	1											5	5	13
	Aeromonas sp																			1	1									1
	Bacteroides fragilis																						1	5	6			1	1	7
	Campylobacter jejuni																											2	2	2
	Citrobacter amalonaticus			1	1																									1
	Citrobacter braakii																		1		1									1
	Citrobacter freundii																							1	1			7	7	8
	Citrobacter koseri																							6	6		3	11	14	20
	Coagulase-negative Staphylococcus															2	2											2	2	4
	Corynebacterium striatum																							1	1					1
	Enterobacter aerogenes										1		1		2	1	3							1	1			3	3	8
	Enterobacter cloacae																											2	2	2
	Enterococcus faecalis																						1	3	4			59	59	63
	Enterococcus faecium																											33	33	33
	Enterococcus sp																							3	3			28	28	31
	Escherichia coli			1	1		1		1															22	22	3	44	631	678	702
	Finegoldia magna											1	1																	1
	Fusobacterium necrophorum																											1	1	1
	Haemophilus influenzae																									1	8	51	60	60
	Klebsiella oxytoca																							5	5	2	1	7	10	15
	Klebsiella pneumoniae			1	1																		2	11	13		7	73	80	94
	Klebsiella sp																											3	3	3
	Klebsiella variicola																							1	1					1
	Micrococcus luteus																			1	1									1
	Moraxella catarrhalis																							1	1	1	3	17	21	22
	Morganella morganii																											1	1	1
	Neisseria gonorrhoeae																											1	1	1
	Pasteurella multocida																											1	1	1
	Propionibacterium acnes																										1	5	6	6
	Propionibacterium avidum																							1	1					1
	Proteus mirabilis																							3	3			41	41	44
	Proteus vulgaris																						3		3	1	4		5	8
	Providencia rettgeri	1			1							1	1																	2
	Pseudomonas aeruginosa																			1	1			3	3			51	51	55
	Pseudomonas putida	1			1																									1
	Pseudomonas sp																											1	1	1
	Raoultella ornithinolytica																											1	1	1
	Salmonella enterica																											1	1	1
	Salmonella sp																											4	4	4
	Serratia marcescens																							1	1			6	6	7
	Staphylococcus aureus																											341	341	341
	Staphylococcus capitis																											1	1	1
	Staphylococcus cohnii																							2	2					2
	Staphylococcus epidermidis																						1	1	2		5	22	27	29
	Staphylococcus haemolyticus																										2		2	2
	Staphylococcus hominis															4	4					1		1	2					6
	Staphylococcus lugdunensis																											8	8	8
	Staphylococcus saprophyticus																							1	1	2		5	7	8
	Staphylococcus warneri																											2	2	2
	Stenotrophomonas maltophilia															1	1	1		1	2			2	2					5
	Streptococcus agalactiae			3	3																			1	1		1	68	69	73
	Streptococcus anginosus																		1		1									1
	Streptococcus dysgalactiae																							2	2			26	26	28
	Streptococcus group A																							1	1		1	7	8	9
	Streptococcus group B																											12	12	12
	Streptococcus group C																											6	6	6
	Streptococcus group G																						1	2	3		1	19	20	23
	Streptococcus oralis															1	1													1
	Streptococcus pneumoniae																						1	2	3			22	22	25
	Streptococcus pyogenes																										1	36	37	37
	Streptococcus sp																											1	1	1
	Yersinia enterocolitica																										1	4	5	5
	Aerococcus sanguinicola *			1	1																									1
	Aerococcus urinae *											1	1															1	1	2
	Citrobacter freundii *																											1	1	1
	Enterococcus faecium *																											1	1	1
	Haemophilus influenzae *																											1	1	1
	Pseudomonas aeruginosa *																											1	1	1
	Staphylococcus aureus *																											3	3	3
	Staphylococcus epidermidis *																											1	1	1
	Streptococcus pyogenes *																											1	1	1
	Total	3		11	14		1	4	5		1	5	6		2	11	13	1	2	4	7	1	10	83	94	10	83	1640	1733	1872
Discordances only at MALDI-TOF level: Species ID as provided by the DCM / Species ID as determined through both bioinformatics tools	Acinetobacter baumannii / Acinetobacter pittii																							1	1					1
	Aerococcus urinae / Aerococcus sanguinicola			4	4																									4
	Campylobacter jejuni / Escherichia coli																											1	1	1
	Citrobacter freundii / Citrobacter braakii																		2		2									2
	Clostridium difficile / Bacteroides vulgatus														1		1													1
	Enterobacter cloacae / Enterobacter aerogenes															1	1													1
	Enterobacter cloacae / Enterobacter bugandensis																		1		1									1
	Enterobacter cloacae / Enterobacter hormaechei																							7	7			1	1	8
	Enterococcus faecalis / Enterococcus faecium																											1	1	1
	Enterococcus faecalis / Staphylococcus haemolyticus																											1	1	1
	Escherichia coli / Klebsiella michiganensis																						1		1					1
	Haemophilus parainfluenzae / Moraxella catarrhalis																											1	1	1
	Klebsiella oxytoca / Klebsiella michiganensis																			2	2							2	2	4
	Klebsiella pneumoniae / Escherichia coli																											1	1	1
	Klebsiella pneumoniae / Klebsiella oxytoca																											1	1	1
	Klebsiella pneumoniae / Klebsiella quasipneumoniae																					1		7	8					8
	Klebsiella pneumoniae / Klebsiella variicola		1	2	3																			3	3			1	1	7
	Neisseria gonorrhoeae / Aerococcus christensenii																			1	1									1
	Pasteurella multocida / Pasteurella dagmatis	1			1																									1
	Pseudomonas stutzeri / Moraxella catarrhalis											1	1																	1
	Raoultella planticola / Raoultella ornithinolytica																											1	1	1
	Rothia mucilaginosa / Haemophilus influenzae																											1	1	1
	Staphylococcus aureus / Halomonas hydrothermalis																			1	1									1
	Staphylococcus aureus / Pseudomonas aeruginosa																											1	1	1
	Staphylococcus aureus / Staphylococcus argenteus																											3	3	3
	Staphylococcus hominis / Staphylococcus saprophyticus																											1	1	1
	Staphylococcus lugdunensis / Corynebacterium striatum																							1	1					1
	Streptococcus anginosus / Streptococcus agalactiae																											1	1	1
	Streptococcus anginosus / Streptococcus constellatus													1			1													1
	Streptococcus dysgalactiae / Enterococcus faecalis																											1	1	1
	Streptococcus group B / Streptococcus dysgalactiae																											2	2	2
	Streptococcus mitis / Streptococcus oralis													1			1													1
	Streptococcus pneumoniae / Streptococcus mitis			1	1	1			1																					2
	Streptococcus pneumoniae / Streptococcus pseudopneumoniae															2	2													2
	Streptococcus pyogenes / Corynebacterium striatum																							1	1					1
	Streptococcus sanguinis / Streptococcus gordonii																							1	1			2	2	3
	Total	1	1	7	9	1			1			1	1	2	1	3	6		3	4	7	1	1	21	23			23	23	70
Discordances only at rMLST level: Species ID as provided by the DCM and identified with KmerFinder / Species ID as determined through rMLST	Citrobacter freundii / Citrobacter portucalensis																			3	3									3
	Enterobacter cloacae / Enterobacter hormaechei																						1	5	6			7	7	13
	Enterobacter cloacae / Enterobacter kobei			1	1																									1
	Enterobacter cloacae / Enterobacter ludwigii																						1	2	3					3
	Klebsiella oxytoca / Klebsiella grimontii		1	1	2																		1	2	3					5
	Klebsiella oxytoca / Klebsiella michiganensis																			1	1		1		1			1	1	3
	Proteus vulgaris / Proteus cibarius																					1			1					1
	Proteus vulgaris / Proteus genomosp. 4	1			1																									1
	Proteus vulgaris / Proteus genomosp. 6	1			1																									1
	Enterobacter cloacae * / Enterobacter hormaechei																											1	1	1
	Total	2	1	2	5															4	4	1	4	9	14			9	9	32
Discordances only at KmerFinder level: Species ID as provided by the DCM and identified with rMLST / Species ID as determined through KmerFinder	Enterococcus casseliflavus / Enterococcus gallinarum			1	1																									1
	Enterococcus gallinarum / Enterococcus sp.																						1		1
	Escherichia coli / Escherichia marmotae																							2	2					2
	Pasteurella canis / Pasteurella dagmatis	1			1																									1
	Peptoniphilus harei / Anaerococcus sp.			1	1																									1
	Prevotella baroniae / Prevotella denticola			1	1																									1
	Shigella sonnei / Escherichia coli																							1	1					1
	Total	1		3	4																		1	3	4					8
Complete discordances and undetermined cases: Species ID as provided by the DCM / Species ID as determined through KmerFinder / Species ID as determined through rMLST	Anaerococcus sp / Anaerococcus sp / Anaerococcus lactolyticus			1	1																									1
	Corynebacterium macginleyi / Corynebacterium simulans / Corynebacterium accolens			1	1																									1
	Corynebacterium tuberculostearicum / Corynebacterium striatum / Corynebacterium pseudogenitalium	2			2																									2
	Enterobacter asburiae / Enterobacter cloacae / Enterobacter roggenkampii																							1	1					1
	Enterobacter cloacae / Enterobacter xiangfangensis / Enterobacter hormaechei																											1	1	1
	Escherichia coli / Acinetobacter calcoaceticus / Acinetobacter baumannii																			1	1									1
	Klebsiella oxytoca / Raoultella planticola / Raoultella ornithinolytica																					1			1					1
	Neisseria gonorrhoeae / Streptococcus equinus / Granulicatella adiacens	1			1																									1
	Pasteurella sp / Pasteurella multocida / Pasteurella sp																					1			1					1
	Prevotella sp. / Anaerococcus sp.		1		1																									1
	Propionibacterium sp / Propionimicrobium sp / Propionimicrobium lymphophilum			1	1																									1
	Proteus hauseri / Proteus vulgaris / Proteus genomosp. 4	1			1																									1
	Pseudomonas aeruginosa / Pseudomonas alkylphenolica / Pseudomonas spp.	1			1																									1
	Raoultella planticola / Klebsiella oxytoca / Klebsiella grimontii																							1	1					1
	Streptococcus sp. / Streptococcus mitis / Streptococcus infantis	1			1																									1
	Actinomyces turicensis / No output on KmerFinder / Actinomyces turicensis																									1			1	1
	Undetermined / Actinotignum schaalii / Actinotignum timonense						1		1																					1
	Undetermined / Enterococcus faecium / Enterococcus faecium																											1	1	1
	Undetermined / Erwinia persicina / Erwinia persicina																					1			1					1
	Undetermined / Escherichia coli / Escherichia coli																										1		1	1
	Undetermined / Luteipulveratus mongoliensis / Barrientosiimonas humi			1	1																									1
	Undetermined / Morganella morganii / Morganella morganii																											1	1	1
	Undetermined / Pseudomonas aeruginosa / Pseudomonas aeruginosa																											1	1	1
	Total	6	1	4	11		1		1											1	1	3		2	5	1	1	4	6	24
Grand total		13	3	27	43	1	2	4	7	0	1	6	7	2	3	14	19	1	5	13	19	6	16	118	140	11	84	1676	1771	2006
Legend:
* Isolates were originally mislabeled and have been corrected
