# Supplementary material for: One Day in Denmark: Nationwide point-prevalence survey of human bacterial isolates and comparison of classical and whole-genome sequence-based species identification methods
Source: PLoS One. 2022 Feb 11;17(2):e0261999. doi: 10.1371/journal.pone.0261999 (PMC8836320; doi:10.1371/journal.pone.0261999)
Supplement: S5 Table — (XLSX) [file pone.0261999.s006.xlsx]

## Sheet: Sheet1
S5 Table. Comparison of the prevalence of bacterial genera studied in this project and their presence or absence from two surveillance systems (SSI at national level and ECDC at international level) and the WHO priority list for Research and Development
Genus	LN of Research Focus ratio (Genus+clinical, All time, Denmark)	National Surveillance Systems (SSI)	ECDC Surveillance Systems	WHO priority pathogens list for R&D of new antibiotics
Citrobacter spp.	2.65471	Invasive ESBL		Enterobacteriaceae, carbapenem-resistant, ESBL-producing
Aerococcus spp.	2.52514
Raoultella spp.	2.05687	Invasive ESBL		Enterobacteriaceae, carbapenem-resistant, ESBL-producing
Proteus spp.	1.98788
Klebsiella spp.	1.76222	Invasive ESBL		Enterobacteriaceae, carbapenem-resistant, ESBL-producing
Enterobacter spp.	1.57445	Invasive ESBL		Enterobacteriaceae, carbapenem-resistant, ESBL-producing
Enterococcus spp.	1.51561	VRE		Enterococcus faecium, vancomycin-resistant
Moraxella spp.	1.48436
Anaerococcus spp.	1.46909
Escherichia spp.	1.35178	Invasive ESBL; VTEC; E. coli O157:H7 (HUS); Food- and water-borne ETEC, VTEC, EPEC, EIEC; Purulent meningitis	STEC/VTEC infection, including HUS	Enterobacteriaceae, carbapenem-resistant, ESBL-producing
Providencia spp.	1.31494
Staphylococcus spp.	1.08807	Methicillin-resistant Staphylococcus aureus; Invasive Staphylococcus aureus; Foodborne S. aureus; Purulent meningitis		Staphylococcus aureus, methicillin-resistant, vancomycin-intermediate and resistant
Stenotrophomonas spp.	0.999084
Finegoldia spp.	0.775941
Serratia spp.	0.75241
Streptococcus spp.	0.751809	Purulent meningitis	Streptococcus pneumoniae infection, invasive disease	Streptococcus pneumoniae, penicillin-non-susceptible
Peptoniphilus spp.	0.62179
Morganella spp.	0.62179
Haemophilus spp.	0.527318	Haemophilus influenzae type b; Purulent meningitis	Haemophilus influenzae infection, invasive disease	Haemophilus influenzae, ampicillin-resistant
Rothia spp.	0.488259
Propionibacterium spp.	0.370476
Pseudomonas spp.	-0.324491			Pseudomonas aeruginosa, carbapenem-resistant
Bacteroides spp.	-0.784707
Actinomyces spp.	-0.968416
Prevotella spp.	-1.06989
Corynebacterium spp.	-1.13976	Corynebacterium diphtheriae, Corynebacterium ulcerans, Corynebacterium pseudotuberculosis	Corynebacterium diphtheriae, Corynebacterium ulcerans, Corynebacterium pseudotuberculosis
Micrococcus spp.	-1.21649
Yersinia spp.	-1.3035	Yersinia pestis; Food- and water-borne Yersinia enterocolitica	Yersinia pestis, Enteritis due to Yersinia enterocolitica or Yersinia pseudotuberculosis
Acinetobacter spp.	-1.36413			Acinetobacter baumannii, carbapenem-resistant
Pasteurella spp.	-1.48842
Shigella spp.	-2.06703	Invasive ESBL; Shigella dysenteriae type 1 and type 2, Shigella flexneri, Shigella boydii, Shigella sonnei; Foodborne Shigella spp.	Shigellosis	Enterobacteriaceae, carbapenem-resistant, ESBL-producing; Shigella spp., fluoroquinolone-resistant
Aeromonas spp.	-2.08626	Food- and water-borne Aeromonas hydrophila
Fusobacterium spp.	-2.12365
Neisseria spp.	-2.22257	Neisseria gonorrhoeae; Neisseria meningitidis	Neisseria gonorrhoeae; Meningococcal infection, invasive disease	Neisseria gonorrhoeae, cephalosporin-resistant, fluoroquinolone-resistant
Campylobacter spp.	-2.47572	Food- and water-borne Campylobacter spp.	Campylobacter enteritis	Campylobacter spp., fluoroquinolone-resistant
Salmonella spp.	-2.61296	Invasive ESBL; Salmonella typhi; Salmonella paratyphi A-C; Food- and water-borne Salmonella spp.	Salmonella enteritis; Typhoid and paratyphoid fevers	Enterobacteriaceae, carbapenem-resistant, ESBL-producing; Salmonellae, fluoroquinolone-resistant
Clostridium spp.	-3.44601	Clostridium botulinum, Clostridium tetani, Clostridium difficile; Foodborne Clostridium botulinum and Clostridium perfringens	Clostridium botulinum, Clostridium tetani
Other bacterial genera or species not present in the collection	NA	Bacillus anthracis, Bordetella pertussis, Borrelia spp., Chlamydia spp., Legionella pneumophila, Leptospira, Listeria monocytogenes, Mycobacterium leprae, Mycobacterium tuberculosis complex, Rickettsia typhi, Treponema pallidum, Vibrio cholera	Bacillus anthracis, Bordetella pertussis, Borrelia spp., Brucella spp., Chlamydia spp., Francisella tularensis, Legionella pneumophila, Leptospira, Listeria monocytogenes, Mycobacterium tuberculosis complex, Treponema pallidum, Vibrio cholera	Helicobacter pylori, clarithromycin-resistant; Mycobacterium tuberculosis complex
